# Supplementary material for: Mutations in dnaA and a cryptic interaction site increase drug resistance in Mycobacterium tuberculosis
Source: PLoS Pathog. 2020 Nov 30;16(11):e1009063. doi: 10.1371/journal.ppat.1009063 (PMC7738170; doi:10.1371/journal.ppat.1009063)
Supplement: S1 Table — (XLSX) [file ppat.1009063.s013.xlsx]

## Sheet: Table S1
Table S1. SRR data and associated phenotypes for both the China and Vietnam cohorts
Strain accession	Alternate Name	Location	Dataset	INH phenotype (or genotype)
SRR5065602	HCMC0203	Vietnam	https://doi.org/10.1038/s41588-018-0117-9	S
SRR5067395	HCMC0771	Vietnam	https://doi.org/10.1038/s41588-018-0117-9	R
SRR5073934	HCMC1233	Vietnam	https://doi.org/10.1038/s41588-018-0117-9	S
SRR5065200	HCMC0332	Vietnam	https://doi.org/10.1038/s41588-018-0117-9	S
SRR5065211	HCMC0342	Vietnam	https://doi.org/10.1038/s41588-018-0117-9	S
SRR5065319	HCMC0263	Vietnam	https://doi.org/10.1038/s41588-018-0117-9	S
SRR5065371	HCMC0448	Vietnam	https://doi.org/10.1038/s41588-018-0117-9	R
SRR5065403	HCMC0380	Vietnam	https://doi.org/10.1038/s41588-018-0117-9	R
SRR5065497	HCMC0154	Vietnam	https://doi.org/10.1038/s41588-018-0117-9	R
SRR5065557	HCMC0180	Vietnam	https://doi.org/10.1038/s41588-018-0117-9	S
SRR5065619	HCMC0384	Vietnam	https://doi.org/10.1038/s41588-018-0117-9	S
SRR5067367	HCMC0660	Vietnam	https://doi.org/10.1038/s41588-018-0117-9	R
SRR5067454	HCMC0823	Vietnam	https://doi.org/10.1038/s41588-018-0117-9	S
SRR5067496	HCMC0958	Vietnam	https://doi.org/10.1038/s41588-018-0117-9	S
SRR5067534	HCMC0908	Vietnam	https://doi.org/10.1038/s41588-018-0117-9	S
SRR5067549	HCMC0526	Vietnam	https://doi.org/10.1038/s41588-018-0117-9	R
SRR5067631	HCMC0904	Vietnam	https://doi.org/10.1038/s41588-018-0117-9	S
SRR5067658	HCMC0905	Vietnam	https://doi.org/10.1038/s41588-018-0117-9	S
SRR5067685	HCMC0550	Vietnam	https://doi.org/10.1038/s41588-018-0117-9	S
SRR5067706	HCMC0608	Vietnam	https://doi.org/10.1038/s41588-018-0117-9	S
SRR5073508	HCMC1123	Vietnam	https://doi.org/10.1038/s41588-018-0117-9	S
SRR5073541	HCMC1044	Vietnam	https://doi.org/10.1038/s41588-018-0117-9	S
SRR5073563	HCMC1438	Vietnam	https://doi.org/10.1038/s41588-018-0117-9	R
SRR5073578	HCMC1145	Vietnam	https://doi.org/10.1038/s41588-018-0117-9	S
SRR5073848	HCMC1477	Vietnam	https://doi.org/10.1038/s41588-018-0117-9	R
SRR5073859	HCMC1395	Vietnam	https://doi.org/10.1038/s41588-018-0117-9	S
SRR5073900	HCMC1147	Vietnam	https://doi.org/10.1038/s41588-018-0117-9	R
SRR5073902	HCMC1208	Vietnam	https://doi.org/10.1038/s41588-018-0117-9	S
SRR5074000	HCMC1180	Vietnam	https://doi.org/10.1038/s41588-018-0117-9	S
SRR5074070	HCMC1557	Vietnam	https://doi.org/10.1038/s41588-018-0117-9	R
SRR5074093	HCMC1572	Vietnam	https://doi.org/10.1038/s41588-018-0117-9	S
SRR5074108	HCMC1591	Vietnam	https://doi.org/10.1038/s41588-018-0117-9	S
SRR5074134	HCMC1558	Vietnam	https://doi.org/10.1038/s41588-018-0117-9	R
SRS796964	07MDR08119	China	https://doi.org/10.1038/s41564-018-0218-3	R
SRS796991	07MDR13167	China	https://doi.org/10.1038/s41564-018-0218-3	R
SRS796998	07DS03327	China	https://doi.org/10.1038/s41564-018-0218-3	S
SRS797006	07DS22136	China	https://doi.org/10.1038/s41564-018-0218-3	S
SRS797042	07MDR12103	China	https://doi.org/10.1038/s41564-018-0218-3	R
SRS797051	07MDR19329	China	https://doi.org/10.1038/s41564-018-0218-3	R
SRS797068	07MDR05136	China	https://doi.org/10.1038/s41564-018-0218-3	R
SRS797083	07MDR03240	China	https://doi.org/10.1038/s41564-018-0218-3	R
SRS797119	07DS11209	China	https://doi.org/10.1038/s41564-018-0218-3	S
SRS797134	07MDR20161	China	https://doi.org/10.1038/s41564-018-0218-3	R
SRS797172	07MDR10216	China	https://doi.org/10.1038/s41564-018-0218-3	R
SRS797237	07DS15116	China	https://doi.org/10.1038/s41564-018-0218-3	S
SRS797247	07DS19202	China	https://doi.org/10.1038/s41564-018-0218-3	S
SRS797345	07DS13261	China	https://doi.org/10.1038/s41564-018-0218-3	S
SRS797375	07MDR06132	China	https://doi.org/10.1038/s41564-018-0218-3	R
SRS797454	07MDR11278	China	https://doi.org/10.1038/s41564-018-0218-3	R
SRS797467	07MDR02189	China	https://doi.org/10.1038/s41564-018-0218-3	R
SRR5065203	HCMC0469	Vietnam	https://doi.org/10.1038/s41588-018-0117-9	S
SRR5065264	HCMC0499	Vietnam	https://doi.org/10.1038/s41588-018-0117-9	S
SRR5065287	HCMC0032	Vietnam	https://doi.org/10.1038/s41588-018-0117-9	R
SRR5065306	HCMC0247	Vietnam	https://doi.org/10.1038/s41588-018-0117-9	S
SRR5065308	HCMC0142	Vietnam	https://doi.org/10.1038/s41588-018-0117-9	S
SRR5065362	HCMC0031	Vietnam	https://doi.org/10.1038/s41588-018-0117-9	S
SRR5065380	HCMC0243	Vietnam	https://doi.org/10.1038/s41588-018-0117-9	R
SRR5065461	HCMC0400	Vietnam	https://doi.org/10.1038/s41588-018-0117-9	S
SRR5065476	HCMC0102	Vietnam	https://doi.org/10.1038/s41588-018-0117-9	S
SRR5065495	HCMC0071	Vietnam	https://doi.org/10.1038/s41588-018-0117-9	S
SRR5065503	HCMC0470	Vietnam	https://doi.org/10.1038/s41588-018-0117-9	S
SRR5065559	HCMC0229	Vietnam	https://doi.org/10.1038/s41588-018-0117-9	S
SRR5065621	HCMC0101	Vietnam	https://doi.org/10.1038/s41588-018-0117-9	R
SRR5065625	HCMC0125	Vietnam	https://doi.org/10.1038/s41588-018-0117-9	S
SRR5065657	HCMC0408	Vietnam	https://doi.org/10.1038/s41588-018-0117-9	S
SRR5067223	HCMC0577	Vietnam	https://doi.org/10.1038/s41588-018-0117-9	R
SRR5067280	HCMC0631	Vietnam	https://doi.org/10.1038/s41588-018-0117-9	R
SRR5067281	HCMC0785	Vietnam	https://doi.org/10.1038/s41588-018-0117-9	R
SRR5067320	HCMC0583	Vietnam	https://doi.org/10.1038/s41588-018-0117-9	S
SRR5067321	HCMC0650	Vietnam	https://doi.org/10.1038/s41588-018-0117-9	S
SRR5067341	HCMC0951	Vietnam	https://doi.org/10.1038/s41588-018-0117-9	S
SRR5067381	HCMC0772	Vietnam	https://doi.org/10.1038/s41588-018-0117-9	S
SRR5067484	HCMC0604	Vietnam	https://doi.org/10.1038/s41588-018-0117-9	R
SRR5067503	HCMC0718	Vietnam	https://doi.org/10.1038/s41588-018-0117-9	S
SRR5067620	HCMC0618	Vietnam	https://doi.org/10.1038/s41588-018-0117-9	S
SRR5067676	HCMC0635	Vietnam	https://doi.org/10.1038/s41588-018-0117-9	R
SRR5067680	HCMC0591	Vietnam	https://doi.org/10.1038/s41588-018-0117-9	S
SRR5073556	HCMC1353	Vietnam	https://doi.org/10.1038/s41588-018-0117-9	R
SRR5073612	HCMC1212	Vietnam	https://doi.org/10.1038/s41588-018-0117-9	S
SRR5073654	HCMC1119	Vietnam	https://doi.org/10.1038/s41588-018-0117-9	R
SRR5073686	HCMC1492	Vietnam	https://doi.org/10.1038/s41588-018-0117-9	S
SRR5073727	HCMC1247	Vietnam	https://doi.org/10.1038/s41588-018-0117-9	R
SRR5073782	HCMC1478	Vietnam	https://doi.org/10.1038/s41588-018-0117-9	R
SRR5073789	HCMC1364	Vietnam	https://doi.org/10.1038/s41588-018-0117-9	S
SRR5073793	HCMC1030	Vietnam	https://doi.org/10.1038/s41588-018-0117-9	R
SRR5073805	HCMC1407	Vietnam	https://doi.org/10.1038/s41588-018-0117-9	S
SRR5073814	HCMC1423	Vietnam	https://doi.org/10.1038/s41588-018-0117-9	S
SRR5073817	HCMC1330	Vietnam	https://doi.org/10.1038/s41588-018-0117-9	R
SRR5073818	HCMC1496	Vietnam	https://doi.org/10.1038/s41588-018-0117-9	R
SRR5073841	HCMC1384	Vietnam	https://doi.org/10.1038/s41588-018-0117-9	S
SRR5073942	HCMC1141	Vietnam	https://doi.org/10.1038/s41588-018-0117-9	S
SRR5074076	HCMC1562	Vietnam	https://doi.org/10.1038/s41588-018-0117-9	S
SRR5074079	HCMC1607	Vietnam	https://doi.org/10.1038/s41588-018-0117-9	S
SRR5074094	HCMC1542	Vietnam	https://doi.org/10.1038/s41588-018-0117-9	R
SRR5074096	HCMC1580	Vietnam	https://doi.org/10.1038/s41588-018-0117-9	S
SRR5074100	HCMC1594	Vietnam	https://doi.org/10.1038/s41588-018-0117-9	S
SRR5074154	HCMC1629	Vietnam	https://doi.org/10.1038/s41588-018-0117-9	S
SRS796929	07MDR29131	China	https://doi.org/10.1038/s41564-018-0218-3	R
SRS796958	07MDR04203	China	https://doi.org/10.1038/s41564-018-0218-3	R
SRS796972	07MDR16207	China	https://doi.org/10.1038/s41564-018-0218-3	R
SRS796981	07MDR17146	China	https://doi.org/10.1038/s41564-018-0218-3	R
SRS797013	07MDR10431	China	https://doi.org/10.1038/s41564-018-0218-3	R
SRS797022	07MDR14327	China	https://doi.org/10.1038/s41564-018-0218-3	R
SRS797043	07DS03218	China	https://doi.org/10.1038/s41564-018-0218-3	S
SRS797046	07MDR17238	China	https://doi.org/10.1038/s41564-018-0218-3	R
SRS797101	07MDR13242	China	https://doi.org/10.1038/s41564-018-0218-3	R
SRS797115	07DS06141	China	https://doi.org/10.1038/s41564-018-0218-3	S
SRS797120	07MDR28174	China	https://doi.org/10.1038/s41564-018-0218-3	R
SRS797163	07MDR12332	China	https://doi.org/10.1038/s41564-018-0218-3	R
SRS797182	07MDR04253	China	https://doi.org/10.1038/s41564-018-0218-3	R
SRS797220	07DS16554	China	https://doi.org/10.1038/s41564-018-0218-3	S
SRS797266	07MDR19359	China	https://doi.org/10.1038/s41564-018-0218-3	R
SRS797287	07MDR19420	China	https://doi.org/10.1038/s41564-018-0218-3	R
SRS797292	07HR10110	China	https://doi.org/10.1038/s41564-018-0218-3	R
SRS797334	07MDR15126	China	https://doi.org/10.1038/s41564-018-0218-3	R
SRS797355	07MDR15118	China	https://doi.org/10.1038/s41564-018-0218-3	R
SRS797371	07MDR23562	China	https://doi.org/10.1038/s41564-018-0218-3	R
SRS797393	07MDR24267	China	https://doi.org/10.1038/s41564-018-0218-3	R
SRS797396	07MDR11168	China	https://doi.org/10.1038/s41564-018-0218-3	R
SRS797398	07MDR10328	China	https://doi.org/10.1038/s41564-018-0218-3	R
SRS797415	07MDR23560	China	https://doi.org/10.1038/s41564-018-0218-3	R
SRS797421	07DS19221	China	https://doi.org/10.1038/s41564-018-0218-3	S
SRS797433	07DS23152	China	https://doi.org/10.1038/s41564-018-0218-3	S
SRS797434	07HR16114	China	https://doi.org/10.1038/s41564-018-0218-3	R
SRS797465	07MDR10452	China	https://doi.org/10.1038/s41564-018-0218-3	R
SRR5065201	HCMC0457	Vietnam	https://doi.org/10.1038/s41588-018-0117-9	S
SRR5065202	HCMC0282	Vietnam	https://doi.org/10.1038/s41588-018-0117-9	S
SRR5065204	HCMC0117	Vietnam	https://doi.org/10.1038/s41588-018-0117-9	S
SRR5065205	HCMC0023	Vietnam	https://doi.org/10.1038/s41588-018-0117-9	S
SRR5065206	HCMC0130	Vietnam	https://doi.org/10.1038/s41588-018-0117-9	R
SRR5065207	HCMC0241	Vietnam	https://doi.org/10.1038/s41588-018-0117-9	S
SRR5065208	HCMC0094	Vietnam	https://doi.org/10.1038/s41588-018-0117-9	S
SRR5065209	HCMC0211	Vietnam	https://doi.org/10.1038/s41588-018-0117-9	R
SRR5065210	HCMC0165	Vietnam	https://doi.org/10.1038/s41588-018-0117-9	S
SRR5065212	HCMC0313	Vietnam	https://doi.org/10.1038/s41588-018-0117-9	S
SRR5065213	HCMC0463	Vietnam	https://doi.org/10.1038/s41588-018-0117-9	R
SRR5065214	HCMC0137	Vietnam	https://doi.org/10.1038/s41588-018-0117-9	R
SRR5065215	HCMC0446	Vietnam	https://doi.org/10.1038/s41588-018-0117-9	S
SRR5065216	HCMC0105	Vietnam	https://doi.org/10.1038/s41588-018-0117-9	S
SRR5065217	HCMC0116	Vietnam	https://doi.org/10.1038/s41588-018-0117-9	S
SRR5065218	HCMC0453	Vietnam	https://doi.org/10.1038/s41588-018-0117-9	S
SRR5065219	HCMC0195	Vietnam	https://doi.org/10.1038/s41588-018-0117-9	R
SRR5065220	HCMC0037	Vietnam	https://doi.org/10.1038/s41588-018-0117-9	S
SRR5065221	HCMC0006	Vietnam	https://doi.org/10.1038/s41588-018-0117-9	S
SRR5065222	HCMC0065	Vietnam	https://doi.org/10.1038/s41588-018-0117-9	S
SRR5065223	HCMC0483	Vietnam	https://doi.org/10.1038/s41588-018-0117-9	S
SRR5065224	HCMC0351	Vietnam	https://doi.org/10.1038/s41588-018-0117-9	S
SRR5065225	HCMC0014	Vietnam	https://doi.org/10.1038/s41588-018-0117-9	S
SRR5065226	HCMC0177	Vietnam	https://doi.org/10.1038/s41588-018-0117-9	S
SRR5065227	HCMC0050	Vietnam	https://doi.org/10.1038/s41588-018-0117-9	S
SRR5065228	HCMC0169	Vietnam	https://doi.org/10.1038/s41588-018-0117-9	R
SRR5065229	HCMC0194	Vietnam	https://doi.org/10.1038/s41588-018-0117-9	S
SRR5065230	HCMC0473	Vietnam	https://doi.org/10.1038/s41588-018-0117-9	R
SRR5065231	HCMC0231	Vietnam	https://doi.org/10.1038/s41588-018-0117-9	S
SRR5065232	HCMC0097	Vietnam	https://doi.org/10.1038/s41588-018-0117-9	S
SRR5065233	HCMC0377	Vietnam	https://doi.org/10.1038/s41588-018-0117-9	S
SRR5065234	HCMC0060	Vietnam	https://doi.org/10.1038/s41588-018-0117-9	R
SRR5065235	HCMC0356	Vietnam	https://doi.org/10.1038/s41588-018-0117-9	S
SRR5065236	HCMC0290	Vietnam	https://doi.org/10.1038/s41588-018-0117-9	R
SRR5065237	HCMC0139	Vietnam	https://doi.org/10.1038/s41588-018-0117-9	S
SRR5065238	HCMC0305	Vietnam	https://doi.org/10.1038/s41588-018-0117-9	R
SRR5065239	HCMC0033	Vietnam	https://doi.org/10.1038/s41588-018-0117-9	S
SRR5065240	HCMC0043	Vietnam	https://doi.org/10.1038/s41588-018-0117-9	S
SRR5065241	HCMC0426	Vietnam	https://doi.org/10.1038/s41588-018-0117-9	R
SRR5065242	HCMC0299	Vietnam	https://doi.org/10.1038/s41588-018-0117-9	S
SRR5065243	HCMC0021	Vietnam	https://doi.org/10.1038/s41588-018-0117-9	S
SRR5065244	HCMC0316	Vietnam	https://doi.org/10.1038/s41588-018-0117-9	R
SRR5065245	HCMC0283	Vietnam	https://doi.org/10.1038/s41588-018-0117-9	R
SRR5065246	HCMC0182	Vietnam	https://doi.org/10.1038/s41588-018-0117-9	S
SRR5065247	HCMC0239	Vietnam	https://doi.org/10.1038/s41588-018-0117-9	S
SRR5065248	HCMC0126	Vietnam	https://doi.org/10.1038/s41588-018-0117-9	S
SRR5065249	HCMC0087	Vietnam	https://doi.org/10.1038/s41588-018-0117-9	S
SRR5065250	HCMC0025	Vietnam	https://doi.org/10.1038/s41588-018-0117-9	R
SRR5065251	HCMC0450	Vietnam	https://doi.org/10.1038/s41588-018-0117-9	S
SRR5065252	HCMC0076	Vietnam	https://doi.org/10.1038/s41588-018-0117-9	S
SRR5065253	HCMC0038	Vietnam	https://doi.org/10.1038/s41588-018-0117-9	S
SRR5065254	HCMC0249	Vietnam	https://doi.org/10.1038/s41588-018-0117-9	S
SRR5065255	HCMC0454	Vietnam	https://doi.org/10.1038/s41588-018-0117-9	S
SRR5065256	HCMC0347	Vietnam	https://doi.org/10.1038/s41588-018-0117-9	S
SRR5065257	HCMC0019	Vietnam	https://doi.org/10.1038/s41588-018-0117-9	S
SRR5065258	HCMC0223	Vietnam	https://doi.org/10.1038/s41588-018-0117-9	R
SRR5065259	HCMC0432	Vietnam	https://doi.org/10.1038/s41588-018-0117-9	R
SRR5065260	HCMC0286	Vietnam	https://doi.org/10.1038/s41588-018-0117-9	R
SRR5065261	HCMC0193	Vietnam	https://doi.org/10.1038/s41588-018-0117-9	R
SRR5065262	HCMC0143	Vietnam	https://doi.org/10.1038/s41588-018-0117-9	S
SRR5065263	HCMC0108	Vietnam	https://doi.org/10.1038/s41588-018-0117-9	S
SRR5065265	HCMC0362	Vietnam	https://doi.org/10.1038/s41588-018-0117-9	R
SRR5065266	HCMC0494	Vietnam	https://doi.org/10.1038/s41588-018-0117-9	S
SRR5065267	HCMC0217	Vietnam	https://doi.org/10.1038/s41588-018-0117-9	R
SRR5065268	HCMC0376	Vietnam	https://doi.org/10.1038/s41588-018-0117-9	R
SRR5065269	HCMC0466	Vietnam	https://doi.org/10.1038/s41588-018-0117-9	R
SRR5065270	HCMC0370	Vietnam	https://doi.org/10.1038/s41588-018-0117-9	R
SRR5065271	HCMC0357	Vietnam	https://doi.org/10.1038/s41588-018-0117-9	S
SRR5065272	HCMC0438	Vietnam	https://doi.org/10.1038/s41588-018-0117-9	S
SRR5065273	HCMC0371	Vietnam	https://doi.org/10.1038/s41588-018-0117-9	S
SRR5065274	HCMC0159	Vietnam	https://doi.org/10.1038/s41588-018-0117-9	S
SRR5065275	HCMC0147	Vietnam	https://doi.org/10.1038/s41588-018-0117-9	S
SRR5065276	HCMC0238	Vietnam	https://doi.org/10.1038/s41588-018-0117-9	R
SRR5065277	HCMC0489	Vietnam	https://doi.org/10.1038/s41588-018-0117-9	R
SRR5065278	HCMC0420	Vietnam	https://doi.org/10.1038/s41588-018-0117-9	S
SRR5065279	HCMC0338	Vietnam	https://doi.org/10.1038/s41588-018-0117-9	R
SRR5065280	HCMC0435	Vietnam	https://doi.org/10.1038/s41588-018-0117-9	S
SRR5065281	HCMC0288	Vietnam	https://doi.org/10.1038/s41588-018-0117-9	R
SRR5065282	HCMC0040	Vietnam	https://doi.org/10.1038/s41588-018-0117-9	S
SRR5065283	HCMC0419	Vietnam	https://doi.org/10.1038/s41588-018-0117-9	S
SRR5065284	HCMC0192	Vietnam	https://doi.org/10.1038/s41588-018-0117-9	S
SRR5065285	HCMC0415	Vietnam	https://doi.org/10.1038/s41588-018-0117-9	S
SRR5065286	HCMC0296	Vietnam	https://doi.org/10.1038/s41588-018-0117-9	S
SRR5065288	HCMC0349	Vietnam	https://doi.org/10.1038/s41588-018-0117-9	S
SRR5065289	HCMC0361	Vietnam	https://doi.org/10.1038/s41588-018-0117-9	R
SRR5065290	HCMC0185	Vietnam	https://doi.org/10.1038/s41588-018-0117-9	S
SRR5065291	HCMC0007	Vietnam	https://doi.org/10.1038/s41588-018-0117-9	S
SRR5065292	HCMC0201	Vietnam	https://doi.org/10.1038/s41588-018-0117-9	R
SRR5065293	HCMC0337	Vietnam	https://doi.org/10.1038/s41588-018-0117-9	S
SRR5065294	HCMC0029	Vietnam	https://doi.org/10.1038/s41588-018-0117-9	S
SRR5065295	HCMC0468	Vietnam	https://doi.org/10.1038/s41588-018-0117-9	S
SRR5065296	HCMC0253	Vietnam	https://doi.org/10.1038/s41588-018-0117-9	S
SRR5065297	HCMC0145	Vietnam	https://doi.org/10.1038/s41588-018-0117-9	S
SRR5065298	HCMC0442	Vietnam	https://doi.org/10.1038/s41588-018-0117-9	S
SRR5065299	HCMC0161	Vietnam	https://doi.org/10.1038/s41588-018-0117-9	S
SRR5065300	HCMC0072	Vietnam	https://doi.org/10.1038/s41588-018-0117-9	S
SRR5065301	HCMC0471	Vietnam	https://doi.org/10.1038/s41588-018-0117-9	S
SRR5065302	HCMC0236	Vietnam	https://doi.org/10.1038/s41588-018-0117-9	S
SRR5065303	HCMC0042	Vietnam	https://doi.org/10.1038/s41588-018-0117-9	S
SRR5065304	HCMC0012	Vietnam	https://doi.org/10.1038/s41588-018-0117-9	S
SRR5065305	HCMC0434	Vietnam	https://doi.org/10.1038/s41588-018-0117-9	S
SRR5065307	HCMC0440	Vietnam	https://doi.org/10.1038/s41588-018-0117-9	S
SRR5065309	HCMC0315	Vietnam	https://doi.org/10.1038/s41588-018-0117-9	S
SRR5065310	HCMC0085	Vietnam	https://doi.org/10.1038/s41588-018-0117-9	S
SRR5065311	HCMC0017	Vietnam	https://doi.org/10.1038/s41588-018-0117-9	S
SRR5065312	HCMC0121	Vietnam	https://doi.org/10.1038/s41588-018-0117-9	S
SRR5065313	HCMC0151	Vietnam	https://doi.org/10.1038/s41588-018-0117-9	R
SRR5065314	HCMC0461	Vietnam	https://doi.org/10.1038/s41588-018-0117-9	R
SRR5065315	HCMC0079	Vietnam	https://doi.org/10.1038/s41588-018-0117-9	S
SRR5065316	HCMC0041	Vietnam	https://doi.org/10.1038/s41588-018-0117-9	S
SRR5065317	HCMC0074	Vietnam	https://doi.org/10.1038/s41588-018-0117-9	S
SRR5065318	HCMC0078	Vietnam	https://doi.org/10.1038/s41588-018-0117-9	S
SRR5065320	HCMC0022	Vietnam	https://doi.org/10.1038/s41588-018-0117-9	S
SRR5065321	HCMC0260	Vietnam	https://doi.org/10.1038/s41588-018-0117-9	S
SRR5065322	HCMC0406	Vietnam	https://doi.org/10.1038/s41588-018-0117-9	S
SRR5065323	HCMC0404	Vietnam	https://doi.org/10.1038/s41588-018-0117-9	S
SRR5065324	HCMC0166	Vietnam	https://doi.org/10.1038/s41588-018-0117-9	S
SRR5065325	HCMC0381	Vietnam	https://doi.org/10.1038/s41588-018-0117-9	S
SRR5065326	HCMC0059	Vietnam	https://doi.org/10.1038/s41588-018-0117-9	R
SRR5065327	HCMC0235	Vietnam	https://doi.org/10.1038/s41588-018-0117-9	S
SRR5065328	HCMC0053	Vietnam	https://doi.org/10.1038/s41588-018-0117-9	S
SRR5065329	HCMC0111	Vietnam	https://doi.org/10.1038/s41588-018-0117-9	S
SRR5065330	HCMC0157	Vietnam	https://doi.org/10.1038/s41588-018-0117-9	S
SRR5065331	HCMC0412	Vietnam	https://doi.org/10.1038/s41588-018-0117-9	S
SRR5065332	HCMC0110	Vietnam	https://doi.org/10.1038/s41588-018-0117-9	S
SRR5065333	HCMC0242	Vietnam	https://doi.org/10.1038/s41588-018-0117-9	S
SRR5065334	HCMC0256	Vietnam	https://doi.org/10.1038/s41588-018-0117-9	S
SRR5065335	HCMC0028	Vietnam	https://doi.org/10.1038/s41588-018-0117-9	S
SRR5065336	HCMC0171	Vietnam	https://doi.org/10.1038/s41588-018-0117-9	R
SRR5065337	HCMC0214	Vietnam	https://doi.org/10.1038/s41588-018-0117-9	S
SRR5065338	HCMC0394	Vietnam	https://doi.org/10.1038/s41588-018-0117-9	S
SRR5065339	HCMC0240	Vietnam	https://doi.org/10.1038/s41588-018-0117-9	R
SRR5065340	HCMC0109	Vietnam	https://doi.org/10.1038/s41588-018-0117-9	S
SRR5065341	HCMC0341	Vietnam	https://doi.org/10.1038/s41588-018-0117-9	S
SRR5065342	HCMC0119	Vietnam	https://doi.org/10.1038/s41588-018-0117-9	R
SRR5065343	HCMC0323	Vietnam	https://doi.org/10.1038/s41588-018-0117-9	S
SRR5065344	HCMC0244	Vietnam	https://doi.org/10.1038/s41588-018-0117-9	S
SRR5065345	HCMC0133	Vietnam	https://doi.org/10.1038/s41588-018-0117-9	S
SRR5065346	HCMC0046	Vietnam	https://doi.org/10.1038/s41588-018-0117-9	S
SRR5065347	HCMC0035	Vietnam	https://doi.org/10.1038/s41588-018-0117-9	S
SRR5065348	HCMC0096	Vietnam	https://doi.org/10.1038/s41588-018-0117-9	R
SRR5065349	HCMC0279	Vietnam	https://doi.org/10.1038/s41588-018-0117-9	S
SRR5065350	HCMC0034	Vietnam	https://doi.org/10.1038/s41588-018-0117-9	S
SRR5065351	HCMC0112	Vietnam	https://doi.org/10.1038/s41588-018-0117-9	S
SRR5065352	HCMC0444	Vietnam	https://doi.org/10.1038/s41588-018-0117-9	S
SRR5065353	HCMC0374	Vietnam	https://doi.org/10.1038/s41588-018-0117-9	S
SRR5065354	HCMC0372	Vietnam	https://doi.org/10.1038/s41588-018-0117-9	S
SRR5065355	HCMC0322	Vietnam	https://doi.org/10.1038/s41588-018-0117-9	S
SRR5065356	HCMC0281	Vietnam	https://doi.org/10.1038/s41588-018-0117-9	S
SRR5065357	HCMC0452	Vietnam	https://doi.org/10.1038/s41588-018-0117-9	S
SRR5065358	HCMC0081	Vietnam	https://doi.org/10.1038/s41588-018-0117-9	R
SRR5065359	HCMC0492	Vietnam	https://doi.org/10.1038/s41588-018-0117-9	S
SRR5065360	HCMC0447	Vietnam	https://doi.org/10.1038/s41588-018-0117-9	S
SRR5065361	HCMC0188	Vietnam	https://doi.org/10.1038/s41588-018-0117-9	R
SRR5065363	HCMC0245	Vietnam	https://doi.org/10.1038/s41588-018-0117-9	S
SRR5065364	HCMC0418	Vietnam	https://doi.org/10.1038/s41588-018-0117-9	S
SRR5065365	HCMC0114	Vietnam	https://doi.org/10.1038/s41588-018-0117-9	S
SRR5065366	HCMC0311	Vietnam	https://doi.org/10.1038/s41588-018-0117-9	S
SRR5065367	HCMC0144	Vietnam	https://doi.org/10.1038/s41588-018-0117-9	S
SRR5065368	HCMC0098	Vietnam	https://doi.org/10.1038/s41588-018-0117-9	S
SRR5065369	HCMC0224	Vietnam	https://doi.org/10.1038/s41588-018-0117-9	S
SRR5065370	HCMC0373	Vietnam	https://doi.org/10.1038/s41588-018-0117-9	R
SRR5065372	HCMC0088	Vietnam	https://doi.org/10.1038/s41588-018-0117-9	S
SRR5065373	HCMC0084	Vietnam	https://doi.org/10.1038/s41588-018-0117-9	S
SRR5065374	HCMC0197	Vietnam	https://doi.org/10.1038/s41588-018-0117-9	S
SRR5065375	HCMC0113	Vietnam	https://doi.org/10.1038/s41588-018-0117-9	S
SRR5065376	HCMC0403	Vietnam	https://doi.org/10.1038/s41588-018-0117-9	R
SRR5065377	HCMC0252	Vietnam	https://doi.org/10.1038/s41588-018-0117-9	S
SRR5065378	HCMC0498	Vietnam	https://doi.org/10.1038/s41588-018-0117-9	S
SRR5065379	HCMC0205	Vietnam	https://doi.org/10.1038/s41588-018-0117-9	S
SRR5065381	HCMC0462	Vietnam	https://doi.org/10.1038/s41588-018-0117-9	R
SRR5065382	HCMC0131	Vietnam	https://doi.org/10.1038/s41588-018-0117-9	S
SRR5065383	HCMC0210	Vietnam	https://doi.org/10.1038/s41588-018-0117-9	S
SRR5065384	HCMC0312	Vietnam	https://doi.org/10.1038/s41588-018-0117-9	S
SRR5065385	HCMC0232	Vietnam	https://doi.org/10.1038/s41588-018-0117-9	R
SRR5065386	HCMC0044	Vietnam	https://doi.org/10.1038/s41588-018-0117-9	S
SRR5065387	HCMC0354	Vietnam	https://doi.org/10.1038/s41588-018-0117-9	S
SRR5065388	HCMC0456	Vietnam	https://doi.org/10.1038/s41588-018-0117-9	S
SRR5065395	HCMC0367	Vietnam	https://doi.org/10.1038/s41588-018-0117-9	S
SRR5065396	HCMC0082	Vietnam	https://doi.org/10.1038/s41588-018-0117-9	S
SRR5065397	HCMC0234	Vietnam	https://doi.org/10.1038/s41588-018-0117-9	R
SRR5065398	HCMC0254	Vietnam	https://doi.org/10.1038/s41588-018-0117-9	R
SRR5065399	HCMC0308	Vietnam	https://doi.org/10.1038/s41588-018-0117-9	S
SRR5065400	HCMC0423	Vietnam	https://doi.org/10.1038/s41588-018-0117-9	R
SRR5065401	HCMC0152	Vietnam	https://doi.org/10.1038/s41588-018-0117-9	S
SRR5065402	HCMC0350	Vietnam	https://doi.org/10.1038/s41588-018-0117-9	S
SRR5065404	HCMC0335	Vietnam	https://doi.org/10.1038/s41588-018-0117-9	S
SRR5065405	HCMC0268	Vietnam	https://doi.org/10.1038/s41588-018-0117-9	S
SRR5065406	HCMC0213	Vietnam	https://doi.org/10.1038/s41588-018-0117-9	R
SRR5065407	HCMC0181	Vietnam	https://doi.org/10.1038/s41588-018-0117-9	R
SRR5065408	HCMC0208	Vietnam	https://doi.org/10.1038/s41588-018-0117-9	R
SRR5065409	HCMC0272	Vietnam	https://doi.org/10.1038/s41588-018-0117-9	S
SRR5065410	HCMC0398	Vietnam	https://doi.org/10.1038/s41588-018-0117-9	R
SRR5065411	HCMC0496	Vietnam	https://doi.org/10.1038/s41588-018-0117-9	R
SRR5065412	HCMC0390	Vietnam	https://doi.org/10.1038/s41588-018-0117-9	R
SRR5065413	HCMC0289	Vietnam	https://doi.org/10.1038/s41588-018-0117-9	S
SRR5065414	HCMC0465	Vietnam	https://doi.org/10.1038/s41588-018-0117-9	R
SRR5065415	HCMC0334	Vietnam	https://doi.org/10.1038/s41588-018-0117-9	R
SRR5065416	HCMC0024	Vietnam	https://doi.org/10.1038/s41588-018-0117-9	S
SRR5065417	HCMC0104	Vietnam	https://doi.org/10.1038/s41588-018-0117-9	R
SRR5065418	HCMC0387	Vietnam	https://doi.org/10.1038/s41588-018-0117-9	S
SRR5065419	HCMC0184	Vietnam	https://doi.org/10.1038/s41588-018-0117-9	S
SRR5065420	HCMC0477	Vietnam	https://doi.org/10.1038/s41588-018-0117-9	S
SRR5065421	HCMC0319	Vietnam	https://doi.org/10.1038/s41588-018-0117-9	S
SRR5065422	HCMC0036	Vietnam	https://doi.org/10.1038/s41588-018-0117-9	S
SRR5065423	HCMC0120	Vietnam	https://doi.org/10.1038/s41588-018-0117-9	R
SRR5065424	HCMC0173	Vietnam	https://doi.org/10.1038/s41588-018-0117-9	S
SRR5065425	HCMC0150	Vietnam	https://doi.org/10.1038/s41588-018-0117-9	R
SRR5065426	HCMC0127	Vietnam	https://doi.org/10.1038/s41588-018-0117-9	S
SRR5065427	HCMC0107	Vietnam	https://doi.org/10.1038/s41588-018-0117-9	S
SRR5065428	HCMC0397	Vietnam	https://doi.org/10.1038/s41588-018-0117-9	S
SRR5065429	HCMC0295	Vietnam	https://doi.org/10.1038/s41588-018-0117-9	S
SRR5065430	HCMC0259	Vietnam	https://doi.org/10.1038/s41588-018-0117-9	S
SRR5065431	HCMC0297	Vietnam	https://doi.org/10.1038/s41588-018-0117-9	S
SRR5065432	HCMC0209	Vietnam	https://doi.org/10.1038/s41588-018-0117-9	S
SRR5065433	HCMC0141	Vietnam	https://doi.org/10.1038/s41588-018-0117-9	S
SRR5065434	HCMC0026	Vietnam	https://doi.org/10.1038/s41588-018-0117-9	S
SRR5065435	HCMC0251	Vietnam	https://doi.org/10.1038/s41588-018-0117-9	S
SRR5065436	HCMC0344	Vietnam	https://doi.org/10.1038/s41588-018-0117-9	R
SRR5065437	HCMC0200	Vietnam	https://doi.org/10.1038/s41588-018-0117-9	S
SRR5065438	HCMC0481	Vietnam	https://doi.org/10.1038/s41588-018-0117-9	S
SRR5065439	HCMC0013	Vietnam	https://doi.org/10.1038/s41588-018-0117-9	S
SRR5065440	HCMC0118	Vietnam	https://doi.org/10.1038/s41588-018-0117-9	S
SRR5065441	HCMC0284	Vietnam	https://doi.org/10.1038/s41588-018-0117-9	S
SRR5065442	HCMC0329	Vietnam	https://doi.org/10.1038/s41588-018-0117-9	S
SRR5065443	HCMC0077	Vietnam	https://doi.org/10.1038/s41588-018-0117-9	S
SRR5065444	HCMC0405	Vietnam	https://doi.org/10.1038/s41588-018-0117-9	S
SRR5065445	HCMC0424	Vietnam	https://doi.org/10.1038/s41588-018-0117-9	S
SRR5065446	HCMC0487	Vietnam	https://doi.org/10.1038/s41588-018-0117-9	R
SRR5065447	HCMC0005	Vietnam	https://doi.org/10.1038/s41588-018-0117-9	S
SRR5065448	HCMC0414	Vietnam	https://doi.org/10.1038/s41588-018-0117-9	S
SRR5065449	HCMC0069	Vietnam	https://doi.org/10.1038/s41588-018-0117-9	S
SRR5065450	HCMC0092	Vietnam	https://doi.org/10.1038/s41588-018-0117-9	S
SRR5065451	HCMC0346	Vietnam	https://doi.org/10.1038/s41588-018-0117-9	R
SRR5065452	HCMC0206	Vietnam	https://doi.org/10.1038/s41588-018-0117-9	S
SRR5065453	HCMC0352	Vietnam	https://doi.org/10.1038/s41588-018-0117-9	S
SRR5065454	HCMC0355	Vietnam	https://doi.org/10.1038/s41588-018-0117-9	S
SRR5065455	HCMC0331	Vietnam	https://doi.org/10.1038/s41588-018-0117-9	S
SRR5065456	HCMC0058	Vietnam	https://doi.org/10.1038/s41588-018-0117-9	R
SRR5065457	HCMC0090	Vietnam	https://doi.org/10.1038/s41588-018-0117-9	S
SRR5065458	HCMC0458	Vietnam	https://doi.org/10.1038/s41588-018-0117-9	S
SRR5065459	HCMC0385	Vietnam	https://doi.org/10.1038/s41588-018-0117-9	S
SRR5065460	HCMC0172	Vietnam	https://doi.org/10.1038/s41588-018-0117-9	S
SRR5065462	HCMC0309	Vietnam	https://doi.org/10.1038/s41588-018-0117-9	R
SRR5065463	HCMC0270	Vietnam	https://doi.org/10.1038/s41588-018-0117-9	S
SRR5065464	HCMC0433	Vietnam	https://doi.org/10.1038/s41588-018-0117-9	S
SRR5065465	HCMC0250	Vietnam	https://doi.org/10.1038/s41588-018-0117-9	S
SRR5065466	HCMC0410	Vietnam	https://doi.org/10.1038/s41588-018-0117-9	S
SRR5065467	HCMC0103	Vietnam	https://doi.org/10.1038/s41588-018-0117-9	S
SRR5065468	HCMC0196	Vietnam	https://doi.org/10.1038/s41588-018-0117-9	S
SRR5065469	HCMC0325	Vietnam	https://doi.org/10.1038/s41588-018-0117-9	S
SRR5065470	HCMC0310	Vietnam	https://doi.org/10.1038/s41588-018-0117-9	S
SRR5065471	HCMC0484	Vietnam	https://doi.org/10.1038/s41588-018-0117-9	S
SRR5065472	HCMC0174	Vietnam	https://doi.org/10.1038/s41588-018-0117-9	S
SRR5065473	HCMC0230	Vietnam	https://doi.org/10.1038/s41588-018-0117-9	S
SRR5065474	HCMC0472	Vietnam	https://doi.org/10.1038/s41588-018-0117-9	S
SRR5065475	HCMC0320	Vietnam	https://doi.org/10.1038/s41588-018-0117-9	S
SRR5065477	HCMC0204	Vietnam	https://doi.org/10.1038/s41588-018-0117-9	R
SRR5065478	HCMC0047	Vietnam	https://doi.org/10.1038/s41588-018-0117-9	S
SRR5065479	HCMC0451	Vietnam	https://doi.org/10.1038/s41588-018-0117-9	S
SRR5065480	HCMC0345	Vietnam	https://doi.org/10.1038/s41588-018-0117-9	R
SRR5065481	HCMC0156	Vietnam	https://doi.org/10.1038/s41588-018-0117-9	S
SRR5065482	HCMC0176	Vietnam	https://doi.org/10.1038/s41588-018-0117-9	R
SRR5065483	HCMC0353	Vietnam	https://doi.org/10.1038/s41588-018-0117-9	S
SRR5065484	HCMC0304	Vietnam	https://doi.org/10.1038/s41588-018-0117-9	S
SRR5065485	HCMC0300	Vietnam	https://doi.org/10.1038/s41588-018-0117-9	S
SRR5065486	HCMC0187	Vietnam	https://doi.org/10.1038/s41588-018-0117-9	R
SRR5065487	HCMC0011	Vietnam	https://doi.org/10.1038/s41588-018-0117-9	S
SRR5065488	HCMC0379	Vietnam	https://doi.org/10.1038/s41588-018-0117-9	R
SRR5065489	HCMC0318	Vietnam	https://doi.org/10.1038/s41588-018-0117-9	S
SRR5065490	HCMC0303	Vietnam	https://doi.org/10.1038/s41588-018-0117-9	S
SRR5065491	HCMC0004	Vietnam	https://doi.org/10.1038/s41588-018-0117-9	S
SRR5065492	HCMC0431	Vietnam	https://doi.org/10.1038/s41588-018-0117-9	R
SRR5065493	HCMC0368	Vietnam	https://doi.org/10.1038/s41588-018-0117-9	S
SRR5065494	HCMC0055	Vietnam	https://doi.org/10.1038/s41588-018-0117-9	S
SRR5065496	HCMC0191	Vietnam	https://doi.org/10.1038/s41588-018-0117-9	S
SRR5065498	HCMC0015	Vietnam	https://doi.org/10.1038/s41588-018-0117-9	S
SRR5065499	HCMC0080	Vietnam	https://doi.org/10.1038/s41588-018-0117-9	S
SRR5065500	HCMC0399	Vietnam	https://doi.org/10.1038/s41588-018-0117-9	S
SRR5065501	HCMC0115	Vietnam	https://doi.org/10.1038/s41588-018-0117-9	R
SRR5065502	HCMC0383	Vietnam	https://doi.org/10.1038/s41588-018-0117-9	S
SRR5065504	HCMC0291	Vietnam	https://doi.org/10.1038/s41588-018-0117-9	S
SRR5065505	HCMC0422	Vietnam	https://doi.org/10.1038/s41588-018-0117-9	S
SRR5065506	HCMC0140	Vietnam	https://doi.org/10.1038/s41588-018-0117-9	S
SRR5065507	HCMC0066	Vietnam	https://doi.org/10.1038/s41588-018-0117-9	S
SRR5065508	HCMC0220	Vietnam	https://doi.org/10.1038/s41588-018-0117-9	R
SRR5065509	HCMC0063	Vietnam	https://doi.org/10.1038/s41588-018-0117-9	S
SRR5065510	HCMC0261	Vietnam	https://doi.org/10.1038/s41588-018-0117-9	S
SRR5065511	HCMC0485	Vietnam	https://doi.org/10.1038/s41588-018-0117-9	R
SRR5065512	HCMC0327	Vietnam	https://doi.org/10.1038/s41588-018-0117-9	S
SRR5065513	HCMC0340	Vietnam	https://doi.org/10.1038/s41588-018-0117-9	S
SRR5065514	HCMC0395	Vietnam	https://doi.org/10.1038/s41588-018-0117-9	S
SRR5065515	HCMC0237	Vietnam	https://doi.org/10.1038/s41588-018-0117-9	S
SRR5065516	HCMC0382	Vietnam	https://doi.org/10.1038/s41588-018-0117-9	S
SRR5065517	HCMC0155	Vietnam	https://doi.org/10.1038/s41588-018-0117-9	S
SRR5065518	HCMC0307	Vietnam	https://doi.org/10.1038/s41588-018-0117-9	S
SRR5065519	HCMC0134	Vietnam	https://doi.org/10.1038/s41588-018-0117-9	S
SRR5065520	HCMC0409	Vietnam	https://doi.org/10.1038/s41588-018-0117-9	R
SRR5065521	HCMC0168	Vietnam	https://doi.org/10.1038/s41588-018-0117-9	S
SRR5065522	HCMC0215	Vietnam	https://doi.org/10.1038/s41588-018-0117-9	R
SRR5065523	HCMC0324	Vietnam	https://doi.org/10.1038/s41588-018-0117-9	S
SRR5065524	HCMC0429	Vietnam	https://doi.org/10.1038/s41588-018-0117-9	R
SRR5065525	HCMC0164	Vietnam	https://doi.org/10.1038/s41588-018-0117-9	S
SRR5065526	HCMC0124	Vietnam	https://doi.org/10.1038/s41588-018-0117-9	R
SRR5065527	HCMC0258	Vietnam	https://doi.org/10.1038/s41588-018-0117-9	S
SRR5065528	HCMC0148	Vietnam	https://doi.org/10.1038/s41588-018-0117-9	S
SRR5065529	HCMC0170	Vietnam	https://doi.org/10.1038/s41588-018-0117-9	S
SRR5065530	HCMC0365	Vietnam	https://doi.org/10.1038/s41588-018-0117-9	S
SRR5065531	HCMC0008	Vietnam	https://doi.org/10.1038/s41588-018-0117-9	S
SRR5065532	HCMC0100	Vietnam	https://doi.org/10.1038/s41588-018-0117-9	S
SRR5065533	HCMC0265	Vietnam	https://doi.org/10.1038/s41588-018-0117-9	S
SRR5065534	HCMC0358	Vietnam	https://doi.org/10.1038/s41588-018-0117-9	R
SRR5065535	HCMC0392	Vietnam	https://doi.org/10.1038/s41588-018-0117-9	S
SRR5065536	HCMC0068	Vietnam	https://doi.org/10.1038/s41588-018-0117-9	R
SRR5065537	HCMC0218	Vietnam	https://doi.org/10.1038/s41588-018-0117-9	R
SRR5065538	HCMC0262	Vietnam	https://doi.org/10.1038/s41588-018-0117-9	R
SRR5065539	HCMC0136	Vietnam	https://doi.org/10.1038/s41588-018-0117-9	S
SRR5065540	HCMC0449	Vietnam	https://doi.org/10.1038/s41588-018-0117-9	R
SRR5065541	HCMC0266	Vietnam	https://doi.org/10.1038/s41588-018-0117-9	R
SRR5065542	HCMC0441	Vietnam	https://doi.org/10.1038/s41588-018-0117-9	R
SRR5065543	HCMC0407	Vietnam	https://doi.org/10.1038/s41588-018-0117-9	R
SRR5065544	HCMC0020	Vietnam	https://doi.org/10.1038/s41588-018-0117-9	S
SRR5065545	HCMC0095	Vietnam	https://doi.org/10.1038/s41588-018-0117-9	S
SRR5065546	HCMC0257	Vietnam	https://doi.org/10.1038/s41588-018-0117-9	S
SRR5065547	HCMC0091	Vietnam	https://doi.org/10.1038/s41588-018-0117-9	S
SRR5065548	HCMC0003	Vietnam	https://doi.org/10.1038/s41588-018-0117-9	S
SRR5065549	HCMC0491	Vietnam	https://doi.org/10.1038/s41588-018-0117-9	S
SRR5065550	HCMC0163	Vietnam	https://doi.org/10.1038/s41588-018-0117-9	R
SRR5065551	HCMC0497	Vietnam	https://doi.org/10.1038/s41588-018-0117-9	S
SRR5065554	HCMC0138	Vietnam	https://doi.org/10.1038/s41588-018-0117-9	R
SRR5065555	HCMC0089	Vietnam	https://doi.org/10.1038/s41588-018-0117-9	R
SRR5065556	HCMC0167	Vietnam	https://doi.org/10.1038/s41588-018-0117-9	S
SRR5065558	HCMC0490	Vietnam	https://doi.org/10.1038/s41588-018-0117-9	S
SRR5065560	HCMC0221	Vietnam	https://doi.org/10.1038/s41588-018-0117-9	R
SRR5065561	HCMC0417	Vietnam	https://doi.org/10.1038/s41588-018-0117-9	S
SRR5065562	HCMC0482	Vietnam	https://doi.org/10.1038/s41588-018-0117-9	S
SRR5065563	HCMC0359	Vietnam	https://doi.org/10.1038/s41588-018-0117-9	S
SRR5065564	HCMC0054	Vietnam	https://doi.org/10.1038/s41588-018-0117-9	S
SRR5065565	HCMC0428	Vietnam	https://doi.org/10.1038/s41588-018-0117-9	R
SRR5065566	HCMC0049	Vietnam	https://doi.org/10.1038/s41588-018-0117-9	S
SRR5065567	HCMC0401	Vietnam	https://doi.org/10.1038/s41588-018-0117-9	R
SRR5065568	HCMC0128	Vietnam	https://doi.org/10.1038/s41588-018-0117-9	S
SRR5065569	HCMC0226	Vietnam	https://doi.org/10.1038/s41588-018-0117-9	R
SRR5065570	HCMC0369	Vietnam	https://doi.org/10.1038/s41588-018-0117-9	S
SRR5065571	HCMC0183	Vietnam	https://doi.org/10.1038/s41588-018-0117-9	S
SRR5065572	HCMC0298	Vietnam	https://doi.org/10.1038/s41588-018-0117-9	S
SRR5065573	HCMC0421	Vietnam	https://doi.org/10.1038/s41588-018-0117-9	R
SRR5065574	HCMC0010	Vietnam	https://doi.org/10.1038/s41588-018-0117-9	S
SRR5065575	HCMC0443	Vietnam	https://doi.org/10.1038/s41588-018-0117-9	S
SRR5065576	HCMC0099	Vietnam	https://doi.org/10.1038/s41588-018-0117-9	S
SRR5065577	HCMC0153	Vietnam	https://doi.org/10.1038/s41588-018-0117-9	S
SRR5065578	HCMC0162	Vietnam	https://doi.org/10.1038/s41588-018-0117-9	R
SRR5065579	HCMC0132	Vietnam	https://doi.org/10.1038/s41588-018-0117-9	S
SRR5065580	HCMC0366	Vietnam	https://doi.org/10.1038/s41588-018-0117-9	S
SRR5065581	HCMC0276	Vietnam	https://doi.org/10.1038/s41588-018-0117-9	R
SRR5065582	HCMC0391	Vietnam	https://doi.org/10.1038/s41588-018-0117-9	S
SRR5065583	HCMC0039	Vietnam	https://doi.org/10.1038/s41588-018-0117-9	S
SRR5065584	HCMC0179	Vietnam	https://doi.org/10.1038/s41588-018-0117-9	S
SRR5065585	HCMC0045	Vietnam	https://doi.org/10.1038/s41588-018-0117-9	R
SRR5065586	HCMC0086	Vietnam	https://doi.org/10.1038/s41588-018-0117-9	S
SRR5065587	HCMC0057	Vietnam	https://doi.org/10.1038/s41588-018-0117-9	S
SRR5065588	HCMC0389	Vietnam	https://doi.org/10.1038/s41588-018-0117-9	R
SRR5065589	HCMC0158	Vietnam	https://doi.org/10.1038/s41588-018-0117-9	S
SRR5065590	HCMC0106	Vietnam	https://doi.org/10.1038/s41588-018-0117-9	S
SRR5065591	HCMC0030	Vietnam	https://doi.org/10.1038/s41588-018-0117-9	S
SRR5065592	HCMC0476	Vietnam	https://doi.org/10.1038/s41588-018-0117-9	S
SRR5065593	HCMC0287	Vietnam	https://doi.org/10.1038/s41588-018-0117-9	R
SRR5065594	HCMC0301	Vietnam	https://doi.org/10.1038/s41588-018-0117-9	S
SRR5065595	HCMC0083	Vietnam	https://doi.org/10.1038/s41588-018-0117-9	R
SRR5065596	HCMC0186	Vietnam	https://doi.org/10.1038/s41588-018-0117-9	R
SRR5065597	HCMC0437	Vietnam	https://doi.org/10.1038/s41588-018-0117-9	S
SRR5065598	HCMC0002	Vietnam	https://doi.org/10.1038/s41588-018-0117-9	S
SRR5065599	HCMC0427	Vietnam	https://doi.org/10.1038/s41588-018-0117-9	S
SRR5065600	HCMC0488	Vietnam	https://doi.org/10.1038/s41588-018-0117-9	S
SRR5065601	HCMC0225	Vietnam	https://doi.org/10.1038/s41588-018-0117-9	S
SRR5065603	HCMC0363	Vietnam	https://doi.org/10.1038/s41588-018-0117-9	S
SRR5065604	HCMC0123	Vietnam	https://doi.org/10.1038/s41588-018-0117-9	S
SRR5065605	HCMC0064	Vietnam	https://doi.org/10.1038/s41588-018-0117-9	S
SRR5065606	HCMC0269	Vietnam	https://doi.org/10.1038/s41588-018-0117-9	R
SRR5065607	HCMC0149	Vietnam	https://doi.org/10.1038/s41588-018-0117-9	S
SRR5065608	HCMC0386	Vietnam	https://doi.org/10.1038/s41588-018-0117-9	R
SRR5065609	HCMC0425	Vietnam	https://doi.org/10.1038/s41588-018-0117-9	S
SRR5065610	HCMC0393	Vietnam	https://doi.org/10.1038/s41588-018-0117-9	R
SRR5065611	HCMC0178	Vietnam	https://doi.org/10.1038/s41588-018-0117-9	R
SRR5065612	HCMC0321	Vietnam	https://doi.org/10.1038/s41588-018-0117-9	S
SRR5065613	HCMC0330	Vietnam	https://doi.org/10.1038/s41588-018-0117-9	S
SRR5065614	HCMC0285	Vietnam	https://doi.org/10.1038/s41588-018-0117-9	S
SRR5065615	HCMC0075	Vietnam	https://doi.org/10.1038/s41588-018-0117-9	S
SRR5065616	HCMC0202	Vietnam	https://doi.org/10.1038/s41588-018-0117-9	S
SRR5065617	HCMC0273	Vietnam	https://doi.org/10.1038/s41588-018-0117-9	S
SRR5065618	HCMC0445	Vietnam	https://doi.org/10.1038/s41588-018-0117-9	R
SRR5065620	HCMC0294	Vietnam	https://doi.org/10.1038/s41588-018-0117-9	S
SRR5065622	HCMC0333	Vietnam	https://doi.org/10.1038/s41588-018-0117-9	S
SRR5065623	HCMC0495	Vietnam	https://doi.org/10.1038/s41588-018-0117-9	S
SRR5065624	HCMC0364	Vietnam	https://doi.org/10.1038/s41588-018-0117-9	S
SRR5065626	HCMC0402	Vietnam	https://doi.org/10.1038/s41588-018-0117-9	S
SRR5065627	HCMC0416	Vietnam	https://doi.org/10.1038/s41588-018-0117-9	R
SRR5065628	HCMC0190	Vietnam	https://doi.org/10.1038/s41588-018-0117-9	S
SRR5065629	HCMC0339	Vietnam	https://doi.org/10.1038/s41588-018-0117-9	S
SRR5065630	HCMC0027	Vietnam	https://doi.org/10.1038/s41588-018-0117-9	S
SRR5065631	HCMC0160	Vietnam	https://doi.org/10.1038/s41588-018-0117-9	R
SRR5065632	HCMC0122	Vietnam	https://doi.org/10.1038/s41588-018-0117-9	S
SRR5065633	HCMC0227	Vietnam	https://doi.org/10.1038/s41588-018-0117-9	S
SRR5065634	HCMC0009	Vietnam	https://doi.org/10.1038/s41588-018-0117-9	S
SRR5065635	HCMC0219	Vietnam	https://doi.org/10.1038/s41588-018-0117-9	S
SRR5065636	HCMC0396	Vietnam	https://doi.org/10.1038/s41588-018-0117-9	R
SRR5065637	HCMC0067	Vietnam	https://doi.org/10.1038/s41588-018-0117-9	R
SRR5065638	HCMC0016	Vietnam	https://doi.org/10.1038/s41588-018-0117-9	S
SRR5065639	HCMC0271	Vietnam	https://doi.org/10.1038/s41588-018-0117-9	R
SRR5065640	HCMC0189	Vietnam	https://doi.org/10.1038/s41588-018-0117-9	S
SRR5065641	HCMC0348	Vietnam	https://doi.org/10.1038/s41588-018-0117-9	R
SRR5065642	HCMC0073	Vietnam	https://doi.org/10.1038/s41588-018-0117-9	S
SRR5065643	HCMC0056	Vietnam	https://doi.org/10.1038/s41588-018-0117-9	S
SRR5065644	HCMC0480	Vietnam	https://doi.org/10.1038/s41588-018-0117-9	S
SRR5065645	HCMC0277	Vietnam	https://doi.org/10.1038/s41588-018-0117-9	R
SRR5065646	HCMC0378	Vietnam	https://doi.org/10.1038/s41588-018-0117-9	S
SRR5065647	HCMC0293	Vietnam	https://doi.org/10.1038/s41588-018-0117-9	S
SRR5065648	HCMC0274	Vietnam	https://doi.org/10.1038/s41588-018-0117-9	R
SRR5065649	HCMC0228	Vietnam	https://doi.org/10.1038/s41588-018-0117-9	S
SRR5065650	HCMC0360	Vietnam	https://doi.org/10.1038/s41588-018-0117-9	S
SRR5065651	HCMC0493	Vietnam	https://doi.org/10.1038/s41588-018-0117-9	S
SRR5065652	HCMC0375	Vietnam	https://doi.org/10.1038/s41588-018-0117-9	S
SRR5065653	HCMC0388	Vietnam	https://doi.org/10.1038/s41588-018-0117-9	S
SRR5065654	HCMC0222	Vietnam	https://doi.org/10.1038/s41588-018-0117-9	R
SRR5065655	HCMC0326	Vietnam	https://doi.org/10.1038/s41588-018-0117-9	S
SRR5065656	HCMC0455	Vietnam	https://doi.org/10.1038/s41588-018-0117-9	S
SRR5065658	HCMC0248	Vietnam	https://doi.org/10.1038/s41588-018-0117-9	S
SRR5065659	HCMC0093	Vietnam	https://doi.org/10.1038/s41588-018-0117-9	S
SRR5065660	HCMC0460	Vietnam	https://doi.org/10.1038/s41588-018-0117-9	S
SRR5065661	HCMC0199	Vietnam	https://doi.org/10.1038/s41588-018-0117-9	S
SRR5065662	HCMC0267	Vietnam	https://doi.org/10.1038/s41588-018-0117-9	S
SRR5065663	HCMC0486	Vietnam	https://doi.org/10.1038/s41588-018-0117-9	S
SRR5065664	HCMC0175	Vietnam	https://doi.org/10.1038/s41588-018-0117-9	S
SRR5065665	HCMC0464	Vietnam	https://doi.org/10.1038/s41588-018-0117-9	R
SRR5065666	HCMC0479	Vietnam	https://doi.org/10.1038/s41588-018-0117-9	S
SRR5065667	HCMC0018	Vietnam	https://doi.org/10.1038/s41588-018-0117-9	R
SRR5065668	HCMC0246	Vietnam	https://doi.org/10.1038/s41588-018-0117-9	R
SRR5065669	HCMC0459	Vietnam	https://doi.org/10.1038/s41588-018-0117-9	S
SRR5065670	HCMC0411	Vietnam	https://doi.org/10.1038/s41588-018-0117-9	R
SRR5065671	HCMC0314	Vietnam	https://doi.org/10.1038/s41588-018-0117-9	S
SRR5065672	HCMC0001	Vietnam	https://doi.org/10.1038/s41588-018-0117-9	S
SRR5065673	HCMC0233	Vietnam	https://doi.org/10.1038/s41588-018-0117-9	S
SRR5065674	HCMC0264	Vietnam	https://doi.org/10.1038/s41588-018-0117-9	S
SRR5065675	HCMC0439	Vietnam	https://doi.org/10.1038/s41588-018-0117-9	S
SRR5065676	HCMC0278	Vietnam	https://doi.org/10.1038/s41588-018-0117-9	S
SRR5065677	HCMC0292	Vietnam	https://doi.org/10.1038/s41588-018-0117-9	S
SRR5065678	HCMC0061	Vietnam	https://doi.org/10.1038/s41588-018-0117-9	S
SRR5065679	HCMC0275	Vietnam	https://doi.org/10.1038/s41588-018-0117-9	S
SRR5065680	HCMC0280	Vietnam	https://doi.org/10.1038/s41588-018-0117-9	S
SRR5065681	HCMC0413	Vietnam	https://doi.org/10.1038/s41588-018-0117-9	S
SRR5065682	HCMC0146	Vietnam	https://doi.org/10.1038/s41588-018-0117-9	S
SRR5065683	HCMC0475	Vietnam	https://doi.org/10.1038/s41588-018-0117-9	S
SRR5065684	HCMC0436	Vietnam	https://doi.org/10.1038/s41588-018-0117-9	S
SRR5065685	HCMC0129	Vietnam	https://doi.org/10.1038/s41588-018-0117-9	S
SRR5065686	HCMC0052	Vietnam	https://doi.org/10.1038/s41588-018-0117-9	R
SRR5065687	HCMC0255	Vietnam	https://doi.org/10.1038/s41588-018-0117-9	R
SRR5065688	HCMC0198	Vietnam	https://doi.org/10.1038/s41588-018-0117-9	S
SRR5065689	HCMC0306	Vietnam	https://doi.org/10.1038/s41588-018-0117-9	S
SRR5065690	HCMC0051	Vietnam	https://doi.org/10.1038/s41588-018-0117-9	S
SRR5065691	HCMC0135	Vietnam	https://doi.org/10.1038/s41588-018-0117-9	S
SRR5065692	HCMC0328	Vietnam	https://doi.org/10.1038/s41588-018-0117-9	S
SRR5065693	HCMC0070	Vietnam	https://doi.org/10.1038/s41588-018-0117-9	R
SRR5065694	HCMC0336	Vietnam	https://doi.org/10.1038/s41588-018-0117-9	S
SRR5065695	HCMC0317	Vietnam	https://doi.org/10.1038/s41588-018-0117-9	R
SRR5065696	HCMC0430	Vietnam	https://doi.org/10.1038/s41588-018-0117-9	S
SRR5065697	HCMC0212	Vietnam	https://doi.org/10.1038/s41588-018-0117-9	S
SRR5065698	HCMC0478	Vietnam	https://doi.org/10.1038/s41588-018-0117-9	S
SRR5065699	HCMC0048	Vietnam	https://doi.org/10.1038/s41588-018-0117-9	S
SRR5065700	HCMC0467	Vietnam	https://doi.org/10.1038/s41588-018-0117-9	S
SRR5065701	HCMC0062	Vietnam	https://doi.org/10.1038/s41588-018-0117-9	R
SRR5065702	HCMC0474	Vietnam	https://doi.org/10.1038/s41588-018-0117-9	S
SRR5065703	HCMC0207	Vietnam	https://doi.org/10.1038/s41588-018-0117-9	S
SRR5065704	HCMC0216	Vietnam	https://doi.org/10.1038/s41588-018-0117-9	S
SRR5065705	HCMC0343	Vietnam	https://doi.org/10.1038/s41588-018-0117-9	R
SRR5065706	HCMC0302	Vietnam	https://doi.org/10.1038/s41588-018-0117-9	S
SRR5067220	HCMC0757	Vietnam	https://doi.org/10.1038/s41588-018-0117-9	S
SRR5067221	HCMC0825	Vietnam	https://doi.org/10.1038/s41588-018-0117-9	R
SRR5067222	HCMC0572	Vietnam	https://doi.org/10.1038/s41588-018-0117-9	R
SRR5067224	HCMC0644	Vietnam	https://doi.org/10.1038/s41588-018-0117-9	S
SRR5067225	HCMC0538	Vietnam	https://doi.org/10.1038/s41588-018-0117-9	S
SRR5067226	HCMC0851	Vietnam	https://doi.org/10.1038/s41588-018-0117-9	R
SRR5067227	HCMC0926	Vietnam	https://doi.org/10.1038/s41588-018-0117-9	R
SRR5067228	HCMC0562	Vietnam	https://doi.org/10.1038/s41588-018-0117-9	R
SRR5067229	HCMC0709	Vietnam	https://doi.org/10.1038/s41588-018-0117-9	R
SRR5067230	HCMC0987	Vietnam	https://doi.org/10.1038/s41588-018-0117-9	S
SRR5067231	HCMC0919	Vietnam	https://doi.org/10.1038/s41588-018-0117-9	S
SRR5067232	HCMC0647	Vietnam	https://doi.org/10.1038/s41588-018-0117-9	S
SRR5067233	HCMC0812	Vietnam	https://doi.org/10.1038/s41588-018-0117-9	S
SRR5067234	HCMC0938	Vietnam	https://doi.org/10.1038/s41588-018-0117-9	S
SRR5067235	HCMC0715	Vietnam	https://doi.org/10.1038/s41588-018-0117-9	S
SRR5067236	HCMC0838	Vietnam	https://doi.org/10.1038/s41588-018-0117-9	S
SRR5067237	HCMC0797	Vietnam	https://doi.org/10.1038/s41588-018-0117-9	S
SRR5067238	HCMC0503	Vietnam	https://doi.org/10.1038/s41588-018-0117-9	R
SRR5067239	HCMC0935	Vietnam	https://doi.org/10.1038/s41588-018-0117-9	S
SRR5067240	HCMC0849	Vietnam	https://doi.org/10.1038/s41588-018-0117-9	R
SRR5067241	HCMC0634	Vietnam	https://doi.org/10.1038/s41588-018-0117-9	S
SRR5067242	HCMC0506	Vietnam	https://doi.org/10.1038/s41588-018-0117-9	R
SRR5067243	HCMC0613	Vietnam	https://doi.org/10.1038/s41588-018-0117-9	R
SRR5067244	HCMC0871	Vietnam	https://doi.org/10.1038/s41588-018-0117-9	R
SRR5067245	HCMC0889	Vietnam	https://doi.org/10.1038/s41588-018-0117-9	S
SRR5067246	HCMC0674	Vietnam	https://doi.org/10.1038/s41588-018-0117-9	S
SRR5067247	HCMC0610	Vietnam	https://doi.org/10.1038/s41588-018-0117-9	R
SRR5067248	HCMC0695	Vietnam	https://doi.org/10.1038/s41588-018-0117-9	S
SRR5067249	HCMC0557	Vietnam	https://doi.org/10.1038/s41588-018-0117-9	S
SRR5067250	HCMC0612	Vietnam	https://doi.org/10.1038/s41588-018-0117-9	S
SRR5067251	HCMC0699	Vietnam	https://doi.org/10.1038/s41588-018-0117-9	S
SRR5067252	HCMC0586	Vietnam	https://doi.org/10.1038/s41588-018-0117-9	S
SRR5067253	HCMC0687	Vietnam	https://doi.org/10.1038/s41588-018-0117-9	S
SRR5067254	HCMC0609	Vietnam	https://doi.org/10.1038/s41588-018-0117-9	S
SRR5067255	HCMC0959	Vietnam	https://doi.org/10.1038/s41588-018-0117-9	S
SRR5067256	HCMC0571	Vietnam	https://doi.org/10.1038/s41588-018-0117-9	S
SRR5067257	HCMC0504	Vietnam	https://doi.org/10.1038/s41588-018-0117-9	S
SRR5067258	HCMC0581	Vietnam	https://doi.org/10.1038/s41588-018-0117-9	S
SRR5067259	HCMC0716	Vietnam	https://doi.org/10.1038/s41588-018-0117-9	S
SRR5067260	HCMC0627	Vietnam	https://doi.org/10.1038/s41588-018-0117-9	S
SRR5067261	HCMC0593	Vietnam	https://doi.org/10.1038/s41588-018-0117-9	S
SRR5067262	HCMC0850	Vietnam	https://doi.org/10.1038/s41588-018-0117-9	S
SRR5067263	HCMC0854	Vietnam	https://doi.org/10.1038/s41588-018-0117-9	S
SRR5067264	HCMC0585	Vietnam	https://doi.org/10.1038/s41588-018-0117-9	S
SRR5067265	HCMC0955	Vietnam	https://doi.org/10.1038/s41588-018-0117-9	S
SRR5067266	HCMC0822	Vietnam	https://doi.org/10.1038/s41588-018-0117-9	S
SRR5067267	HCMC0928	Vietnam	https://doi.org/10.1038/s41588-018-0117-9	R
SRR5067268	HCMC0611	Vietnam	https://doi.org/10.1038/s41588-018-0117-9	S
SRR5067269	HCMC0737	Vietnam	https://doi.org/10.1038/s41588-018-0117-9	S
SRR5067270	HCMC0547	Vietnam	https://doi.org/10.1038/s41588-018-0117-9	S
SRR5067271	HCMC0731	Vietnam	https://doi.org/10.1038/s41588-018-0117-9	S
SRR5067272	HCMC0917	Vietnam	https://doi.org/10.1038/s41588-018-0117-9	R
SRR5067273	HCMC0858	Vietnam	https://doi.org/10.1038/s41588-018-0117-9	R
SRR5067274	HCMC0551	Vietnam	https://doi.org/10.1038/s41588-018-0117-9	R
SRR5067275	HCMC0798	Vietnam	https://doi.org/10.1038/s41588-018-0117-9	S
SRR5067276	HCMC0892	Vietnam	https://doi.org/10.1038/s41588-018-0117-9	S
SRR5067277	HCMC0747	Vietnam	https://doi.org/10.1038/s41588-018-0117-9	S
SRR5067278	HCMC0786	Vietnam	https://doi.org/10.1038/s41588-018-0117-9	S
SRR5067279	HCMC0691	Vietnam	https://doi.org/10.1038/s41588-018-0117-9	R
SRR5067282	HCMC0916	Vietnam	https://doi.org/10.1038/s41588-018-0117-9	R
SRR5067283	HCMC0518	Vietnam	https://doi.org/10.1038/s41588-018-0117-9	S
SRR5067284	HCMC0522	Vietnam	https://doi.org/10.1038/s41588-018-0117-9	R
SRR5067285	HCMC0655	Vietnam	https://doi.org/10.1038/s41588-018-0117-9	S
SRR5067286	HCMC0761	Vietnam	https://doi.org/10.1038/s41588-018-0117-9	S
SRR5067287	HCMC0669	Vietnam	https://doi.org/10.1038/s41588-018-0117-9	R
SRR5067288	HCMC0848	Vietnam	https://doi.org/10.1038/s41588-018-0117-9	R
SRR5067289	HCMC0902	Vietnam	https://doi.org/10.1038/s41588-018-0117-9	R
SRR5067290	HCMC0814	Vietnam	https://doi.org/10.1038/s41588-018-0117-9	S
SRR5067291	HCMC0710	Vietnam	https://doi.org/10.1038/s41588-018-0117-9	S
SRR5067292	HCMC0756	Vietnam	https://doi.org/10.1038/s41588-018-0117-9	R
SRR5067293	HCMC0680	Vietnam	https://doi.org/10.1038/s41588-018-0117-9	S
SRR5067294	HCMC0847	Vietnam	https://doi.org/10.1038/s41588-018-0117-9	S
SRR5067295	HCMC0874	Vietnam	https://doi.org/10.1038/s41588-018-0117-9	S
SRR5067296	HCMC0667	Vietnam	https://doi.org/10.1038/s41588-018-0117-9	S
SRR5067297	HCMC0540	Vietnam	https://doi.org/10.1038/s41588-018-0117-9	S
SRR5067298	HCMC0845	Vietnam	https://doi.org/10.1038/s41588-018-0117-9	S
SRR5067299	HCMC0688	Vietnam	https://doi.org/10.1038/s41588-018-0117-9	S
SRR5067300	HCMC0773	Vietnam	https://doi.org/10.1038/s41588-018-0117-9	R
SRR5067301	HCMC0970	Vietnam	https://doi.org/10.1038/s41588-018-0117-9	S
SRR5067302	HCMC0705	Vietnam	https://doi.org/10.1038/s41588-018-0117-9	R
SRR5067303	HCMC0694	Vietnam	https://doi.org/10.1038/s41588-018-0117-9	R
SRR5067304	HCMC0943	Vietnam	https://doi.org/10.1038/s41588-018-0117-9	S
SRR5067305	HCMC0638	Vietnam	https://doi.org/10.1038/s41588-018-0117-9	S
SRR5067306	HCMC0963	Vietnam	https://doi.org/10.1038/s41588-018-0117-9	S
SRR5067307	HCMC0580	Vietnam	https://doi.org/10.1038/s41588-018-0117-9	S
SRR5067308	HCMC0802	Vietnam	https://doi.org/10.1038/s41588-018-0117-9	S
SRR5067309	HCMC0828	Vietnam	https://doi.org/10.1038/s41588-018-0117-9	R
SRR5067310	HCMC0735	Vietnam	https://doi.org/10.1038/s41588-018-0117-9	S
SRR5067311	HCMC0736	Vietnam	https://doi.org/10.1038/s41588-018-0117-9	S
SRR5067312	HCMC0517	Vietnam	https://doi.org/10.1038/s41588-018-0117-9	S
SRR5067313	HCMC0942	Vietnam	https://doi.org/10.1038/s41588-018-0117-9	R
SRR5067314	HCMC0855	Vietnam	https://doi.org/10.1038/s41588-018-0117-9	S
SRR5067315	HCMC0722	Vietnam	https://doi.org/10.1038/s41588-018-0117-9	S
SRR5067316	HCMC0808	Vietnam	https://doi.org/10.1038/s41588-018-0117-9	S
SRR5067317	HCMC0534	Vietnam	https://doi.org/10.1038/s41588-018-0117-9	S
SRR5067318	HCMC0700	Vietnam	https://doi.org/10.1038/s41588-018-0117-9	S
SRR5067319	HCMC0741	Vietnam	https://doi.org/10.1038/s41588-018-0117-9	S
SRR5067322	HCMC0514	Vietnam	https://doi.org/10.1038/s41588-018-0117-9	R
SRR5067323	HCMC0590	Vietnam	https://doi.org/10.1038/s41588-018-0117-9	S
SRR5067324	HCMC0598	Vietnam	https://doi.org/10.1038/s41588-018-0117-9	R
SRR5067325	HCMC0944	Vietnam	https://doi.org/10.1038/s41588-018-0117-9	S
SRR5067326	HCMC0703	Vietnam	https://doi.org/10.1038/s41588-018-0117-9	S
SRR5067327	HCMC0839	Vietnam	https://doi.org/10.1038/s41588-018-0117-9	S
SRR5067328	HCMC0966	Vietnam	https://doi.org/10.1038/s41588-018-0117-9	R
SRR5067329	HCMC0846	Vietnam	https://doi.org/10.1038/s41588-018-0117-9	S
SRR5067330	HCMC0873	Vietnam	https://doi.org/10.1038/s41588-018-0117-9	S
SRR5067331	HCMC0633	Vietnam	https://doi.org/10.1038/s41588-018-0117-9	S
SRR5067332	HCMC0885	Vietnam	https://doi.org/10.1038/s41588-018-0117-9	S
SRR5067333	HCMC0738	Vietnam	https://doi.org/10.1038/s41588-018-0117-9	S
SRR5067334	HCMC0921	Vietnam	https://doi.org/10.1038/s41588-018-0117-9	S
SRR5067335	HCMC0529	Vietnam	https://doi.org/10.1038/s41588-018-0117-9	S
SRR5067336	HCMC0863	Vietnam	https://doi.org/10.1038/s41588-018-0117-9	S
SRR5067337	HCMC0891	Vietnam	https://doi.org/10.1038/s41588-018-0117-9	R
SRR5067338	HCMC0862	Vietnam	https://doi.org/10.1038/s41588-018-0117-9	S
SRR5067339	HCMC0867	Vietnam	https://doi.org/10.1038/s41588-018-0117-9	S
SRR5067340	HCMC0743	Vietnam	https://doi.org/10.1038/s41588-018-0117-9	R
SRR5067342	HCMC0589	Vietnam	https://doi.org/10.1038/s41588-018-0117-9	S
SRR5067343	HCMC0803	Vietnam	https://doi.org/10.1038/s41588-018-0117-9	S
SRR5067344	HCMC0837	Vietnam	https://doi.org/10.1038/s41588-018-0117-9	S
SRR5067345	HCMC0978	Vietnam	https://doi.org/10.1038/s41588-018-0117-9	S
SRR5067346	HCMC0532	Vietnam	https://doi.org/10.1038/s41588-018-0117-9	S
SRR5067347	HCMC0861	Vietnam	https://doi.org/10.1038/s41588-018-0117-9	R
SRR5067348	HCMC0564	Vietnam	https://doi.org/10.1038/s41588-018-0117-9	R
SRR5067349	HCMC0875	Vietnam	https://doi.org/10.1038/s41588-018-0117-9	S
SRR5067350	HCMC0796	Vietnam	https://doi.org/10.1038/s41588-018-0117-9	S
SRR5067351	HCMC0501	Vietnam	https://doi.org/10.1038/s41588-018-0117-9	S
SRR5067352	HCMC0923	Vietnam	https://doi.org/10.1038/s41588-018-0117-9	S
SRR5067353	HCMC0852	Vietnam	https://doi.org/10.1038/s41588-018-0117-9	S
SRR5067354	HCMC0587	Vietnam	https://doi.org/10.1038/s41588-018-0117-9	R
SRR5067355	HCMC0653	Vietnam	https://doi.org/10.1038/s41588-018-0117-9	S
SRR5067356	HCMC0877	Vietnam	https://doi.org/10.1038/s41588-018-0117-9	S
SRR5067357	HCMC0829	Vietnam	https://doi.org/10.1038/s41588-018-0117-9	S
SRR5067358	HCMC0666	Vietnam	https://doi.org/10.1038/s41588-018-0117-9	S
SRR5067359	HCMC0542	Vietnam	https://doi.org/10.1038/s41588-018-0117-9	S
SRR5067360	HCMC0906	Vietnam	https://doi.org/10.1038/s41588-018-0117-9	S
SRR5067361	HCMC0723	Vietnam	https://doi.org/10.1038/s41588-018-0117-9	S
SRR5067362	HCMC0512	Vietnam	https://doi.org/10.1038/s41588-018-0117-9	S
SRR5067363	HCMC0729	Vietnam	https://doi.org/10.1038/s41588-018-0117-9	S
SRR5067364	HCMC0989	Vietnam	https://doi.org/10.1038/s41588-018-0117-9	S
SRR5067365	HCMC0946	Vietnam	https://doi.org/10.1038/s41588-018-0117-9	S
SRR5067366	HCMC0654	Vietnam	https://doi.org/10.1038/s41588-018-0117-9	S
SRR5067368	HCMC0643	Vietnam	https://doi.org/10.1038/s41588-018-0117-9	R
SRR5067369	HCMC0909	Vietnam	https://doi.org/10.1038/s41588-018-0117-9	S
SRR5067370	HCMC0513	Vietnam	https://doi.org/10.1038/s41588-018-0117-9	S
SRR5067371	HCMC0659	Vietnam	https://doi.org/10.1038/s41588-018-0117-9	S
SRR5067372	HCMC0592	Vietnam	https://doi.org/10.1038/s41588-018-0117-9	S
SRR5067373	HCMC0977	Vietnam	https://doi.org/10.1038/s41588-018-0117-9	S
SRR5067374	HCMC0507	Vietnam	https://doi.org/10.1038/s41588-018-0117-9	R
SRR5067375	HCMC0720	Vietnam	https://doi.org/10.1038/s41588-018-0117-9	R
SRR5067376	HCMC0915	Vietnam	https://doi.org/10.1038/s41588-018-0117-9	S
SRR5067377	HCMC0560	Vietnam	https://doi.org/10.1038/s41588-018-0117-9	S
SRR5067378	HCMC0616	Vietnam	https://doi.org/10.1038/s41588-018-0117-9	S
SRR5067379	HCMC0887	Vietnam	https://doi.org/10.1038/s41588-018-0117-9	R
SRR5067380	HCMC0819	Vietnam	https://doi.org/10.1038/s41588-018-0117-9	S
SRR5067382	HCMC0521	Vietnam	https://doi.org/10.1038/s41588-018-0117-9	R
SRR5067383	HCMC0869	Vietnam	https://doi.org/10.1038/s41588-018-0117-9	S
SRR5067384	HCMC0776	Vietnam	https://doi.org/10.1038/s41588-018-0117-9	R
SRR5067385	HCMC0636	Vietnam	https://doi.org/10.1038/s41588-018-0117-9	S
SRR5067386	HCMC0907	Vietnam	https://doi.org/10.1038/s41588-018-0117-9	R
SRR5067387	HCMC0878	Vietnam	https://doi.org/10.1038/s41588-018-0117-9	S
SRR5067388	HCMC0931	Vietnam	https://doi.org/10.1038/s41588-018-0117-9	R
SRR5067389	HCMC0860	Vietnam	https://doi.org/10.1038/s41588-018-0117-9	S
SRR5067390	HCMC0790	Vietnam	https://doi.org/10.1038/s41588-018-0117-9	R
SRR5067391	HCMC0576	Vietnam	https://doi.org/10.1038/s41588-018-0117-9	R
SRR5067392	HCMC0933	Vietnam	https://doi.org/10.1038/s41588-018-0117-9	S
SRR5067393	HCMC0883	Vietnam	https://doi.org/10.1038/s41588-018-0117-9	S
SRR5067394	HCMC0968	Vietnam	https://doi.org/10.1038/s41588-018-0117-9	S
SRR5067396	HCMC0640	Vietnam	https://doi.org/10.1038/s41588-018-0117-9	R
SRR5067397	HCMC0641	Vietnam	https://doi.org/10.1038/s41588-018-0117-9	S
SRR5067398	HCMC0714	Vietnam	https://doi.org/10.1038/s41588-018-0117-9	S
SRR5067399	HCMC0632	Vietnam	https://doi.org/10.1038/s41588-018-0117-9	R
SRR5067400	HCMC0717	Vietnam	https://doi.org/10.1038/s41588-018-0117-9	S
SRR5067401	HCMC0753	Vietnam	https://doi.org/10.1038/s41588-018-0117-9	S
SRR5067402	HCMC0546	Vietnam	https://doi.org/10.1038/s41588-018-0117-9	S
SRR5067403	HCMC0639	Vietnam	https://doi.org/10.1038/s41588-018-0117-9	S
SRR5067404	HCMC0795	Vietnam	https://doi.org/10.1038/s41588-018-0117-9	S
SRR5067405	HCMC0876	Vietnam	https://doi.org/10.1038/s41588-018-0117-9	S
SRR5067406	HCMC0739	Vietnam	https://doi.org/10.1038/s41588-018-0117-9	R
SRR5067407	HCMC0652	Vietnam	https://doi.org/10.1038/s41588-018-0117-9	S
SRR5067408	HCMC0749	Vietnam	https://doi.org/10.1038/s41588-018-0117-9	R
SRR5067409	HCMC0764	Vietnam	https://doi.org/10.1038/s41588-018-0117-9	R
SRR5067410	HCMC0914	Vietnam	https://doi.org/10.1038/s41588-018-0117-9	R
SRR5067411	HCMC0792	Vietnam	https://doi.org/10.1038/s41588-018-0117-9	S
SRR5067412	HCMC0868	Vietnam	https://doi.org/10.1038/s41588-018-0117-9	R
SRR5067413	HCMC0903	Vietnam	https://doi.org/10.1038/s41588-018-0117-9	S
SRR5067414	HCMC0893	Vietnam	https://doi.org/10.1038/s41588-018-0117-9	S
SRR5067415	HCMC0957	Vietnam	https://doi.org/10.1038/s41588-018-0117-9	S
SRR5067416	HCMC0768	Vietnam	https://doi.org/10.1038/s41588-018-0117-9	S
SRR5067417	HCMC0510	Vietnam	https://doi.org/10.1038/s41588-018-0117-9	S
SRR5067418	HCMC0925	Vietnam	https://doi.org/10.1038/s41588-018-0117-9	S
SRR5067419	HCMC0544	Vietnam	https://doi.org/10.1038/s41588-018-0117-9	R
SRR5067420	HCMC0745	Vietnam	https://doi.org/10.1038/s41588-018-0117-9	S
SRR5067421	HCMC0599	Vietnam	https://doi.org/10.1038/s41588-018-0117-9	S
SRR5067422	HCMC0711	Vietnam	https://doi.org/10.1038/s41588-018-0117-9	S
SRR5067423	HCMC0894	Vietnam	https://doi.org/10.1038/s41588-018-0117-9	S
SRR5067424	HCMC0760	Vietnam	https://doi.org/10.1038/s41588-018-0117-9	R
SRR5067425	HCMC0811	Vietnam	https://doi.org/10.1038/s41588-018-0117-9	R
SRR5067426	HCMC0834	Vietnam	https://doi.org/10.1038/s41588-018-0117-9	S
SRR5067427	HCMC0965	Vietnam	https://doi.org/10.1038/s41588-018-0117-9	R
SRR5067428	HCMC0531	Vietnam	https://doi.org/10.1038/s41588-018-0117-9	S
SRR5067429	HCMC0826	Vietnam	https://doi.org/10.1038/s41588-018-0117-9	S
SRR5067430	HCMC0765	Vietnam	https://doi.org/10.1038/s41588-018-0117-9	S
SRR5067431	HCMC0932	Vietnam	https://doi.org/10.1038/s41588-018-0117-9	S
SRR5067432	HCMC0733	Vietnam	https://doi.org/10.1038/s41588-018-0117-9	S
SRR5067433	HCMC0565	Vietnam	https://doi.org/10.1038/s41588-018-0117-9	R
SRR5067434	HCMC0623	Vietnam	https://doi.org/10.1038/s41588-018-0117-9	S
SRR5067435	HCMC0751	Vietnam	https://doi.org/10.1038/s41588-018-0117-9	R
SRR5067436	HCMC0986	Vietnam	https://doi.org/10.1038/s41588-018-0117-9	S
SRR5067437	HCMC0962	Vietnam	https://doi.org/10.1038/s41588-018-0117-9	S
SRR5067438	HCMC0573	Vietnam	https://doi.org/10.1038/s41588-018-0117-9	R
SRR5067439	HCMC0568	Vietnam	https://doi.org/10.1038/s41588-018-0117-9	R
SRR5067440	HCMC0597	Vietnam	https://doi.org/10.1038/s41588-018-0117-9	R
SRR5067441	HCMC0600	Vietnam	https://doi.org/10.1038/s41588-018-0117-9	S
SRR5067442	HCMC0976	Vietnam	https://doi.org/10.1038/s41588-018-0117-9	S
SRR5067443	HCMC0603	Vietnam	https://doi.org/10.1038/s41588-018-0117-9	S
SRR5067444	HCMC0541	Vietnam	https://doi.org/10.1038/s41588-018-0117-9	R
SRR5067445	HCMC0702	Vietnam	https://doi.org/10.1038/s41588-018-0117-9	S
SRR5067446	HCMC0637	Vietnam	https://doi.org/10.1038/s41588-018-0117-9	S
SRR5067447	HCMC0830	Vietnam	https://doi.org/10.1038/s41588-018-0117-9	R
SRR5067448	HCMC0567	Vietnam	https://doi.org/10.1038/s41588-018-0117-9	S
SRR5067449	HCMC0726	Vietnam	https://doi.org/10.1038/s41588-018-0117-9	S
SRR5067450	HCMC0884	Vietnam	https://doi.org/10.1038/s41588-018-0117-9	S
SRR5067451	HCMC0730	Vietnam	https://doi.org/10.1038/s41588-018-0117-9	S
SRR5067452	HCMC0881	Vietnam	https://doi.org/10.1038/s41588-018-0117-9	S
SRR5067453	HCMC0983	Vietnam	https://doi.org/10.1038/s41588-018-0117-9	S
SRR5067455	HCMC0774	Vietnam	https://doi.org/10.1038/s41588-018-0117-9	S
SRR5067456	HCMC0857	Vietnam	https://doi.org/10.1038/s41588-018-0117-9	S
SRR5067457	HCMC0762	Vietnam	https://doi.org/10.1038/s41588-018-0117-9	S
SRR5067458	HCMC0555	Vietnam	https://doi.org/10.1038/s41588-018-0117-9	R
SRR5067459	HCMC0900	Vietnam	https://doi.org/10.1038/s41588-018-0117-9	R
SRR5067460	HCMC0979	Vietnam	https://doi.org/10.1038/s41588-018-0117-9	S
SRR5067461	HCMC0815	Vietnam	https://doi.org/10.1038/s41588-018-0117-9	R
SRR5067462	HCMC0864	Vietnam	https://doi.org/10.1038/s41588-018-0117-9	R
SRR5067463	HCMC0527	Vietnam	https://doi.org/10.1038/s41588-018-0117-9	S
SRR5067464	HCMC0727	Vietnam	https://doi.org/10.1038/s41588-018-0117-9	S
SRR5067465	HCMC0746	Vietnam	https://doi.org/10.1038/s41588-018-0117-9	S
SRR5067466	HCMC0500	Vietnam	https://doi.org/10.1038/s41588-018-0117-9	S
SRR5067467	HCMC0672	Vietnam	https://doi.org/10.1038/s41588-018-0117-9	R
SRR5067468	HCMC0533	Vietnam	https://doi.org/10.1038/s41588-018-0117-9	S
SRR5067469	HCMC0536	Vietnam	https://doi.org/10.1038/s41588-018-0117-9	S
SRR5067470	HCMC0780	Vietnam	https://doi.org/10.1038/s41588-018-0117-9	S
SRR5067471	HCMC0559	Vietnam	https://doi.org/10.1038/s41588-018-0117-9	S
SRR5067472	HCMC0831	Vietnam	https://doi.org/10.1038/s41588-018-0117-9	S
SRR5067473	HCMC0651	Vietnam	https://doi.org/10.1038/s41588-018-0117-9	R
SRR5067474	HCMC0689	Vietnam	https://doi.org/10.1038/s41588-018-0117-9	S
SRR5067475	HCMC0992	Vietnam	https://doi.org/10.1038/s41588-018-0117-9	S
SRR5067476	HCMC0791	Vietnam	https://doi.org/10.1038/s41588-018-0117-9	S
SRR5067477	HCMC0740	Vietnam	https://doi.org/10.1038/s41588-018-0117-9	R
SRR5067478	HCMC0692	Vietnam	https://doi.org/10.1038/s41588-018-0117-9	S
SRR5067479	HCMC0502	Vietnam	https://doi.org/10.1038/s41588-018-0117-9	R
SRR5067480	HCMC0626	Vietnam	https://doi.org/10.1038/s41588-018-0117-9	S
SRR5067481	HCMC0697	Vietnam	https://doi.org/10.1038/s41588-018-0117-9	R
SRR5067482	HCMC0566	Vietnam	https://doi.org/10.1038/s41588-018-0117-9	R
SRR5067483	HCMC0748	Vietnam	https://doi.org/10.1038/s41588-018-0117-9	S
SRR5067485	HCMC0913	Vietnam	https://doi.org/10.1038/s41588-018-0117-9	S
SRR5067486	HCMC0663	Vietnam	https://doi.org/10.1038/s41588-018-0117-9	S
SRR5067487	HCMC0624	Vietnam	https://doi.org/10.1038/s41588-018-0117-9	S
SRR5067488	HCMC0683	Vietnam	https://doi.org/10.1038/s41588-018-0117-9	S
SRR5067489	HCMC0813	Vietnam	https://doi.org/10.1038/s41588-018-0117-9	S
SRR5067490	HCMC0601	Vietnam	https://doi.org/10.1038/s41588-018-0117-9	S
SRR5067491	HCMC0985	Vietnam	https://doi.org/10.1038/s41588-018-0117-9	R
SRR5067492	HCMC0523	Vietnam	https://doi.org/10.1038/s41588-018-0117-9	S
SRR5067493	HCMC0872	Vietnam	https://doi.org/10.1038/s41588-018-0117-9	S
SRR5067494	HCMC0996	Vietnam	https://doi.org/10.1038/s41588-018-0117-9	S
SRR5067495	HCMC0975	Vietnam	https://doi.org/10.1038/s41588-018-0117-9	S
SRR5067497	HCMC0940	Vietnam	https://doi.org/10.1038/s41588-018-0117-9	S
SRR5067498	HCMC0630	Vietnam	https://doi.org/10.1038/s41588-018-0117-9	S
SRR5067499	HCMC0706	Vietnam	https://doi.org/10.1038/s41588-018-0117-9	S
SRR5067500	HCMC0685	Vietnam	https://doi.org/10.1038/s41588-018-0117-9	R
SRR5067501	HCMC0787	Vietnam	https://doi.org/10.1038/s41588-018-0117-9	S
SRR5067502	HCMC0817	Vietnam	https://doi.org/10.1038/s41588-018-0117-9	S
SRR5067504	HCMC0545	Vietnam	https://doi.org/10.1038/s41588-018-0117-9	R
SRR5067505	HCMC0742	Vietnam	https://doi.org/10.1038/s41588-018-0117-9	S
SRR5067506	HCMC0537	Vietnam	https://doi.org/10.1038/s41588-018-0117-9	S
SRR5067507	HCMC0882	Vietnam	https://doi.org/10.1038/s41588-018-0117-9	S
SRR5067508	HCMC0554	Vietnam	https://doi.org/10.1038/s41588-018-0117-9	S
SRR5067509	HCMC0775	Vietnam	https://doi.org/10.1038/s41588-018-0117-9	R
SRR5067510	HCMC0995	Vietnam	https://doi.org/10.1038/s41588-018-0117-9	S
SRR5067511	HCMC0676	Vietnam	https://doi.org/10.1038/s41588-018-0117-9	S
SRR5067512	HCMC0681	Vietnam	https://doi.org/10.1038/s41588-018-0117-9	S
SRR5067513	HCMC0574	Vietnam	https://doi.org/10.1038/s41588-018-0117-9	S
SRR5067514	HCMC0793	Vietnam	https://doi.org/10.1038/s41588-018-0117-9	S
SRR5067515	HCMC0673	Vietnam	https://doi.org/10.1038/s41588-018-0117-9	S
SRR5067516	HCMC0991	Vietnam	https://doi.org/10.1038/s41588-018-0117-9	S
SRR5067517	HCMC0788	Vietnam	https://doi.org/10.1038/s41588-018-0117-9	S
SRR5067518	HCMC0964	Vietnam	https://doi.org/10.1038/s41588-018-0117-9	R
SRR5067519	HCMC0539	Vietnam	https://doi.org/10.1038/s41588-018-0117-9	S
SRR5067520	HCMC0649	Vietnam	https://doi.org/10.1038/s41588-018-0117-9	S
SRR5067521	HCMC0824	Vietnam	https://doi.org/10.1038/s41588-018-0117-9	R
SRR5067522	HCMC0662	Vietnam	https://doi.org/10.1038/s41588-018-0117-9	S
SRR5067523	HCMC0535	Vietnam	https://doi.org/10.1038/s41588-018-0117-9	S
SRR5067524	HCMC0912	Vietnam	https://doi.org/10.1038/s41588-018-0117-9	S
SRR5067525	HCMC0686	Vietnam	https://doi.org/10.1038/s41588-018-0117-9	S
SRR5067526	HCMC0922	Vietnam	https://doi.org/10.1038/s41588-018-0117-9	S
SRR5067527	HCMC0511	Vietnam	https://doi.org/10.1038/s41588-018-0117-9	S
SRR5067528	HCMC0725	Vietnam	https://doi.org/10.1038/s41588-018-0117-9	S
SRR5067529	HCMC0961	Vietnam	https://doi.org/10.1038/s41588-018-0117-9	S
SRR5067530	HCMC0721	Vietnam	https://doi.org/10.1038/s41588-018-0117-9	S
SRR5067531	HCMC0588	Vietnam	https://doi.org/10.1038/s41588-018-0117-9	S
SRR5067532	HCMC0950	Vietnam	https://doi.org/10.1038/s41588-018-0117-9	S
SRR5067533	HCMC0924	Vietnam	https://doi.org/10.1038/s41588-018-0117-9	S
SRR5067535	HCMC0570	Vietnam	https://doi.org/10.1038/s41588-018-0117-9	S
SRR5067536	HCMC0953	Vietnam	https://doi.org/10.1038/s41588-018-0117-9	S
SRR5067537	HCMC0708	Vietnam	https://doi.org/10.1038/s41588-018-0117-9	S
SRR5067538	HCMC0888	Vietnam	https://doi.org/10.1038/s41588-018-0117-9	S
SRR5067539	HCMC0519	Vietnam	https://doi.org/10.1038/s41588-018-0117-9	R
SRR5067540	HCMC0974	Vietnam	https://doi.org/10.1038/s41588-018-0117-9	S
SRR5067541	HCMC0754	Vietnam	https://doi.org/10.1038/s41588-018-0117-9	S
SRR5067542	HCMC0800	Vietnam	https://doi.org/10.1038/s41588-018-0117-9	S
SRR5067543	HCMC0614	Vietnam	https://doi.org/10.1038/s41588-018-0117-9	R
SRR5067544	HCMC0956	Vietnam	https://doi.org/10.1038/s41588-018-0117-9	R
SRR5067545	HCMC0810	Vietnam	https://doi.org/10.1038/s41588-018-0117-9	S
SRR5067546	HCMC0675	Vietnam	https://doi.org/10.1038/s41588-018-0117-9	S
SRR5067547	HCMC0561	Vietnam	https://doi.org/10.1038/s41588-018-0117-9	S
SRR5067548	HCMC0766	Vietnam	https://doi.org/10.1038/s41588-018-0117-9	S
SRR5067550	HCMC0763	Vietnam	https://doi.org/10.1038/s41588-018-0117-9	S
SRR5067551	HCMC0619	Vietnam	https://doi.org/10.1038/s41588-018-0117-9	R
SRR5067552	HCMC0994	Vietnam	https://doi.org/10.1038/s41588-018-0117-9	S
SRR5067553	HCMC0936	Vietnam	https://doi.org/10.1038/s41588-018-0117-9	S
SRR5067554	HCMC0615	Vietnam	https://doi.org/10.1038/s41588-018-0117-9	S
SRR5067555	HCMC0929	Vietnam	https://doi.org/10.1038/s41588-018-0117-9	S
SRR5067556	HCMC0607	Vietnam	https://doi.org/10.1038/s41588-018-0117-9	R
SRR5067557	HCMC0648	Vietnam	https://doi.org/10.1038/s41588-018-0117-9	S
SRR5067558	HCMC0993	Vietnam	https://doi.org/10.1038/s41588-018-0117-9	R
SRR5067559	HCMC0617	Vietnam	https://doi.org/10.1038/s41588-018-0117-9	S
SRR5067560	HCMC0941	Vietnam	https://doi.org/10.1038/s41588-018-0117-9	R
SRR5067561	HCMC0816	Vietnam	https://doi.org/10.1038/s41588-018-0117-9	S
SRR5067562	HCMC0836	Vietnam	https://doi.org/10.1038/s41588-018-0117-9	S
SRR5067563	HCMC0779	Vietnam	https://doi.org/10.1038/s41588-018-0117-9	R
SRR5067564	HCMC0750	Vietnam	https://doi.org/10.1038/s41588-018-0117-9	S
SRR5067565	HCMC0719	Vietnam	https://doi.org/10.1038/s41588-018-0117-9	S
SRR5067566	HCMC0807	Vietnam	https://doi.org/10.1038/s41588-018-0117-9	S
SRR5067567	HCMC0530	Vietnam	https://doi.org/10.1038/s41588-018-0117-9	S
SRR5067568	HCMC0645	Vietnam	https://doi.org/10.1038/s41588-018-0117-9	S
SRR5067569	HCMC0948	Vietnam	https://doi.org/10.1038/s41588-018-0117-9	R
SRR5067570	HCMC0910	Vietnam	https://doi.org/10.1038/s41588-018-0117-9	S
SRR5067571	HCMC0879	Vietnam	https://doi.org/10.1038/s41588-018-0117-9	S
SRR5067572	HCMC0628	Vietnam	https://doi.org/10.1038/s41588-018-0117-9	S
SRR5067573	HCMC0781	Vietnam	https://doi.org/10.1038/s41588-018-0117-9	S
SRR5067574	HCMC0679	Vietnam	https://doi.org/10.1038/s41588-018-0117-9	S
SRR5067575	HCMC0701	Vietnam	https://doi.org/10.1038/s41588-018-0117-9	R
SRR5067576	HCMC0805	Vietnam	https://doi.org/10.1038/s41588-018-0117-9	S
SRR5067577	HCMC0794	Vietnam	https://doi.org/10.1038/s41588-018-0117-9	S
SRR5067578	HCMC0698	Vietnam	https://doi.org/10.1038/s41588-018-0117-9	R
SRR5067579	HCMC0840	Vietnam	https://doi.org/10.1038/s41588-018-0117-9	R
SRR5067580	HCMC0578	Vietnam	https://doi.org/10.1038/s41588-018-0117-9	S
SRR5067581	HCMC0980	Vietnam	https://doi.org/10.1038/s41588-018-0117-9	R
SRR5067582	HCMC0678	Vietnam	https://doi.org/10.1038/s41588-018-0117-9	R
SRR5067583	HCMC0770	Vietnam	https://doi.org/10.1038/s41588-018-0117-9	S
SRR5067584	HCMC0952	Vietnam	https://doi.org/10.1038/s41588-018-0117-9	R
SRR5067585	HCMC0657	Vietnam	https://doi.org/10.1038/s41588-018-0117-9	S
SRR5067586	HCMC0972	Vietnam	https://doi.org/10.1038/s41588-018-0117-9	S
SRR5067587	HCMC0642	Vietnam	https://doi.org/10.1038/s41588-018-0117-9	S
SRR5067588	HCMC0783	Vietnam	https://doi.org/10.1038/s41588-018-0117-9	S
SRR5067589	HCMC0918	Vietnam	https://doi.org/10.1038/s41588-018-0117-9	S
SRR5067590	HCMC0524	Vietnam	https://doi.org/10.1038/s41588-018-0117-9	S
SRR5067591	HCMC0684	Vietnam	https://doi.org/10.1038/s41588-018-0117-9	S
SRR5067592	HCMC0843	Vietnam	https://doi.org/10.1038/s41588-018-0117-9	S
SRR5067593	HCMC0664	Vietnam	https://doi.org/10.1038/s41588-018-0117-9	S
SRR5067594	HCMC0582	Vietnam	https://doi.org/10.1038/s41588-018-0117-9	S
SRR5067595	HCMC0967	Vietnam	https://doi.org/10.1038/s41588-018-0117-9	R
SRR5067596	HCMC0804	Vietnam	https://doi.org/10.1038/s41588-018-0117-9	S
SRR5067597	HCMC0656	Vietnam	https://doi.org/10.1038/s41588-018-0117-9	S
SRR5067598	HCMC0752	Vietnam	https://doi.org/10.1038/s41588-018-0117-9	S
SRR5067599	HCMC0973	Vietnam	https://doi.org/10.1038/s41588-018-0117-9	S
SRR5067600	HCMC0558	Vietnam	https://doi.org/10.1038/s41588-018-0117-9	S
SRR5067601	HCMC0954	Vietnam	https://doi.org/10.1038/s41588-018-0117-9	S
SRR5067602	HCMC0552	Vietnam	https://doi.org/10.1038/s41588-018-0117-9	R
SRR5067603	HCMC0668	Vietnam	https://doi.org/10.1038/s41588-018-0117-9	S
SRR5067604	HCMC0969	Vietnam	https://doi.org/10.1038/s41588-018-0117-9	S
SRR5067605	HCMC0713	Vietnam	https://doi.org/10.1038/s41588-018-0117-9	R
SRR5067606	HCMC0998	Vietnam	https://doi.org/10.1038/s41588-018-0117-9	S
SRR5067607	HCMC0898	Vietnam	https://doi.org/10.1038/s41588-018-0117-9	R
SRR5067608	HCMC0880	Vietnam	https://doi.org/10.1038/s41588-018-0117-9	R
SRR5067609	HCMC0646	Vietnam	https://doi.org/10.1038/s41588-018-0117-9	S
SRR5067610	HCMC0778	Vietnam	https://doi.org/10.1038/s41588-018-0117-9	S
SRR5067611	HCMC0844	Vietnam	https://doi.org/10.1038/s41588-018-0117-9	R
SRR5067612	HCMC0820	Vietnam	https://doi.org/10.1038/s41588-018-0117-9	S
SRR5067613	HCMC0707	Vietnam	https://doi.org/10.1038/s41588-018-0117-9	R
SRR5067614	HCMC0525	Vietnam	https://doi.org/10.1038/s41588-018-0117-9	S
SRR5067615	HCMC0934	Vietnam	https://doi.org/10.1038/s41588-018-0117-9	S
SRR5067616	HCMC0548	Vietnam	https://doi.org/10.1038/s41588-018-0117-9	S
SRR5067617	HCMC0899	Vietnam	https://doi.org/10.1038/s41588-018-0117-9	S
SRR5067618	HCMC0947	Vietnam	https://doi.org/10.1038/s41588-018-0117-9	S
SRR5067619	HCMC0661	Vietnam	https://doi.org/10.1038/s41588-018-0117-9	S
SRR5067621	HCMC0606	Vietnam	https://doi.org/10.1038/s41588-018-0117-9	S
SRR5067622	HCMC0827	Vietnam	https://doi.org/10.1038/s41588-018-0117-9	S
SRR5067623	HCMC0724	Vietnam	https://doi.org/10.1038/s41588-018-0117-9	R
SRR5067624	HCMC0777	Vietnam	https://doi.org/10.1038/s41588-018-0117-9	S
SRR5067625	HCMC0579	Vietnam	https://doi.org/10.1038/s41588-018-0117-9	S
SRR5067626	HCMC0767	Vietnam	https://doi.org/10.1038/s41588-018-0117-9	S
SRR5067627	HCMC0870	Vietnam	https://doi.org/10.1038/s41588-018-0117-9	S
SRR5067628	HCMC0693	Vietnam	https://doi.org/10.1038/s41588-018-0117-9	S
SRR5067629	HCMC0960	Vietnam	https://doi.org/10.1038/s41588-018-0117-9	S
SRR5067630	HCMC0509	Vietnam	https://doi.org/10.1038/s41588-018-0117-9	S
SRR5067632	HCMC0682	Vietnam	https://doi.org/10.1038/s41588-018-0117-9	R
SRR5067633	HCMC0549	Vietnam	https://doi.org/10.1038/s41588-018-0117-9	S
SRR5067634	HCMC0553	Vietnam	https://doi.org/10.1038/s41588-018-0117-9	R
SRR5067635	HCMC0982	Vietnam	https://doi.org/10.1038/s41588-018-0117-9	R
SRR5067636	HCMC0658	Vietnam	https://doi.org/10.1038/s41588-018-0117-9	S
SRR5067637	HCMC0769	Vietnam	https://doi.org/10.1038/s41588-018-0117-9	S
SRR5067638	HCMC0759	Vietnam	https://doi.org/10.1038/s41588-018-0117-9	R
SRR5067639	HCMC0712	Vietnam	https://doi.org/10.1038/s41588-018-0117-9	S
SRR5067640	HCMC0859	Vietnam	https://doi.org/10.1038/s41588-018-0117-9	S
SRR5067641	HCMC0809	Vietnam	https://doi.org/10.1038/s41588-018-0117-9	S
SRR5067642	HCMC0981	Vietnam	https://doi.org/10.1038/s41588-018-0117-9	S
SRR5067643	HCMC0856	Vietnam	https://doi.org/10.1038/s41588-018-0117-9	S
SRR5067644	HCMC0690	Vietnam	https://doi.org/10.1038/s41588-018-0117-9	S
SRR5067645	HCMC0621	Vietnam	https://doi.org/10.1038/s41588-018-0117-9	S
SRR5067646	HCMC0629	Vietnam	https://doi.org/10.1038/s41588-018-0117-9	S
SRR5067647	HCMC0911	Vietnam	https://doi.org/10.1038/s41588-018-0117-9	S
SRR5067648	HCMC0744	Vietnam	https://doi.org/10.1038/s41588-018-0117-9	S
SRR5067649	HCMC0728	Vietnam	https://doi.org/10.1038/s41588-018-0117-9	S
SRR5067650	HCMC0594	Vietnam	https://doi.org/10.1038/s41588-018-0117-9	S
SRR5067651	HCMC0625	Vietnam	https://doi.org/10.1038/s41588-018-0117-9	R
SRR5067652	HCMC0671	Vietnam	https://doi.org/10.1038/s41588-018-0117-9	R
SRR5067653	HCMC0832	Vietnam	https://doi.org/10.1038/s41588-018-0117-9	S
SRR5067654	HCMC0901	Vietnam	https://doi.org/10.1038/s41588-018-0117-9	S
SRR5067655	HCMC0755	Vietnam	https://doi.org/10.1038/s41588-018-0117-9	S
SRR5067656	HCMC0895	Vietnam	https://doi.org/10.1038/s41588-018-0117-9	S
SRR5067657	HCMC0515	Vietnam	https://doi.org/10.1038/s41588-018-0117-9	R
SRR5067659	HCMC0821	Vietnam	https://doi.org/10.1038/s41588-018-0117-9	S
SRR5067660	HCMC0842	Vietnam	https://doi.org/10.1038/s41588-018-0117-9	S
SRR5067661	HCMC0665	Vietnam	https://doi.org/10.1038/s41588-018-0117-9	S
SRR5067662	HCMC0758	Vietnam	https://doi.org/10.1038/s41588-018-0117-9	S
SRR5067663	HCMC0782	Vietnam	https://doi.org/10.1038/s41588-018-0117-9	S
SRR5067664	HCMC0806	Vietnam	https://doi.org/10.1038/s41588-018-0117-9	R
SRR5067665	HCMC0865	Vietnam	https://doi.org/10.1038/s41588-018-0117-9	R
SRR5067666	HCMC0971	Vietnam	https://doi.org/10.1038/s41588-018-0117-9	S
SRR5067667	HCMC0563	Vietnam	https://doi.org/10.1038/s41588-018-0117-9	S
SRR5067668	HCMC0528	Vietnam	https://doi.org/10.1038/s41588-018-0117-9	S
SRR5067669	HCMC0696	Vietnam	https://doi.org/10.1038/s41588-018-0117-9	S
SRR5067670	HCMC0896	Vietnam	https://doi.org/10.1038/s41588-018-0117-9	S
SRR5067671	HCMC0575	Vietnam	https://doi.org/10.1038/s41588-018-0117-9	R
SRR5067672	HCMC0853	Vietnam	https://doi.org/10.1038/s41588-018-0117-9	S
SRR5067673	HCMC0949	Vietnam	https://doi.org/10.1038/s41588-018-0117-9	S
SRR5067674	HCMC0818	Vietnam	https://doi.org/10.1038/s41588-018-0117-9	S
SRR5067675	HCMC0997	Vietnam	https://doi.org/10.1038/s41588-018-0117-9	S
SRR5067677	HCMC0841	Vietnam	https://doi.org/10.1038/s41588-018-0117-9	S
SRR5067678	HCMC0789	Vietnam	https://doi.org/10.1038/s41588-018-0117-9	S
SRR5067679	HCMC0569	Vietnam	https://doi.org/10.1038/s41588-018-0117-9	S
SRR5067681	HCMC0670	Vietnam	https://doi.org/10.1038/s41588-018-0117-9	S
SRR5067682	HCMC0508	Vietnam	https://doi.org/10.1038/s41588-018-0117-9	R
SRR5067683	HCMC0595	Vietnam	https://doi.org/10.1038/s41588-018-0117-9	R
SRR5067684	HCMC0927	Vietnam	https://doi.org/10.1038/s41588-018-0117-9	R
SRR5067686	HCMC0602	Vietnam	https://doi.org/10.1038/s41588-018-0117-9	R
SRR5067687	HCMC0622	Vietnam	https://doi.org/10.1038/s41588-018-0117-9	S
SRR5067688	HCMC0605	Vietnam	https://doi.org/10.1038/s41588-018-0117-9	S
SRR5067689	HCMC0505	Vietnam	https://doi.org/10.1038/s41588-018-0117-9	S
SRR5067690	HCMC0543	Vietnam	https://doi.org/10.1038/s41588-018-0117-9	S
SRR5067691	HCMC0886	Vietnam	https://doi.org/10.1038/s41588-018-0117-9	R
SRR5067692	HCMC0732	Vietnam	https://doi.org/10.1038/s41588-018-0117-9	S
SRR5067693	HCMC0584	Vietnam	https://doi.org/10.1038/s41588-018-0117-9	R
SRR5067694	HCMC0734	Vietnam	https://doi.org/10.1038/s41588-018-0117-9	S
SRR5067695	HCMC0520	Vietnam	https://doi.org/10.1038/s41588-018-0117-9	R
SRR5067696	HCMC0920	Vietnam	https://doi.org/10.1038/s41588-018-0117-9	R
SRR5067697	HCMC0897	Vietnam	https://doi.org/10.1038/s41588-018-0117-9	R
SRR5067698	HCMC0704	Vietnam	https://doi.org/10.1038/s41588-018-0117-9	S
SRR5067699	HCMC0620	Vietnam	https://doi.org/10.1038/s41588-018-0117-9	S
SRR5067700	HCMC0833	Vietnam	https://doi.org/10.1038/s41588-018-0117-9	R
SRR5067701	HCMC0801	Vietnam	https://doi.org/10.1038/s41588-018-0117-9	R
SRR5067702	HCMC0990	Vietnam	https://doi.org/10.1038/s41588-018-0117-9	S
SRR5067703	HCMC0835	Vietnam	https://doi.org/10.1038/s41588-018-0117-9	S
SRR5067704	HCMC0784	Vietnam	https://doi.org/10.1038/s41588-018-0117-9	R
SRR5067705	HCMC0984	Vietnam	https://doi.org/10.1038/s41588-018-0117-9	R
SRR5067707	HCMC0516	Vietnam	https://doi.org/10.1038/s41588-018-0117-9	S
SRR5067708	HCMC0937	Vietnam	https://doi.org/10.1038/s41588-018-0117-9	S
SRR5067709	HCMC0988	Vietnam	https://doi.org/10.1038/s41588-018-0117-9	S
SRR5067710	HCMC0890	Vietnam	https://doi.org/10.1038/s41588-018-0117-9	S
SRR5067711	HCMC0930	Vietnam	https://doi.org/10.1038/s41588-018-0117-9	S
SRR5067712	HCMC0866	Vietnam	https://doi.org/10.1038/s41588-018-0117-9	S
SRR5067713	HCMC0596	Vietnam	https://doi.org/10.1038/s41588-018-0117-9	S
SRR5067714	HCMC0677	Vietnam	https://doi.org/10.1038/s41588-018-0117-9	S
SRR5067715	HCMC0799	Vietnam	https://doi.org/10.1038/s41588-018-0117-9	S
SRR5067716	HCMC0945	Vietnam	https://doi.org/10.1038/s41588-018-0117-9	S
SRR5067717	HCMC0556	Vietnam	https://doi.org/10.1038/s41588-018-0117-9	S
SRR5067718	HCMC0939	Vietnam	https://doi.org/10.1038/s41588-018-0117-9	R
SRR5073499	HCMC1317	Vietnam	https://doi.org/10.1038/s41588-018-0117-9	S
SRR5073500	HCMC1417	Vietnam	https://doi.org/10.1038/s41588-018-0117-9	S
SRR5073501	HCMC1220	Vietnam	https://doi.org/10.1038/s41588-018-0117-9	S
SRR5073502	HCMC1084	Vietnam	https://doi.org/10.1038/s41588-018-0117-9	S
SRR5073503	HCMC1062	Vietnam	https://doi.org/10.1038/s41588-018-0117-9	S
SRR5073504	HCMC1148	Vietnam	https://doi.org/10.1038/s41588-018-0117-9	S
SRR5073505	HCMC1162	Vietnam	https://doi.org/10.1038/s41588-018-0117-9	R
SRR5073506	HCMC1058	Vietnam	https://doi.org/10.1038/s41588-018-0117-9	R
SRR5073507	HCMC1029	Vietnam	https://doi.org/10.1038/s41588-018-0117-9	R
SRR5073509	HCMC1132	Vietnam	https://doi.org/10.1038/s41588-018-0117-9	S
SRR5073510	HCMC1177	Vietnam	https://doi.org/10.1038/s41588-018-0117-9	S
SRR5073511	HCMC1305	Vietnam	https://doi.org/10.1038/s41588-018-0117-9	S
SRR5073512	HCMC1255	Vietnam	https://doi.org/10.1038/s41588-018-0117-9	S
SRR5073513	HCMC1486	Vietnam	https://doi.org/10.1038/s41588-018-0117-9	S
SRR5073514	HCMC1391	Vietnam	https://doi.org/10.1038/s41588-018-0117-9	S
SRR5073515	HCMC1080	Vietnam	https://doi.org/10.1038/s41588-018-0117-9	R
SRR5073516	HCMC1425	Vietnam	https://doi.org/10.1038/s41588-018-0117-9	R
SRR5073517	HCMC1079	Vietnam	https://doi.org/10.1038/s41588-018-0117-9	S
SRR5073518	HCMC1046	Vietnam	https://doi.org/10.1038/s41588-018-0117-9	S
SRR5073519	HCMC1439	Vietnam	https://doi.org/10.1038/s41588-018-0117-9	S
SRR5073520	HCMC1118	Vietnam	https://doi.org/10.1038/s41588-018-0117-9	S
SRR5073521	HCMC1125	Vietnam	https://doi.org/10.1038/s41588-018-0117-9	R
SRR5073522	HCMC1455	Vietnam	https://doi.org/10.1038/s41588-018-0117-9	S
SRR5073523	HCMC1367	Vietnam	https://doi.org/10.1038/s41588-018-0117-9	S
SRR5073524	HCMC1457	Vietnam	https://doi.org/10.1038/s41588-018-0117-9	S
SRR5073525	HCMC1152	Vietnam	https://doi.org/10.1038/s41588-018-0117-9	S
SRR5073526	HCMC1121	Vietnam	https://doi.org/10.1038/s41588-018-0117-9	S
SRR5073527	HCMC1126	Vietnam	https://doi.org/10.1038/s41588-018-0117-9	R
SRR5073528	HCMC1365	Vietnam	https://doi.org/10.1038/s41588-018-0117-9	S
SRR5073529	HCMC1370	Vietnam	https://doi.org/10.1038/s41588-018-0117-9	R
SRR5073530	HCMC1351	Vietnam	https://doi.org/10.1038/s41588-018-0117-9	S
SRR5073531	HCMC1063	Vietnam	https://doi.org/10.1038/s41588-018-0117-9	S
SRR5073532	HCMC1163	Vietnam	https://doi.org/10.1038/s41588-018-0117-9	S
SRR5073533	HCMC1259	Vietnam	https://doi.org/10.1038/s41588-018-0117-9	R
SRR5073534	HCMC1031	Vietnam	https://doi.org/10.1038/s41588-018-0117-9	R
SRR5073535	HCMC1248	Vietnam	https://doi.org/10.1038/s41588-018-0117-9	S
SRR5073536	HCMC1333	Vietnam	https://doi.org/10.1038/s41588-018-0117-9	S
SRR5073537	HCMC1097	Vietnam	https://doi.org/10.1038/s41588-018-0117-9	S
SRR5073538	HCMC1186	Vietnam	https://doi.org/10.1038/s41588-018-0117-9	R
SRR5073539	HCMC1047	Vietnam	https://doi.org/10.1038/s41588-018-0117-9	S
SRR5073540	HCMC1497	Vietnam	https://doi.org/10.1038/s41588-018-0117-9	S
SRR5073542	HCMC1272	Vietnam	https://doi.org/10.1038/s41588-018-0117-9	S
SRR5073543	HCMC1489	Vietnam	https://doi.org/10.1038/s41588-018-0117-9	S
SRR5073544	HCMC1433	Vietnam	https://doi.org/10.1038/s41588-018-0117-9	S
SRR5073545	HCMC1101	Vietnam	https://doi.org/10.1038/s41588-018-0117-9	S
SRR5073546	HCMC1388	Vietnam	https://doi.org/10.1038/s41588-018-0117-9	S
SRR5073547	HCMC1380	Vietnam	https://doi.org/10.1038/s41588-018-0117-9	S
SRR5073548	HCMC1182	Vietnam	https://doi.org/10.1038/s41588-018-0117-9	S
SRR5073549	HCMC1138	Vietnam	https://doi.org/10.1038/s41588-018-0117-9	S
SRR5073550	HCMC1211	Vietnam	https://doi.org/10.1038/s41588-018-0117-9	R
SRR5073551	HCMC1267	Vietnam	https://doi.org/10.1038/s41588-018-0117-9	S
SRR5073552	HCMC1116	Vietnam	https://doi.org/10.1038/s41588-018-0117-9	S
SRR5073553	HCMC1302	Vietnam	https://doi.org/10.1038/s41588-018-0117-9	S
SRR5073554	HCMC1188	Vietnam	https://doi.org/10.1038/s41588-018-0117-9	S
SRR5073555	HCMC1269	Vietnam	https://doi.org/10.1038/s41588-018-0117-9	R
SRR5073557	HCMC1085	Vietnam	https://doi.org/10.1038/s41588-018-0117-9	S
SRR5073561	HCMC1005	Vietnam	https://doi.org/10.1038/s41588-018-0117-9	S
SRR5073562	HCMC1482	Vietnam	https://doi.org/10.1038/s41588-018-0117-9	S
SRR5073564	HCMC1015	Vietnam	https://doi.org/10.1038/s41588-018-0117-9	R
SRR5073565	HCMC1050	Vietnam	https://doi.org/10.1038/s41588-018-0117-9	R
SRR5073566	HCMC1181	Vietnam	https://doi.org/10.1038/s41588-018-0117-9	S
SRR5073567	HCMC1042	Vietnam	https://doi.org/10.1038/s41588-018-0117-9	S
SRR5073568	HCMC1022	Vietnam	https://doi.org/10.1038/s41588-018-0117-9	S
SRR5073569	HCMC1352	Vietnam	https://doi.org/10.1038/s41588-018-0117-9	S
SRR5073570	HCMC1474	Vietnam	https://doi.org/10.1038/s41588-018-0117-9	S
SRR5073571	HCMC1320	Vietnam	https://doi.org/10.1038/s41588-018-0117-9	S
SRR5073572	HCMC1153	Vietnam	https://doi.org/10.1038/s41588-018-0117-9	R
SRR5073573	HCMC1321	Vietnam	https://doi.org/10.1038/s41588-018-0117-9	S
SRR5073574	HCMC1349	Vietnam	https://doi.org/10.1038/s41588-018-0117-9	S
SRR5073575	HCMC1193	Vietnam	https://doi.org/10.1038/s41588-018-0117-9	S
SRR5073576	HCMC1435	Vietnam	https://doi.org/10.1038/s41588-018-0117-9	S
SRR5073577	HCMC1232	Vietnam	https://doi.org/10.1038/s41588-018-0117-9	R
SRR5073579	HCMC1074	Vietnam	https://doi.org/10.1038/s41588-018-0117-9	S
SRR5073580	HCMC1007	Vietnam	https://doi.org/10.1038/s41588-018-0117-9	R
SRR5073581	HCMC1170	Vietnam	https://doi.org/10.1038/s41588-018-0117-9	S
SRR5073582	HCMC1209	Vietnam	https://doi.org/10.1038/s41588-018-0117-9	S
SRR5073583	HCMC1419	Vietnam	https://doi.org/10.1038/s41588-018-0117-9	R
SRR5073584	HCMC1254	Vietnam	https://doi.org/10.1038/s41588-018-0117-9	S
SRR5073585	HCMC1238	Vietnam	https://doi.org/10.1038/s41588-018-0117-9	R
SRR5073586	HCMC1483	Vietnam	https://doi.org/10.1038/s41588-018-0117-9	S
SRR5073587	HCMC1491	Vietnam	https://doi.org/10.1038/s41588-018-0117-9	S
SRR5073588	HCMC1318	Vietnam	https://doi.org/10.1038/s41588-018-0117-9	S
SRR5073589	HCMC1287	Vietnam	https://doi.org/10.1038/s41588-018-0117-9	R
SRR5073590	HCMC1066	Vietnam	https://doi.org/10.1038/s41588-018-0117-9	S
SRR5073591	HCMC1346	Vietnam	https://doi.org/10.1038/s41588-018-0117-9	R
SRR5073592	HCMC1427	Vietnam	https://doi.org/10.1038/s41588-018-0117-9	S
SRR5073593	HCMC1102	Vietnam	https://doi.org/10.1038/s41588-018-0117-9	R
SRR5073594	HCMC1441	Vietnam	https://doi.org/10.1038/s41588-018-0117-9	S
SRR5073595	HCMC1151	Vietnam	https://doi.org/10.1038/s41588-018-0117-9	S
SRR5073596	HCMC1245	Vietnam	https://doi.org/10.1038/s41588-018-0117-9	S
SRR5073597	HCMC1078	Vietnam	https://doi.org/10.1038/s41588-018-0117-9	S
SRR5073598	HCMC1475	Vietnam	https://doi.org/10.1038/s41588-018-0117-9	S
SRR5073599	HCMC1109	Vietnam	https://doi.org/10.1038/s41588-018-0117-9	S
SRR5073600	HCMC1444	Vietnam	https://doi.org/10.1038/s41588-018-0117-9	S
SRR5073601	HCMC1360	Vietnam	https://doi.org/10.1038/s41588-018-0117-9	R
SRR5073602	HCMC1397	Vietnam	https://doi.org/10.1038/s41588-018-0117-9	S
SRR5073603	HCMC1436	Vietnam	https://doi.org/10.1038/s41588-018-0117-9	R
SRR5073604	HCMC1246	Vietnam	https://doi.org/10.1038/s41588-018-0117-9	S
SRR5073605	HCMC1434	Vietnam	https://doi.org/10.1038/s41588-018-0117-9	S
SRR5073606	HCMC1350	Vietnam	https://doi.org/10.1038/s41588-018-0117-9	S
SRR5073607	HCMC1043	Vietnam	https://doi.org/10.1038/s41588-018-0117-9	S
SRR5073608	HCMC1424	Vietnam	https://doi.org/10.1038/s41588-018-0117-9	S
SRR5073609	HCMC1280	Vietnam	https://doi.org/10.1038/s41588-018-0117-9	R
SRR5073610	HCMC1039	Vietnam	https://doi.org/10.1038/s41588-018-0117-9	S
SRR5073611	HCMC1344	Vietnam	https://doi.org/10.1038/s41588-018-0117-9	S
SRR5073613	HCMC1426	Vietnam	https://doi.org/10.1038/s41588-018-0117-9	R
SRR5073614	HCMC1253	Vietnam	https://doi.org/10.1038/s41588-018-0117-9	S
SRR5073615	HCMC1308	Vietnam	https://doi.org/10.1038/s41588-018-0117-9	S
SRR5073616	HCMC1443	Vietnam	https://doi.org/10.1038/s41588-018-0117-9	S
SRR5073617	HCMC1421	Vietnam	https://doi.org/10.1038/s41588-018-0117-9	S
SRR5073618	HCMC1176	Vietnam	https://doi.org/10.1038/s41588-018-0117-9	S
SRR5073619	HCMC1096	Vietnam	https://doi.org/10.1038/s41588-018-0117-9	S
SRR5073620	HCMC1230	Vietnam	https://doi.org/10.1038/s41588-018-0117-9	S
SRR5073621	HCMC1376	Vietnam	https://doi.org/10.1038/s41588-018-0117-9	S
SRR5073622	HCMC1064	Vietnam	https://doi.org/10.1038/s41588-018-0117-9	R
SRR5073623	HCMC1495	Vietnam	https://doi.org/10.1038/s41588-018-0117-9	S
SRR5073624	HCMC1385	Vietnam	https://doi.org/10.1038/s41588-018-0117-9	S
SRR5073625	HCMC1168	Vietnam	https://doi.org/10.1038/s41588-018-0117-9	S
SRR5073626	HCMC1249	Vietnam	https://doi.org/10.1038/s41588-018-0117-9	S
SRR5073627	HCMC1458	Vietnam	https://doi.org/10.1038/s41588-018-0117-9	S
SRR5073628	HCMC1403	Vietnam	https://doi.org/10.1038/s41588-018-0117-9	S
SRR5073629	HCMC1100	Vietnam	https://doi.org/10.1038/s41588-018-0117-9	R
SRR5073630	HCMC1298	Vietnam	https://doi.org/10.1038/s41588-018-0117-9	S
SRR5073631	HCMC1095	Vietnam	https://doi.org/10.1038/s41588-018-0117-9	R
SRR5073632	HCMC1214	Vietnam	https://doi.org/10.1038/s41588-018-0117-9	S
SRR5073633	HCMC1422	Vietnam	https://doi.org/10.1038/s41588-018-0117-9	S
SRR5073634	HCMC1358	Vietnam	https://doi.org/10.1038/s41588-018-0117-9	S
SRR5073635	HCMC1314	Vietnam	https://doi.org/10.1038/s41588-018-0117-9	S
SRR5073636	HCMC1169	Vietnam	https://doi.org/10.1038/s41588-018-0117-9	S
SRR5073637	HCMC1090	Vietnam	https://doi.org/10.1038/s41588-018-0117-9	R
SRR5073638	HCMC1271	Vietnam	https://doi.org/10.1038/s41588-018-0117-9	R
SRR5073639	HCMC1345	Vietnam	https://doi.org/10.1038/s41588-018-0117-9	S
SRR5073640	HCMC1167	Vietnam	https://doi.org/10.1038/s41588-018-0117-9	S
SRR5073641	HCMC1071	Vietnam	https://doi.org/10.1038/s41588-018-0117-9	R
SRR5073642	HCMC0999	Vietnam	https://doi.org/10.1038/s41588-018-0117-9	S
SRR5073643	HCMC1115	Vietnam	https://doi.org/10.1038/s41588-018-0117-9	S
SRR5073644	HCMC1001	Vietnam	https://doi.org/10.1038/s41588-018-0117-9	R
SRR5073645	HCMC1161	Vietnam	https://doi.org/10.1038/s41588-018-0117-9	S
SRR5073646	HCMC1006	Vietnam	https://doi.org/10.1038/s41588-018-0117-9	S
SRR5073647	HCMC1179	Vietnam	https://doi.org/10.1038/s41588-018-0117-9	R
SRR5073648	HCMC1241	Vietnam	https://doi.org/10.1038/s41588-018-0117-9	R
SRR5073649	HCMC1341	Vietnam	https://doi.org/10.1038/s41588-018-0117-9	S
SRR5073650	HCMC1440	Vietnam	https://doi.org/10.1038/s41588-018-0117-9	S
SRR5073651	HCMC1331	Vietnam	https://doi.org/10.1038/s41588-018-0117-9	S
SRR5073652	HCMC1156	Vietnam	https://doi.org/10.1038/s41588-018-0117-9	S
SRR5073653	HCMC1296	Vietnam	https://doi.org/10.1038/s41588-018-0117-9	S
SRR5073655	HCMC1377	Vietnam	https://doi.org/10.1038/s41588-018-0117-9	S
SRR5073656	HCMC1104	Vietnam	https://doi.org/10.1038/s41588-018-0117-9	S
SRR5073657	HCMC1347	Vietnam	https://doi.org/10.1038/s41588-018-0117-9	S
SRR5073658	HCMC1242	Vietnam	https://doi.org/10.1038/s41588-018-0117-9	R
SRR5073659	HCMC1155	Vietnam	https://doi.org/10.1038/s41588-018-0117-9	S
SRR5073660	HCMC1379	Vietnam	https://doi.org/10.1038/s41588-018-0117-9	R
SRR5073661	HCMC1244	Vietnam	https://doi.org/10.1038/s41588-018-0117-9	S
SRR5073662	HCMC1133	Vietnam	https://doi.org/10.1038/s41588-018-0117-9	S
SRR5073663	HCMC1003	Vietnam	https://doi.org/10.1038/s41588-018-0117-9	S
SRR5073664	HCMC1270	Vietnam	https://doi.org/10.1038/s41588-018-0117-9	R
SRR5073665	HCMC1224	Vietnam	https://doi.org/10.1038/s41588-018-0117-9	R
SRR5073666	HCMC1297	Vietnam	https://doi.org/10.1038/s41588-018-0117-9	S
SRR5073667	HCMC1037	Vietnam	https://doi.org/10.1038/s41588-018-0117-9	S
SRR5073668	HCMC1045	Vietnam	https://doi.org/10.1038/s41588-018-0117-9	S
SRR5073669	HCMC1025	Vietnam	https://doi.org/10.1038/s41588-018-0117-9	S
SRR5073670	HCMC1175	Vietnam	https://doi.org/10.1038/s41588-018-0117-9	S
SRR5073671	HCMC1429	Vietnam	https://doi.org/10.1038/s41588-018-0117-9	S
SRR5073672	HCMC1274	Vietnam	https://doi.org/10.1038/s41588-018-0117-9	R
SRR5073673	HCMC1411	Vietnam	https://doi.org/10.1038/s41588-018-0117-9	R
SRR5073674	HCMC1140	Vietnam	https://doi.org/10.1038/s41588-018-0117-9	S
SRR5073675	HCMC1487	Vietnam	https://doi.org/10.1038/s41588-018-0117-9	R
SRR5073676	HCMC1372	Vietnam	https://doi.org/10.1038/s41588-018-0117-9	S
SRR5073677	HCMC1412	Vietnam	https://doi.org/10.1038/s41588-018-0117-9	S
SRR5073678	HCMC1420	Vietnam	https://doi.org/10.1038/s41588-018-0117-9	S
SRR5073679	HCMC1262	Vietnam	https://doi.org/10.1038/s41588-018-0117-9	S
SRR5073680	HCMC1048	Vietnam	https://doi.org/10.1038/s41588-018-0117-9	S
SRR5073681	HCMC1329	Vietnam	https://doi.org/10.1038/s41588-018-0117-9	S
SRR5073682	HCMC1316	Vietnam	https://doi.org/10.1038/s41588-018-0117-9	S
SRR5073683	HCMC1447	Vietnam	https://doi.org/10.1038/s41588-018-0117-9	S
SRR5073684	HCMC1275	Vietnam	https://doi.org/10.1038/s41588-018-0117-9	S
SRR5073685	HCMC1027	Vietnam	https://doi.org/10.1038/s41588-018-0117-9	S
SRR5073687	HCMC1195	Vietnam	https://doi.org/10.1038/s41588-018-0117-9	S
SRR5073688	HCMC1386	Vietnam	https://doi.org/10.1038/s41588-018-0117-9	S
SRR5073689	HCMC1178	Vietnam	https://doi.org/10.1038/s41588-018-0117-9	S
SRR5073690	HCMC1236	Vietnam	https://doi.org/10.1038/s41588-018-0117-9	R
SRR5073691	HCMC1150	Vietnam	https://doi.org/10.1038/s41588-018-0117-9	S
SRR5073692	HCMC1033	Vietnam	https://doi.org/10.1038/s41588-018-0117-9	S
SRR5073693	HCMC1250	Vietnam	https://doi.org/10.1038/s41588-018-0117-9	S
SRR5073694	HCMC1408	Vietnam	https://doi.org/10.1038/s41588-018-0117-9	R
SRR5073695	HCMC1194	Vietnam	https://doi.org/10.1038/s41588-018-0117-9	R
SRR5073696	HCMC1219	Vietnam	https://doi.org/10.1038/s41588-018-0117-9	S
SRR5073697	HCMC1028	Vietnam	https://doi.org/10.1038/s41588-018-0117-9	S
SRR5073698	HCMC1021	Vietnam	https://doi.org/10.1038/s41588-018-0117-9	R
SRR5073699	HCMC1124	Vietnam	https://doi.org/10.1038/s41588-018-0117-9	S
SRR5073700	HCMC1322	Vietnam	https://doi.org/10.1038/s41588-018-0117-9	R
SRR5073701	HCMC1098	Vietnam	https://doi.org/10.1038/s41588-018-0117-9	S
SRR5073702	HCMC1273	Vietnam	https://doi.org/10.1038/s41588-018-0117-9	S
SRR5073703	HCMC1304	Vietnam	https://doi.org/10.1038/s41588-018-0117-9	S
SRR5073704	HCMC1292	Vietnam	https://doi.org/10.1038/s41588-018-0117-9	S
SRR5073705	HCMC1040	Vietnam	https://doi.org/10.1038/s41588-018-0117-9	S
SRR5073706	HCMC1389	Vietnam	https://doi.org/10.1038/s41588-018-0117-9	R
SRR5073707	HCMC1207	Vietnam	https://doi.org/10.1038/s41588-018-0117-9	R
SRR5073708	HCMC1392	Vietnam	https://doi.org/10.1038/s41588-018-0117-9	S
SRR5073709	HCMC1069	Vietnam	https://doi.org/10.1038/s41588-018-0117-9	R
SRR5073710	HCMC1226	Vietnam	https://doi.org/10.1038/s41588-018-0117-9	S
SRR5073711	HCMC1437	Vietnam	https://doi.org/10.1038/s41588-018-0117-9	R
SRR5073712	HCMC1278	Vietnam	https://doi.org/10.1038/s41588-018-0117-9	S
SRR5073713	HCMC1055	Vietnam	https://doi.org/10.1038/s41588-018-0117-9	S
SRR5073714	HCMC1418	Vietnam	https://doi.org/10.1038/s41588-018-0117-9	S
SRR5073715	HCMC1130	Vietnam	https://doi.org/10.1038/s41588-018-0117-9	S
SRR5073716	HCMC1002	Vietnam	https://doi.org/10.1038/s41588-018-0117-9	S
SRR5073717	HCMC1032	Vietnam	https://doi.org/10.1038/s41588-018-0117-9	S
SRR5073718	HCMC1012	Vietnam	https://doi.org/10.1038/s41588-018-0117-9	S
SRR5073719	HCMC1404	Vietnam	https://doi.org/10.1038/s41588-018-0117-9	S
SRR5073720	HCMC1213	Vietnam	https://doi.org/10.1038/s41588-018-0117-9	R
SRR5073721	HCMC1023	Vietnam	https://doi.org/10.1038/s41588-018-0117-9	R
SRR5073722	HCMC1187	Vietnam	https://doi.org/10.1038/s41588-018-0117-9	S
SRR5073723	HCMC1227	Vietnam	https://doi.org/10.1038/s41588-018-0117-9	R
SRR5073724	HCMC1277	Vietnam	https://doi.org/10.1038/s41588-018-0117-9	S
SRR5073725	HCMC1056	Vietnam	https://doi.org/10.1038/s41588-018-0117-9	R
SRR5073726	HCMC1446	Vietnam	https://doi.org/10.1038/s41588-018-0117-9	S
SRR5073728	HCMC1257	Vietnam	https://doi.org/10.1038/s41588-018-0117-9	R
SRR5073729	HCMC1086	Vietnam	https://doi.org/10.1038/s41588-018-0117-9	S
SRR5073730	HCMC1016	Vietnam	https://doi.org/10.1038/s41588-018-0117-9	S
SRR5073731	HCMC1252	Vietnam	https://doi.org/10.1038/s41588-018-0117-9	S
SRR5073732	HCMC1143	Vietnam	https://doi.org/10.1038/s41588-018-0117-9	R
SRR5073733	HCMC1082	Vietnam	https://doi.org/10.1038/s41588-018-0117-9	S
SRR5073734	HCMC1401	Vietnam	https://doi.org/10.1038/s41588-018-0117-9	S
SRR5073735	HCMC1382	Vietnam	https://doi.org/10.1038/s41588-018-0117-9	S
SRR5073736	HCMC1099	Vietnam	https://doi.org/10.1038/s41588-018-0117-9	R
SRR5073737	HCMC1356	Vietnam	https://doi.org/10.1038/s41588-018-0117-9	R
SRR5073738	HCMC1136	Vietnam	https://doi.org/10.1038/s41588-018-0117-9	S
SRR5073739	HCMC1381	Vietnam	https://doi.org/10.1038/s41588-018-0117-9	R
SRR5073740	HCMC1462	Vietnam	https://doi.org/10.1038/s41588-018-0117-9	S
SRR5073741	HCMC1076	Vietnam	https://doi.org/10.1038/s41588-018-0117-9	S
SRR5073742	HCMC1258	Vietnam	https://doi.org/10.1038/s41588-018-0117-9	S
SRR5073743	HCMC1073	Vietnam	https://doi.org/10.1038/s41588-018-0117-9	R
SRR5073744	HCMC1020	Vietnam	https://doi.org/10.1038/s41588-018-0117-9	S
SRR5073745	HCMC1216	Vietnam	https://doi.org/10.1038/s41588-018-0117-9	S
SRR5073746	HCMC1301	Vietnam	https://doi.org/10.1038/s41588-018-0117-9	S
SRR5073747	HCMC1239	Vietnam	https://doi.org/10.1038/s41588-018-0117-9	S
SRR5073748	HCMC1282	Vietnam	https://doi.org/10.1038/s41588-018-0117-9	S
SRR5073749	HCMC1464	Vietnam	https://doi.org/10.1038/s41588-018-0117-9	S
SRR5073750	HCMC1472	Vietnam	https://doi.org/10.1038/s41588-018-0117-9	R
SRR5073751	HCMC1307	Vietnam	https://doi.org/10.1038/s41588-018-0117-9	S
SRR5073752	HCMC1479	Vietnam	https://doi.org/10.1038/s41588-018-0117-9	S
SRR5073753	HCMC1017	Vietnam	https://doi.org/10.1038/s41588-018-0117-9	S
SRR5073754	HCMC1070	Vietnam	https://doi.org/10.1038/s41588-018-0117-9	S
SRR5073755	HCMC1094	Vietnam	https://doi.org/10.1038/s41588-018-0117-9	S
SRR5073756	HCMC1459	Vietnam	https://doi.org/10.1038/s41588-018-0117-9	S
SRR5073757	HCMC1484	Vietnam	https://doi.org/10.1038/s41588-018-0117-9	S
SRR5073758	HCMC1340	Vietnam	https://doi.org/10.1038/s41588-018-0117-9	S
SRR5073759	HCMC1323	Vietnam	https://doi.org/10.1038/s41588-018-0117-9	R
SRR5073760	HCMC1183	Vietnam	https://doi.org/10.1038/s41588-018-0117-9	S
SRR5073761	HCMC1108	Vietnam	https://doi.org/10.1038/s41588-018-0117-9	S
SRR5073762	HCMC1061	Vietnam	https://doi.org/10.1038/s41588-018-0117-9	S
SRR5073763	HCMC1221	Vietnam	https://doi.org/10.1038/s41588-018-0117-9	R
SRR5073764	HCMC1284	Vietnam	https://doi.org/10.1038/s41588-018-0117-9	R
SRR5073765	HCMC1327	Vietnam	https://doi.org/10.1038/s41588-018-0117-9	S
SRR5073766	HCMC1113	Vietnam	https://doi.org/10.1038/s41588-018-0117-9	S
SRR5073767	HCMC1036	Vietnam	https://doi.org/10.1038/s41588-018-0117-9	S
SRR5073768	HCMC1431	Vietnam	https://doi.org/10.1038/s41588-018-0117-9	S
SRR5073769	HCMC1067	Vietnam	https://doi.org/10.1038/s41588-018-0117-9	S
SRR5073770	HCMC1449	Vietnam	https://doi.org/10.1038/s41588-018-0117-9	S
SRR5073771	HCMC1415	Vietnam	https://doi.org/10.1038/s41588-018-0117-9	R
SRR5073772	HCMC1201	Vietnam	https://doi.org/10.1038/s41588-018-0117-9	R
SRR5073773	HCMC1373	Vietnam	https://doi.org/10.1038/s41588-018-0117-9	S
SRR5073774	HCMC1068	Vietnam	https://doi.org/10.1038/s41588-018-0117-9	S
SRR5073775	HCMC1359	Vietnam	https://doi.org/10.1038/s41588-018-0117-9	S
SRR5073776	HCMC1291	Vietnam	https://doi.org/10.1038/s41588-018-0117-9	S
SRR5073777	HCMC1335	Vietnam	https://doi.org/10.1038/s41588-018-0117-9	S
SRR5073778	HCMC1268	Vietnam	https://doi.org/10.1038/s41588-018-0117-9	R
SRR5073779	HCMC1144	Vietnam	https://doi.org/10.1038/s41588-018-0117-9	S
SRR5073780	HCMC1222	Vietnam	https://doi.org/10.1038/s41588-018-0117-9	R
SRR5073781	HCMC1210	Vietnam	https://doi.org/10.1038/s41588-018-0117-9	S
SRR5073783	HCMC1470	Vietnam	https://doi.org/10.1038/s41588-018-0117-9	S
SRR5073784	HCMC1294	Vietnam	https://doi.org/10.1038/s41588-018-0117-9	S
SRR5073785	HCMC1019	Vietnam	https://doi.org/10.1038/s41588-018-0117-9	S
SRR5073786	HCMC1164	Vietnam	https://doi.org/10.1038/s41588-018-0117-9	S
SRR5073787	HCMC1114	Vietnam	https://doi.org/10.1038/s41588-018-0117-9	R
SRR5073788	HCMC1290	Vietnam	https://doi.org/10.1038/s41588-018-0117-9	R
SRR5073790	HCMC1260	Vietnam	https://doi.org/10.1038/s41588-018-0117-9	S
SRR5073791	HCMC1430	Vietnam	https://doi.org/10.1038/s41588-018-0117-9	S
SRR5073792	HCMC1041	Vietnam	https://doi.org/10.1038/s41588-018-0117-9	S
SRR5073794	HCMC1398	Vietnam	https://doi.org/10.1038/s41588-018-0117-9	R
SRR5073795	HCMC1490	Vietnam	https://doi.org/10.1038/s41588-018-0117-9	S
SRR5073796	HCMC1092	Vietnam	https://doi.org/10.1038/s41588-018-0117-9	S
SRR5073797	HCMC1131	Vietnam	https://doi.org/10.1038/s41588-018-0117-9	S
SRR5073798	HCMC1013	Vietnam	https://doi.org/10.1038/s41588-018-0117-9	R
SRR5073799	HCMC1112	Vietnam	https://doi.org/10.1038/s41588-018-0117-9	R
SRR5073800	HCMC1134	Vietnam	https://doi.org/10.1038/s41588-018-0117-9	S
SRR5073801	HCMC1122	Vietnam	https://doi.org/10.1038/s41588-018-0117-9	R
SRR5073802	HCMC1471	Vietnam	https://doi.org/10.1038/s41588-018-0117-9	S
SRR5073803	HCMC1375	Vietnam	https://doi.org/10.1038/s41588-018-0117-9	S
SRR5073804	HCMC1390	Vietnam	https://doi.org/10.1038/s41588-018-0117-9	S
SRR5073806	HCMC1361	Vietnam	https://doi.org/10.1038/s41588-018-0117-9	S
SRR5073807	HCMC1189	Vietnam	https://doi.org/10.1038/s41588-018-0117-9	S
SRR5073808	HCMC1127	Vietnam	https://doi.org/10.1038/s41588-018-0117-9	S
SRR5073809	HCMC1159	Vietnam	https://doi.org/10.1038/s41588-018-0117-9	S
SRR5073810	HCMC1057	Vietnam	https://doi.org/10.1038/s41588-018-0117-9	R
SRR5073811	HCMC1289	Vietnam	https://doi.org/10.1038/s41588-018-0117-9	R
SRR5073812	HCMC1038	Vietnam	https://doi.org/10.1038/s41588-018-0117-9	R
SRR5073813	HCMC1010	Vietnam	https://doi.org/10.1038/s41588-018-0117-9	S
SRR5073815	HCMC1334	Vietnam	https://doi.org/10.1038/s41588-018-0117-9	S
SRR5073816	HCMC1295	Vietnam	https://doi.org/10.1038/s41588-018-0117-9	S
SRR5073819	HCMC1093	Vietnam	https://doi.org/10.1038/s41588-018-0117-9	S
SRR5073820	HCMC1251	Vietnam	https://doi.org/10.1038/s41588-018-0117-9	R
SRR5073821	HCMC1493	Vietnam	https://doi.org/10.1038/s41588-018-0117-9	R
SRR5073822	HCMC1203	Vietnam	https://doi.org/10.1038/s41588-018-0117-9	R
SRR5073823	HCMC1215	Vietnam	https://doi.org/10.1038/s41588-018-0117-9	R
SRR5073824	HCMC1264	Vietnam	https://doi.org/10.1038/s41588-018-0117-9	S
SRR5073825	HCMC1306	Vietnam	https://doi.org/10.1038/s41588-018-0117-9	R
SRR5073826	HCMC1083	Vietnam	https://doi.org/10.1038/s41588-018-0117-9	S
SRR5073827	HCMC1328	Vietnam	https://doi.org/10.1038/s41588-018-0117-9	S
SRR5073828	HCMC1476	Vietnam	https://doi.org/10.1038/s41588-018-0117-9	S
SRR5073829	HCMC1432	Vietnam	https://doi.org/10.1038/s41588-018-0117-9	S
SRR5073830	HCMC1394	Vietnam	https://doi.org/10.1038/s41588-018-0117-9	S
SRR5073831	HCMC1428	Vietnam	https://doi.org/10.1038/s41588-018-0117-9	S
SRR5073832	HCMC1281	Vietnam	https://doi.org/10.1038/s41588-018-0117-9	S
SRR5073833	HCMC1218	Vietnam	https://doi.org/10.1038/s41588-018-0117-9	S
SRR5073834	HCMC1263	Vietnam	https://doi.org/10.1038/s41588-018-0117-9	R
SRR5073835	HCMC1469	Vietnam	https://doi.org/10.1038/s41588-018-0117-9	S
SRR5073836	HCMC1117	Vietnam	https://doi.org/10.1038/s41588-018-0117-9	S
SRR5073837	HCMC1293	Vietnam	https://doi.org/10.1038/s41588-018-0117-9	S
SRR5073838	HCMC1399	Vietnam	https://doi.org/10.1038/s41588-018-0117-9	R
SRR5073839	HCMC1406	Vietnam	https://doi.org/10.1038/s41588-018-0117-9	R
SRR5073840	HCMC1172	Vietnam	https://doi.org/10.1038/s41588-018-0117-9	S
SRR5073842	HCMC1332	Vietnam	https://doi.org/10.1038/s41588-018-0117-9	S
SRR5073843	HCMC1129	Vietnam	https://doi.org/10.1038/s41588-018-0117-9	S
SRR5073844	HCMC1309	Vietnam	https://doi.org/10.1038/s41588-018-0117-9	S
SRR5073845	HCMC1481	Vietnam	https://doi.org/10.1038/s41588-018-0117-9	S
SRR5073846	HCMC1312	Vietnam	https://doi.org/10.1038/s41588-018-0117-9	S
SRR5073847	HCMC1339	Vietnam	https://doi.org/10.1038/s41588-018-0117-9	R
SRR5073849	HCMC1014	Vietnam	https://doi.org/10.1038/s41588-018-0117-9	S
SRR5073850	HCMC1051	Vietnam	https://doi.org/10.1038/s41588-018-0117-9	S
SRR5073851	HCMC1160	Vietnam	https://doi.org/10.1038/s41588-018-0117-9	S
SRR5073852	HCMC1231	Vietnam	https://doi.org/10.1038/s41588-018-0117-9	S
SRR5073853	HCMC1018	Vietnam	https://doi.org/10.1038/s41588-018-0117-9	S
SRR5073854	HCMC1413	Vietnam	https://doi.org/10.1038/s41588-018-0117-9	R
SRR5073855	HCMC1202	Vietnam	https://doi.org/10.1038/s41588-018-0117-9	S
SRR5073856	HCMC1473	Vietnam	https://doi.org/10.1038/s41588-018-0117-9	S
SRR5073857	HCMC1077	Vietnam	https://doi.org/10.1038/s41588-018-0117-9	S
SRR5073858	HCMC1276	Vietnam	https://doi.org/10.1038/s41588-018-0117-9	S
SRR5073860	HCMC1191	Vietnam	https://doi.org/10.1038/s41588-018-0117-9	S
SRR5073861	HCMC1325	Vietnam	https://doi.org/10.1038/s41588-018-0117-9	R
SRR5073862	HCMC1237	Vietnam	https://doi.org/10.1038/s41588-018-0117-9	S
SRR5073863	HCMC1105	Vietnam	https://doi.org/10.1038/s41588-018-0117-9	S
SRR5073864	HCMC1494	Vietnam	https://doi.org/10.1038/s41588-018-0117-9	R
SRR5073865	HCMC1387	Vietnam	https://doi.org/10.1038/s41588-018-0117-9	R
SRR5073866	HCMC1300	Vietnam	https://doi.org/10.1038/s41588-018-0117-9	S
SRR5073867	HCMC1371	Vietnam	https://doi.org/10.1038/s41588-018-0117-9	R
SRR5073868	HCMC1107	Vietnam	https://doi.org/10.1038/s41588-018-0117-9	R
SRR5073869	HCMC1184	Vietnam	https://doi.org/10.1038/s41588-018-0117-9	S
SRR5073870	HCMC1303	Vietnam	https://doi.org/10.1038/s41588-018-0117-9	R
SRR5073871	HCMC1081	Vietnam	https://doi.org/10.1038/s41588-018-0117-9	S
SRR5073872	HCMC1204	Vietnam	https://doi.org/10.1038/s41588-018-0117-9	S
SRR5073873	HCMC1198	Vietnam	https://doi.org/10.1038/s41588-018-0117-9	S
SRR5073874	HCMC1342	Vietnam	https://doi.org/10.1038/s41588-018-0117-9	S
SRR5073875	HCMC1205	Vietnam	https://doi.org/10.1038/s41588-018-0117-9	S
SRR5073876	HCMC1206	Vietnam	https://doi.org/10.1038/s41588-018-0117-9	S
SRR5073877	HCMC1146	Vietnam	https://doi.org/10.1038/s41588-018-0117-9	R
SRR5073878	HCMC1225	Vietnam	https://doi.org/10.1038/s41588-018-0117-9	S
SRR5073879	HCMC1223	Vietnam	https://doi.org/10.1038/s41588-018-0117-9	S
SRR5073880	HCMC1154	Vietnam	https://doi.org/10.1038/s41588-018-0117-9	S
SRR5073881	HCMC1103	Vietnam	https://doi.org/10.1038/s41588-018-0117-9	S
SRR5073882	HCMC1054	Vietnam	https://doi.org/10.1038/s41588-018-0117-9	S
SRR5073883	HCMC1034	Vietnam	https://doi.org/10.1038/s41588-018-0117-9	S
SRR5073884	HCMC1111	Vietnam	https://doi.org/10.1038/s41588-018-0117-9	S
SRR5073885	HCMC1234	Vietnam	https://doi.org/10.1038/s41588-018-0117-9	S
SRR5073886	HCMC1265	Vietnam	https://doi.org/10.1038/s41588-018-0117-9	S
SRR5073887	HCMC1075	Vietnam	https://doi.org/10.1038/s41588-018-0117-9	S
SRR5073888	HCMC1009	Vietnam	https://doi.org/10.1038/s41588-018-0117-9	S
SRR5073889	HCMC1393	Vietnam	https://doi.org/10.1038/s41588-018-0117-9	S
SRR5073890	HCMC1087	Vietnam	https://doi.org/10.1038/s41588-018-0117-9	S
SRR5073891	HCMC1460	Vietnam	https://doi.org/10.1038/s41588-018-0117-9	S
SRR5073892	HCMC1461	Vietnam	https://doi.org/10.1038/s41588-018-0117-9	R
SRR5073893	HCMC1052	Vietnam	https://doi.org/10.1038/s41588-018-0117-9	R
SRR5073894	HCMC1313	Vietnam	https://doi.org/10.1038/s41588-018-0117-9	S
SRR5073895	HCMC1283	Vietnam	https://doi.org/10.1038/s41588-018-0117-9	S
SRR5073896	HCMC1059	Vietnam	https://doi.org/10.1038/s41588-018-0117-9	S
SRR5073897	HCMC1324	Vietnam	https://doi.org/10.1038/s41588-018-0117-9	S
SRR5073898	HCMC1004	Vietnam	https://doi.org/10.1038/s41588-018-0117-9	R
SRR5073899	HCMC1174	Vietnam	https://doi.org/10.1038/s41588-018-0117-9	R
SRR5073901	HCMC1089	Vietnam	https://doi.org/10.1038/s41588-018-0117-9	S
SRR5073903	HCMC1120	Vietnam	https://doi.org/10.1038/s41588-018-0117-9	S
SRR5073904	HCMC1288	Vietnam	https://doi.org/10.1038/s41588-018-0117-9	S
SRR5073905	HCMC1008	Vietnam	https://doi.org/10.1038/s41588-018-0117-9	R
SRR5073906	HCMC1192	Vietnam	https://doi.org/10.1038/s41588-018-0117-9	S
SRR5073907	HCMC1311	Vietnam	https://doi.org/10.1038/s41588-018-0117-9	S
SRR5073908	HCMC1185	Vietnam	https://doi.org/10.1038/s41588-018-0117-9	R
SRR5073909	HCMC1190	Vietnam	https://doi.org/10.1038/s41588-018-0117-9	R
SRR5073910	HCMC1368	Vietnam	https://doi.org/10.1038/s41588-018-0117-9	R
SRR5073911	HCMC1128	Vietnam	https://doi.org/10.1038/s41588-018-0117-9	S
SRR5073912	HCMC1451	Vietnam	https://doi.org/10.1038/s41588-018-0117-9	S
SRR5073913	HCMC1468	Vietnam	https://doi.org/10.1038/s41588-018-0117-9	R
SRR5073914	HCMC1060	Vietnam	https://doi.org/10.1038/s41588-018-0117-9	S
SRR5073915	HCMC1228	Vietnam	https://doi.org/10.1038/s41588-018-0117-9	S
SRR5073916	HCMC1053	Vietnam	https://doi.org/10.1038/s41588-018-0117-9	S
SRR5073917	HCMC1448	Vietnam	https://doi.org/10.1038/s41588-018-0117-9	S
SRR5073918	HCMC1065	Vietnam	https://doi.org/10.1038/s41588-018-0117-9	S
SRR5073919	HCMC1200	Vietnam	https://doi.org/10.1038/s41588-018-0117-9	S
SRR5073920	HCMC1199	Vietnam	https://doi.org/10.1038/s41588-018-0117-9	R
SRR5073921	HCMC1336	Vietnam	https://doi.org/10.1038/s41588-018-0117-9	S
SRR5073922	HCMC1266	Vietnam	https://doi.org/10.1038/s41588-018-0117-9	R
SRR5073923	HCMC1454	Vietnam	https://doi.org/10.1038/s41588-018-0117-9	R
SRR5073924	HCMC1357	Vietnam	https://doi.org/10.1038/s41588-018-0117-9	S
SRR5073925	HCMC1173	Vietnam	https://doi.org/10.1038/s41588-018-0117-9	S
SRR5073926	HCMC1488	Vietnam	https://doi.org/10.1038/s41588-018-0117-9	S
SRR5073927	HCMC1463	Vietnam	https://doi.org/10.1038/s41588-018-0117-9	R
SRR5073928	HCMC1196	Vietnam	https://doi.org/10.1038/s41588-018-0117-9	S
SRR5073929	HCMC1467	Vietnam	https://doi.org/10.1038/s41588-018-0117-9	S
SRR5073930	HCMC1343	Vietnam	https://doi.org/10.1038/s41588-018-0117-9	S
SRR5073931	HCMC1410	Vietnam	https://doi.org/10.1038/s41588-018-0117-9	R
SRR5073932	HCMC1171	Vietnam	https://doi.org/10.1038/s41588-018-0117-9	R
SRR5073933	HCMC1229	Vietnam	https://doi.org/10.1038/s41588-018-0117-9	R
SRR5073935	HCMC1256	Vietnam	https://doi.org/10.1038/s41588-018-0117-9	R
SRR5073936	HCMC1142	Vietnam	https://doi.org/10.1038/s41588-018-0117-9	S
SRR5073937	HCMC1000	Vietnam	https://doi.org/10.1038/s41588-018-0117-9	R
SRR5073938	HCMC1139	Vietnam	https://doi.org/10.1038/s41588-018-0117-9	S
SRR5073939	HCMC1348	Vietnam	https://doi.org/10.1038/s41588-018-0117-9	R
SRR5073940	HCMC1450	Vietnam	https://doi.org/10.1038/s41588-018-0117-9	S
SRR5073941	HCMC1416	Vietnam	https://doi.org/10.1038/s41588-018-0117-9	R
SRR5073943	HCMC1088	Vietnam	https://doi.org/10.1038/s41588-018-0117-9	S
SRR5073944	HCMC1409	Vietnam	https://doi.org/10.1038/s41588-018-0117-9	S
SRR5073945	HCMC1366	Vietnam	https://doi.org/10.1038/s41588-018-0117-9	S
SRR5073946	HCMC1240	Vietnam	https://doi.org/10.1038/s41588-018-0117-9	S
SRR5073947	HCMC1279	Vietnam	https://doi.org/10.1038/s41588-018-0117-9	R
SRR5073948	HCMC1158	Vietnam	https://doi.org/10.1038/s41588-018-0117-9	S
SRR5073949	HCMC1135	Vietnam	https://doi.org/10.1038/s41588-018-0117-9	S
SRR5073950	HCMC1414	Vietnam	https://doi.org/10.1038/s41588-018-0117-9	S
SRR5073951	HCMC1315	Vietnam	https://doi.org/10.1038/s41588-018-0117-9	S
SRR5073952	HCMC1480	Vietnam	https://doi.org/10.1038/s41588-018-0117-9	R
SRR5073953	HCMC1035	Vietnam	https://doi.org/10.1038/s41588-018-0117-9	S
SRR5073954	HCMC1405	Vietnam	https://doi.org/10.1038/s41588-018-0117-9	S
SRR5073955	HCMC1310	Vietnam	https://doi.org/10.1038/s41588-018-0117-9	S
SRR5073956	HCMC1374	Vietnam	https://doi.org/10.1038/s41588-018-0117-9	S
SRR5073957	HCMC1243	Vietnam	https://doi.org/10.1038/s41588-018-0117-9	S
SRR5073958	HCMC1011	Vietnam	https://doi.org/10.1038/s41588-018-0117-9	S
SRR5073959	HCMC1378	Vietnam	https://doi.org/10.1038/s41588-018-0117-9	R
SRR5073960	HCMC1326	Vietnam	https://doi.org/10.1038/s41588-018-0117-9	S
SRR5073961	HCMC1165	Vietnam	https://doi.org/10.1038/s41588-018-0117-9	S
SRR5073962	HCMC1465	Vietnam	https://doi.org/10.1038/s41588-018-0117-9	S
SRR5073963	HCMC1402	Vietnam	https://doi.org/10.1038/s41588-018-0117-9	S
SRR5073964	HCMC1149	Vietnam	https://doi.org/10.1038/s41588-018-0117-9	S
SRR5073965	HCMC1456	Vietnam	https://doi.org/10.1038/s41588-018-0117-9	S
SRR5073966	HCMC1400	Vietnam	https://doi.org/10.1038/s41588-018-0117-9	S
SRR5073967	HCMC1137	Vietnam	https://doi.org/10.1038/s41588-018-0117-9	S
SRR5073968	HCMC1235	Vietnam	https://doi.org/10.1038/s41588-018-0117-9	S
SRR5073969	HCMC1026	Vietnam	https://doi.org/10.1038/s41588-018-0117-9	S
SRR5073970	HCMC1485	Vietnam	https://doi.org/10.1038/s41588-018-0117-9	R
SRR5073971	HCMC1299	Vietnam	https://doi.org/10.1038/s41588-018-0117-9	S
SRR5073972	HCMC1453	Vietnam	https://doi.org/10.1038/s41588-018-0117-9	R
SRR5073973	HCMC1362	Vietnam	https://doi.org/10.1038/s41588-018-0117-9	S
SRR5073974	HCMC1452	Vietnam	https://doi.org/10.1038/s41588-018-0117-9	S
SRR5073975	HCMC1285	Vietnam	https://doi.org/10.1038/s41588-018-0117-9	S
SRR5073976	HCMC1337	Vietnam	https://doi.org/10.1038/s41588-018-0117-9	S
SRR5073977	HCMC1445	Vietnam	https://doi.org/10.1038/s41588-018-0117-9	S
SRR5073978	HCMC1354	Vietnam	https://doi.org/10.1038/s41588-018-0117-9	S
SRR5073979	HCMC1166	Vietnam	https://doi.org/10.1038/s41588-018-0117-9	S
SRR5073980	HCMC1355	Vietnam	https://doi.org/10.1038/s41588-018-0117-9	R
SRR5073981	HCMC1363	Vietnam	https://doi.org/10.1038/s41588-018-0117-9	S
SRR5073982	HCMC1091	Vietnam	https://doi.org/10.1038/s41588-018-0117-9	R
SRR5073983	HCMC1072	Vietnam	https://doi.org/10.1038/s41588-018-0117-9	S
SRR5073984	HCMC1338	Vietnam	https://doi.org/10.1038/s41588-018-0117-9	R
SRR5073985	HCMC1369	Vietnam	https://doi.org/10.1038/s41588-018-0117-9	S
SRR5073986	HCMC1157	Vietnam	https://doi.org/10.1038/s41588-018-0117-9	S
SRR5073987	HCMC1383	Vietnam	https://doi.org/10.1038/s41588-018-0117-9	S
SRR5073988	HCMC1024	Vietnam	https://doi.org/10.1038/s41588-018-0117-9	S
SRR5073989	HCMC1217	Vietnam	https://doi.org/10.1038/s41588-018-0117-9	S
SRR5073990	HCMC1106	Vietnam	https://doi.org/10.1038/s41588-018-0117-9	S
SRR5073991	HCMC1396	Vietnam	https://doi.org/10.1038/s41588-018-0117-9	S
SRR5073992	HCMC1286	Vietnam	https://doi.org/10.1038/s41588-018-0117-9	S
SRR5073993	HCMC1261	Vietnam	https://doi.org/10.1038/s41588-018-0117-9	S
SRR5073994	HCMC1049	Vietnam	https://doi.org/10.1038/s41588-018-0117-9	S
SRR5073995	HCMC1197	Vietnam	https://doi.org/10.1038/s41588-018-0117-9	S
SRR5073996	HCMC1319	Vietnam	https://doi.org/10.1038/s41588-018-0117-9	S
SRR5073997	HCMC1110	Vietnam	https://doi.org/10.1038/s41588-018-0117-9	S
SRR5073998	HCMC1466	Vietnam	https://doi.org/10.1038/s41588-018-0117-9	R
SRR5073999	HCMC1442	Vietnam	https://doi.org/10.1038/s41588-018-0117-9	S
SRR5074053	HCMC1514	Vietnam	https://doi.org/10.1038/s41588-018-0117-9	R
SRR5074054	HCMC1505	Vietnam	https://doi.org/10.1038/s41588-018-0117-9	R
SRR5074055	HCMC1610	Vietnam	https://doi.org/10.1038/s41588-018-0117-9	S
SRR5074056	HCMC1624	Vietnam	https://doi.org/10.1038/s41588-018-0117-9	S
SRR5074057	HCMC1519	Vietnam	https://doi.org/10.1038/s41588-018-0117-9	R
SRR5074058	HCMC1627	Vietnam	https://doi.org/10.1038/s41588-018-0117-9	S
SRR5074059	HCMC1500	Vietnam	https://doi.org/10.1038/s41588-018-0117-9	S
SRR5074060	HCMC1621	Vietnam	https://doi.org/10.1038/s41588-018-0117-9	S
SRR5074061	HCMC1634	Vietnam	https://doi.org/10.1038/s41588-018-0117-9	S
SRR5074062	HCMC1556	Vietnam	https://doi.org/10.1038/s41588-018-0117-9	S
SRR5074063	HCMC1584	Vietnam	https://doi.org/10.1038/s41588-018-0117-9	S
SRR5074064	HCMC1593	Vietnam	https://doi.org/10.1038/s41588-018-0117-9	S
SRR5074065	HCMC1518	Vietnam	https://doi.org/10.1038/s41588-018-0117-9	R
SRR5074066	HCMC1547	Vietnam	https://doi.org/10.1038/s41588-018-0117-9	S
SRR5074067	HCMC1628	Vietnam	https://doi.org/10.1038/s41588-018-0117-9	S
SRR5074068	HCMC1498	Vietnam	https://doi.org/10.1038/s41588-018-0117-9	S
SRR5074069	HCMC1616	Vietnam	https://doi.org/10.1038/s41588-018-0117-9	S
SRR5074071	HCMC1536	Vietnam	https://doi.org/10.1038/s41588-018-0117-9	S
SRR5074072	HCMC1526	Vietnam	https://doi.org/10.1038/s41588-018-0117-9	S
SRR5074073	HCMC1633	Vietnam	https://doi.org/10.1038/s41588-018-0117-9	R
SRR5074074	HCMC1596	Vietnam	https://doi.org/10.1038/s41588-018-0117-9	R
SRR5074075	HCMC1606	Vietnam	https://doi.org/10.1038/s41588-018-0117-9	R
SRR5074078	HCMC1538	Vietnam	https://doi.org/10.1038/s41588-018-0117-9	S
SRR5074080	HCMC1598	Vietnam	https://doi.org/10.1038/s41588-018-0117-9	S
SRR5074081	HCMC1531	Vietnam	https://doi.org/10.1038/s41588-018-0117-9	S
SRR5074082	HCMC1579	Vietnam	https://doi.org/10.1038/s41588-018-0117-9	S
SRR5074083	HCMC1540	Vietnam	https://doi.org/10.1038/s41588-018-0117-9	R
SRR5074084	HCMC1604	Vietnam	https://doi.org/10.1038/s41588-018-0117-9	S
SRR5074085	HCMC1575	Vietnam	https://doi.org/10.1038/s41588-018-0117-9	S
SRR5074086	HCMC1609	Vietnam	https://doi.org/10.1038/s41588-018-0117-9	S
SRR5074087	HCMC1506	Vietnam	https://doi.org/10.1038/s41588-018-0117-9	R
SRR5074088	HCMC1561	Vietnam	https://doi.org/10.1038/s41588-018-0117-9	S
SRR5074089	HCMC1537	Vietnam	https://doi.org/10.1038/s41588-018-0117-9	R
SRR5074090	HCMC1602	Vietnam	https://doi.org/10.1038/s41588-018-0117-9	S
SRR5074091	HCMC1546	Vietnam	https://doi.org/10.1038/s41588-018-0117-9	S
SRR5074092	HCMC1551	Vietnam	https://doi.org/10.1038/s41588-018-0117-9	S
SRR5074095	HCMC1586	Vietnam	https://doi.org/10.1038/s41588-018-0117-9	S
SRR5074097	HCMC1581	Vietnam	https://doi.org/10.1038/s41588-018-0117-9	R
SRR5074098	HCMC1539	Vietnam	https://doi.org/10.1038/s41588-018-0117-9	S
SRR5074099	HCMC1583	Vietnam	https://doi.org/10.1038/s41588-018-0117-9	S
SRR5074101	HCMC1555	Vietnam	https://doi.org/10.1038/s41588-018-0117-9	S
SRR5074102	HCMC1635	Vietnam	https://doi.org/10.1038/s41588-018-0117-9	R
SRR5074103	HCMC1554	Vietnam	https://doi.org/10.1038/s41588-018-0117-9	S
SRR5074104	HCMC1550	Vietnam	https://doi.org/10.1038/s41588-018-0117-9	S
SRR5074105	HCMC1619	Vietnam	https://doi.org/10.1038/s41588-018-0117-9	R
SRR5074106	HCMC1545	Vietnam	https://doi.org/10.1038/s41588-018-0117-9	R
SRR5074107	HCMC1523	Vietnam	https://doi.org/10.1038/s41588-018-0117-9	S
SRR5074109	HCMC1516	Vietnam	https://doi.org/10.1038/s41588-018-0117-9	S
SRR5074110	HCMC1528	Vietnam	https://doi.org/10.1038/s41588-018-0117-9	S
SRR5074111	HCMC1612	Vietnam	https://doi.org/10.1038/s41588-018-0117-9	S
SRR5074112	HCMC1502	Vietnam	https://doi.org/10.1038/s41588-018-0117-9	S
SRR5074113	HCMC1520	Vietnam	https://doi.org/10.1038/s41588-018-0117-9	S
SRR5074114	HCMC1533	Vietnam	https://doi.org/10.1038/s41588-018-0117-9	R
SRR5074115	HCMC1504	Vietnam	https://doi.org/10.1038/s41588-018-0117-9	R
SRR5074116	HCMC1622	Vietnam	https://doi.org/10.1038/s41588-018-0117-9	S
SRR5074117	HCMC1605	Vietnam	https://doi.org/10.1038/s41588-018-0117-9	S
SRR5074118	HCMC1532	Vietnam	https://doi.org/10.1038/s41588-018-0117-9	S
SRR5074119	HCMC1595	Vietnam	https://doi.org/10.1038/s41588-018-0117-9	S
SRR5074120	HCMC1600	Vietnam	https://doi.org/10.1038/s41588-018-0117-9	S
SRR5074122	HCMC1599	Vietnam	https://doi.org/10.1038/s41588-018-0117-9	R
SRR5074123	HCMC1527	Vietnam	https://doi.org/10.1038/s41588-018-0117-9	R
SRR5074124	HCMC1568	Vietnam	https://doi.org/10.1038/s41588-018-0117-9	S
SRR5074125	HCMC1501	Vietnam	https://doi.org/10.1038/s41588-018-0117-9	S
SRR5074126	HCMC1543	Vietnam	https://doi.org/10.1038/s41588-018-0117-9	S
SRR5074127	HCMC1623	Vietnam	https://doi.org/10.1038/s41588-018-0117-9	S
SRR5074128	HCMC1515	Vietnam	https://doi.org/10.1038/s41588-018-0117-9	R
SRR5074129	HCMC1588	Vietnam	https://doi.org/10.1038/s41588-018-0117-9	S
SRR5074130	HCMC1597	Vietnam	https://doi.org/10.1038/s41588-018-0117-9	R
SRR5074131	HCMC1508	Vietnam	https://doi.org/10.1038/s41588-018-0117-9	S
SRR5074132	HCMC1626	Vietnam	https://doi.org/10.1038/s41588-018-0117-9	S
SRR5074133	HCMC1503	Vietnam	https://doi.org/10.1038/s41588-018-0117-9	S
SRR5074135	HCMC1525	Vietnam	https://doi.org/10.1038/s41588-018-0117-9	R
SRR5074136	HCMC1534	Vietnam	https://doi.org/10.1038/s41588-018-0117-9	R
SRR5074137	HCMC1529	Vietnam	https://doi.org/10.1038/s41588-018-0117-9	R
SRR5074138	HCMC1632	Vietnam	https://doi.org/10.1038/s41588-018-0117-9	S
SRR5074139	HCMC1582	Vietnam	https://doi.org/10.1038/s41588-018-0117-9	S
SRR5074140	HCMC1585	Vietnam	https://doi.org/10.1038/s41588-018-0117-9	S
SRR5074141	HCMC1618	Vietnam	https://doi.org/10.1038/s41588-018-0117-9	R
SRR5074142	HCMC1603	Vietnam	https://doi.org/10.1038/s41588-018-0117-9	S
SRR5074143	HCMC1574	Vietnam	https://doi.org/10.1038/s41588-018-0117-9	S
SRR5074144	HCMC1524	Vietnam	https://doi.org/10.1038/s41588-018-0117-9	S
SRR5074145	HCMC1544	Vietnam	https://doi.org/10.1038/s41588-018-0117-9	S
SRR5074146	HCMC1571	Vietnam	https://doi.org/10.1038/s41588-018-0117-9	R
SRR5074147	HCMC1578	Vietnam	https://doi.org/10.1038/s41588-018-0117-9	S
SRR5074148	HCMC1613	Vietnam	https://doi.org/10.1038/s41588-018-0117-9	S
SRR5074149	HCMC1608	Vietnam	https://doi.org/10.1038/s41588-018-0117-9	S
SRR5074150	HCMC1569	Vietnam	https://doi.org/10.1038/s41588-018-0117-9	S
SRR5074151	HCMC1631	Vietnam	https://doi.org/10.1038/s41588-018-0117-9	S
SRR5074152	HCMC1601	Vietnam	https://doi.org/10.1038/s41588-018-0117-9	S
SRR5074153	HCMC1552	Vietnam	https://doi.org/10.1038/s41588-018-0117-9	S
SRR5074155	HCMC1564	Vietnam	https://doi.org/10.1038/s41588-018-0117-9	R
SRR5074156	HCMC1560	Vietnam	https://doi.org/10.1038/s41588-018-0117-9	S
SRR5074157	HCMC1614	Vietnam	https://doi.org/10.1038/s41588-018-0117-9	S
SRR5074158	HCMC1577	Vietnam	https://doi.org/10.1038/s41588-018-0117-9	S
SRR5074159	HCMC1590	Vietnam	https://doi.org/10.1038/s41588-018-0117-9	S
SRR5074160	HCMC1570	Vietnam	https://doi.org/10.1038/s41588-018-0117-9	S
SRR5074161	HCMC1620	Vietnam	https://doi.org/10.1038/s41588-018-0117-9	R
SRR5074162	HCMC1615	Vietnam	https://doi.org/10.1038/s41588-018-0117-9	S
SRR5074163	HCMC1576	Vietnam	https://doi.org/10.1038/s41588-018-0117-9	S
SRR5074164	HCMC1566	Vietnam	https://doi.org/10.1038/s41588-018-0117-9	S
SRR5074165	HCMC1611	Vietnam	https://doi.org/10.1038/s41588-018-0117-9	S
SRR5074166	HCMC1548	Vietnam	https://doi.org/10.1038/s41588-018-0117-9	R
SRR5074167	HCMC1573	Vietnam	https://doi.org/10.1038/s41588-018-0117-9	S
SRR5074168	HCMC1565	Vietnam	https://doi.org/10.1038/s41588-018-0117-9	R
SRR5074169	HCMC1541	Vietnam	https://doi.org/10.1038/s41588-018-0117-9	S
SRR5074170	HCMC1630	Vietnam	https://doi.org/10.1038/s41588-018-0117-9	R
SRR5074171	HCMC1510	Vietnam	https://doi.org/10.1038/s41588-018-0117-9	S
SRR5074172	HCMC1549	Vietnam	https://doi.org/10.1038/s41588-018-0117-9	S
SRR5074173	HCMC1535	Vietnam	https://doi.org/10.1038/s41588-018-0117-9	S
SRR5074174	HCMC1559	Vietnam	https://doi.org/10.1038/s41588-018-0117-9	S
SRR5074175	HCMC1522	Vietnam	https://doi.org/10.1038/s41588-018-0117-9	S
SRR5074176	HCMC1530	Vietnam	https://doi.org/10.1038/s41588-018-0117-9	R
SRR5074177	HCMC1499	Vietnam	https://doi.org/10.1038/s41588-018-0117-9	S
SRR5074178	HCMC1517	Vietnam	https://doi.org/10.1038/s41588-018-0117-9	S
SRR5074179	HCMC1521	Vietnam	https://doi.org/10.1038/s41588-018-0117-9	S
SRR5074180	HCMC1513	Vietnam	https://doi.org/10.1038/s41588-018-0117-9	S
SRR5074181	HCMC1589	Vietnam	https://doi.org/10.1038/s41588-018-0117-9	R
SRR5074182	HCMC1587	Vietnam	https://doi.org/10.1038/s41588-018-0117-9	S
SRR5074183	HCMC1592	Vietnam	https://doi.org/10.1038/s41588-018-0117-9	S
SRR5074184	HCMC1512	Vietnam	https://doi.org/10.1038/s41588-018-0117-9	R
SRR5074185	HCMC1567	Vietnam	https://doi.org/10.1038/s41588-018-0117-9	R
SRR5074187	HCMC1617	Vietnam	https://doi.org/10.1038/s41588-018-0117-9	S
SRR5074188	HCMC1625	Vietnam	https://doi.org/10.1038/s41588-018-0117-9	S
SRR5074189	HCMC1507	Vietnam	https://doi.org/10.1038/s41588-018-0117-9	S
SRR5074190	HCMC1553	Vietnam	https://doi.org/10.1038/s41588-018-0117-9	R
SRR5074191	HCMC1509	Vietnam	https://doi.org/10.1038/s41588-018-0117-9	S
SRR5074192	HCMC1511	Vietnam	https://doi.org/10.1038/s41588-018-0117-9	R
SRR5074193	HCMC1563	Vietnam	https://doi.org/10.1038/s41588-018-0117-9	S
SRS796927	07DS31169	China	https://doi.org/10.1038/s41564-018-0218-3	S
SRS796928	07DS31265	China	https://doi.org/10.1038/s41564-018-0218-3	S
SRS796930	07MDR31213	China	https://doi.org/10.1038/s41564-018-0218-3	R
SRS796931	07MDR16424	China	https://doi.org/10.1038/s41564-018-0218-3	R
SRS796932	07DS31117	China	https://doi.org/10.1038/s41564-018-0218-3	S
SRS796933	07DS31130	China	https://doi.org/10.1038/s41564-018-0218-3	S
SRS796934	07MDR31251	China	https://doi.org/10.1038/s41564-018-0218-3	R
SRS796935	07DS02182	China	https://doi.org/10.1038/s41564-018-0218-3	S
SRS796936	07MDR03311	China	https://doi.org/10.1038/s41564-018-0218-3	R
SRS796937	07HR09158	China	https://doi.org/10.1038/s41564-018-0218-3	R
SRS796938	07DS16233	China	https://doi.org/10.1038/s41564-018-0218-3	S
SRS796939	07DS27151	China	https://doi.org/10.1038/s41564-018-0218-3	S
SRS796940	07MDR27154	China	https://doi.org/10.1038/s41564-018-0218-3	R
SRS796941	07DS06153	China	https://doi.org/10.1038/s41564-018-0218-3	S
SRS796942	07MDR22243	China	https://doi.org/10.1038/s41564-018-0218-3	R
SRS796943	07MDR06113	China	https://doi.org/10.1038/s41564-018-0218-3	R
SRS796944	07HR19115	China	https://doi.org/10.1038/s41564-018-0218-3	R
SRS796945	07DS25177	China	https://doi.org/10.1038/s41564-018-0218-3	S
SRS796946	07MDR03349	China	https://doi.org/10.1038/s41564-018-0218-3	R
SRS796947	07DS12353	China	https://doi.org/10.1038/s41564-018-0218-3	S
SRS796948	07MDR29175	China	https://doi.org/10.1038/s41564-018-0218-3	R
SRS796949	07DS12302	China	https://doi.org/10.1038/s41564-018-0218-3	S
SRS796950	07MDR28103	China	https://doi.org/10.1038/s41564-018-0218-3	R
SRS796951	07MDR20165	China	https://doi.org/10.1038/s41564-018-0218-3	R
SRS796952	07MDR19107	China	https://doi.org/10.1038/s41564-018-0218-3	R
SRS796953	07DS14264	China	https://doi.org/10.1038/s41564-018-0218-3	S
SRS796954	07DS01141	China	https://doi.org/10.1038/s41564-018-0218-3	S
SRS796955	07DS16350	China	https://doi.org/10.1038/s41564-018-0218-3	S
SRS796956	07MDR20163	China	https://doi.org/10.1038/s41564-018-0218-3	R
SRS796957	07HR10257	China	https://doi.org/10.1038/s41564-018-0218-3	R
SRS796959	07HR10255	China	https://doi.org/10.1038/s41564-018-0218-3	R
SRS796960	07DS17369	China	https://doi.org/10.1038/s41564-018-0218-3	S
SRS796961	07MDR28158	China	https://doi.org/10.1038/s41564-018-0218-3	R
SRS796962	07MDR12340	China	https://doi.org/10.1038/s41564-018-0218-3	R
SRS796963	07MDR13130	China	https://doi.org/10.1038/s41564-018-0218-3	R
SRS796965	07MDR12314	China	https://doi.org/10.1038/s41564-018-0218-3	R
SRS796966	07MDR16514	China	https://doi.org/10.1038/s41564-018-0218-3	R
SRS796967	07MDR06145	China	https://doi.org/10.1038/s41564-018-0218-3	R
SRS796968	07MDR06128	China	https://doi.org/10.1038/s41564-018-0218-3	R
SRS796969	07DS05117	China	https://doi.org/10.1038/s41564-018-0218-3	S
SRS796970	07MDR27121	China	https://doi.org/10.1038/s41564-018-0218-3	R
SRS796971	07MDR01106	China	https://doi.org/10.1038/s41564-018-0218-3	R
SRS796973	07MDR27149	China	https://doi.org/10.1038/s41564-018-0218-3	R
SRS796974	07MDR10138	China	https://doi.org/10.1038/s41564-018-0218-3	R
SRS796975	07MDR24272	China	https://doi.org/10.1038/s41564-018-0218-3	R
SRS796976	07MDR23265	China	https://doi.org/10.1038/s41564-018-0218-3	R
SRS796977	07DS23230	China	https://doi.org/10.1038/s41564-018-0218-3	S
SRS796978	07DS26112	China	https://doi.org/10.1038/s41564-018-0218-3	S
SRS796979	07HR18228	China	https://doi.org/10.1038/s41564-018-0218-3	R
SRS796980	07MDR17366	China	https://doi.org/10.1038/s41564-018-0218-3	R
SRS796982	07DS31127	China	https://doi.org/10.1038/s41564-018-0218-3	S
SRS796983	07MDR13157	China	https://doi.org/10.1038/s41564-018-0218-3	R
SRS796984	07MDR16467	China	https://doi.org/10.1038/s41564-018-0218-3	R
SRS796985	07MDR16466	China	https://doi.org/10.1038/s41564-018-0218-3	R
SRS796986	07DS18420	China	https://doi.org/10.1038/s41564-018-0218-3	S
SRS796987	07MDR24111	China	https://doi.org/10.1038/s41564-018-0218-3	R
SRS796988	07DS20263	China	https://doi.org/10.1038/s41564-018-0218-3	S
SRS796989	07DS15351	China	https://doi.org/10.1038/s41564-018-0218-3	S
SRS796990	07MDR19342	China	https://doi.org/10.1038/s41564-018-0218-3	R
SRS796992	07MDR14226	China	https://doi.org/10.1038/s41564-018-0218-3	R
SRS796993	07MDR12240	China	https://doi.org/10.1038/s41564-018-0218-3	R
SRS796994	07MDR18128	China	https://doi.org/10.1038/s41564-018-0218-3	R
SRS796995	07MDR29127	China	https://doi.org/10.1038/s41564-018-0218-3	R
SRS796996	07HR31219	China	https://doi.org/10.1038/s41564-018-0218-3	R
SRS796997	07MDR03293	China	https://doi.org/10.1038/s41564-018-0218-3	R
SRS796999	07MDR30147	China	https://doi.org/10.1038/s41564-018-0218-3	R
SRS797000	07DS16159	China	https://doi.org/10.1038/s41564-018-0218-3	S
SRS797001	07MDR12426	China	https://doi.org/10.1038/s41564-018-0218-3	R
SRS797002	07DS16423	China	https://doi.org/10.1038/s41564-018-0218-3	S
SRS797003	07MDR30118	China	https://doi.org/10.1038/s41564-018-0218-3	R
SRS797004	07HR30105	China	https://doi.org/10.1038/s41564-018-0218-3	R
SRS797005	07MDR30124	China	https://doi.org/10.1038/s41564-018-0218-3	R
SRS797007	07DS03341	China	https://doi.org/10.1038/s41564-018-0218-3	S
SRS797008	07HR23164	China	https://doi.org/10.1038/s41564-018-0218-3	R
SRS797009	07DS03277	China	https://doi.org/10.1038/s41564-018-0218-3	S
SRS797010	07MDR03118	China	https://doi.org/10.1038/s41564-018-0218-3	R
SRS797011	07MDR13232	China	https://doi.org/10.1038/s41564-018-0218-3	R
SRS797012	07MDR17229	China	https://doi.org/10.1038/s41564-018-0218-3	R
SRS797014	07DS20132	China	https://doi.org/10.1038/s41564-018-0218-3	S
SRS797015	07HR17353	China	https://doi.org/10.1038/s41564-018-0218-3	R
SRS797016	07MDR13162	China	https://doi.org/10.1038/s41564-018-0218-3	R
SRS797017	07DS11158	China	https://doi.org/10.1038/s41564-018-0218-3	S
SRS797018	07MDR12259	China	https://doi.org/10.1038/s41564-018-0218-3	R
SRS797019	07HR23505	China	https://doi.org/10.1038/s41564-018-0218-3	R
SRS797020	07DS17325	China	https://doi.org/10.1038/s41564-018-0218-3	S
SRS797021	07HR14145	China	https://doi.org/10.1038/s41564-018-0218-3	R
SRS797023	07HR18108	China	https://doi.org/10.1038/s41564-018-0218-3	R
SRS797024	07DS17327	China	https://doi.org/10.1038/s41564-018-0218-3	S
SRS797025	07MDR19340	China	https://doi.org/10.1038/s41564-018-0218-3	R
SRS797026	07MDR04116	China	https://doi.org/10.1038/s41564-018-0218-3	R
SRS797027	07DS19214	China	https://doi.org/10.1038/s41564-018-0218-3	S
SRS797028	07DS14250	China	https://doi.org/10.1038/s41564-018-0218-3	S
SRS797029	07DS31207	China	https://doi.org/10.1038/s41564-018-0218-3	S
SRS797030	07DS04131	China	https://doi.org/10.1038/s41564-018-0218-3	S
SRS797031	07DS04102	China	https://doi.org/10.1038/s41564-018-0218-3	S
SRS797032	07DS17148	China	https://doi.org/10.1038/s41564-018-0218-3	S
SRS797033	07HR17418	China	https://doi.org/10.1038/s41564-018-0218-3	R
SRS797034	07DS16454	China	https://doi.org/10.1038/s41564-018-0218-3	S
SRS797035	07MDR14165	China	https://doi.org/10.1038/s41564-018-0218-3	R
SRS797036	07HR10368	China	https://doi.org/10.1038/s41564-018-0218-3	R
SRS797037	07HR10248	China	https://doi.org/10.1038/s41564-018-0218-3	R
SRS797038	07MDR16351	China	https://doi.org/10.1038/s41564-018-0218-3	R
SRS797039	07MDR17227	China	https://doi.org/10.1038/s41564-018-0218-3	R
SRS797040	07MDR10454	China	https://doi.org/10.1038/s41564-018-0218-3	R
SRS797041	07MDR10456	China	https://doi.org/10.1038/s41564-018-0218-3	R
SRS797044	07MDR02115	China	https://doi.org/10.1038/s41564-018-0218-3	R
SRS797045	07MDR16163	China	https://doi.org/10.1038/s41564-018-0218-3	R
SRS797047	07MDR03208	China	https://doi.org/10.1038/s41564-018-0218-3	R
SRS797048	07HR04235	China	https://doi.org/10.1038/s41564-018-0218-3	R
SRS797049	07MDR12134	China	https://doi.org/10.1038/s41564-018-0218-3	R
SRS797050	07MDR17111	China	https://doi.org/10.1038/s41564-018-0218-3	R
SRS797052	07MDR04256	China	https://doi.org/10.1038/s41564-018-0218-3	R
SRS797053	07MDR04152	China	https://doi.org/10.1038/s41564-018-0218-3	R
SRS797054	07MDR04113	China	https://doi.org/10.1038/s41564-018-0218-3	R
SRS797055	07MDR04129	China	https://doi.org/10.1038/s41564-018-0218-3	R
SRS797056	07MDR04117	China	https://doi.org/10.1038/s41564-018-0218-3	R
SRS797057	07DS16211	China	https://doi.org/10.1038/s41564-018-0218-3	S
SRS797058	07MDR06135	China	https://doi.org/10.1038/s41564-018-0218-3	R
SRS797059	07DS19125	China	https://doi.org/10.1038/s41564-018-0218-3	S
SRS797060	07DS16231	China	https://doi.org/10.1038/s41564-018-0218-3	S
SRS797061	07DS12424	China	https://doi.org/10.1038/s41564-018-0218-3	S
SRS797062	07HR12313	China	https://doi.org/10.1038/s41564-018-0218-3	R
SRS797063	07DS06116	China	https://doi.org/10.1038/s41564-018-0218-3	S
SRS797064	07MDR08150	China	https://doi.org/10.1038/s41564-018-0218-3	R
SRS797065	07MDR15228	China	https://doi.org/10.1038/s41564-018-0218-3	R
SRS797066	07MDR08232	China	https://doi.org/10.1038/s41564-018-0218-3	R
SRS797067	07MDR08127	China	https://doi.org/10.1038/s41564-018-0218-3	R
SRS797069	07MDR08159	China	https://doi.org/10.1038/s41564-018-0218-3	R
SRS797070	07MDR19361	China	https://doi.org/10.1038/s41564-018-0218-3	R
SRS797071	07HR03215	China	https://doi.org/10.1038/s41564-018-0218-3	R
SRS797072	07DS03130	China	https://doi.org/10.1038/s41564-018-0218-3	S
SRS797073	07MDR03364	China	https://doi.org/10.1038/s41564-018-0218-3	R
SRS797074	07MDR05162	China	https://doi.org/10.1038/s41564-018-0218-3	R
SRS797075	07MDR15429	China	https://doi.org/10.1038/s41564-018-0218-3	R
SRS797076	07DS04268	China	https://doi.org/10.1038/s41564-018-0218-3	S
SRS797077	07DS31253	China	https://doi.org/10.1038/s41564-018-0218-3	S
SRS797078	07DS19149	China	https://doi.org/10.1038/s41564-018-0218-3	S
SRS797079	07MDR08124	China	https://doi.org/10.1038/s41564-018-0218-3	R
SRS797080	07MDR16430	China	https://doi.org/10.1038/s41564-018-0218-3	R
SRS797081	07MDR03112	China	https://doi.org/10.1038/s41564-018-0218-3	R
SRS797082	07HR31258	China	https://doi.org/10.1038/s41564-018-0218-3	R
SRS797084	07MDR10459	China	https://doi.org/10.1038/s41564-018-0218-3	R
SRS797085	07MDR24136	China	https://doi.org/10.1038/s41564-018-0218-3	R
SRS797086	07MDR30119	China	https://doi.org/10.1038/s41564-018-0218-3	R
SRS797087	07MDR12128	China	https://doi.org/10.1038/s41564-018-0218-3	R
SRS797088	07MDR23212	China	https://doi.org/10.1038/s41564-018-0218-3	R
SRS797089	07MDR30111	China	https://doi.org/10.1038/s41564-018-0218-3	R
SRS797090	07MDR14257	China	https://doi.org/10.1038/s41564-018-0218-3	R
SRS797091	07DS16319	China	https://doi.org/10.1038/s41564-018-0218-3	S
SRS797092	07DS29112	China	https://doi.org/10.1038/s41564-018-0218-3	S
SRS797093	07DS23339	China	https://doi.org/10.1038/s41564-018-0218-3	S
SRS797094	07MDR27156	China	https://doi.org/10.1038/s41564-018-0218-3	R
SRS797095	07MDR25142	China	https://doi.org/10.1038/s41564-018-0218-3	R
SRS797096	07DS03140	China	https://doi.org/10.1038/s41564-018-0218-3	S
SRS797097	07DS10144	China	https://doi.org/10.1038/s41564-018-0218-3	S
SRS797098	07MDR18214	China	https://doi.org/10.1038/s41564-018-0218-3	R
SRS797099	07DS03362	China	https://doi.org/10.1038/s41564-018-0218-3	S
SRS797100	07MDR10142	China	https://doi.org/10.1038/s41564-018-0218-3	R
SRS797102	07MDR07118	China	https://doi.org/10.1038/s41564-018-0218-3	R
SRS797103	07DS10339	China	https://doi.org/10.1038/s41564-018-0218-3	S
SRS797104	07DS10342	China	https://doi.org/10.1038/s41564-018-0218-3	S
SRS797105	07DS08162	China	https://doi.org/10.1038/s41564-018-0218-3	S
SRS797106	07HR15227	China	https://doi.org/10.1038/s41564-018-0218-3	R
SRS797107	07DS07136	China	https://doi.org/10.1038/s41564-018-0218-3	S
SRS797108	07DS10245	China	https://doi.org/10.1038/s41564-018-0218-3	S
SRS797109	07DS07151	China	https://doi.org/10.1038/s41564-018-0218-3	S
SRS797110	07MDR15403	China	https://doi.org/10.1038/s41564-018-0218-3	R
SRS797111	07MDR12178	China	https://doi.org/10.1038/s41564-018-0218-3	R
SRS797112	07MDR04164	China	https://doi.org/10.1038/s41564-018-0218-3	R
SRS797113	07MDR01124	China	https://doi.org/10.1038/s41564-018-0218-3	R
SRS797114	07MDR30126	China	https://doi.org/10.1038/s41564-018-0218-3	R
SRS797116	07MDR30157	China	https://doi.org/10.1038/s41564-018-0218-3	R
SRS797117	07MDR07131	China	https://doi.org/10.1038/s41564-018-0218-3	R
SRS797118	07HR03340	China	https://doi.org/10.1038/s41564-018-0218-3	R
SRS797121	07MDR18218	China	https://doi.org/10.1038/s41564-018-0218-3	R
SRS797122	07MDR22257	China	https://doi.org/10.1038/s41564-018-0218-3	R
SRS797123	07MDR22268	China	https://doi.org/10.1038/s41564-018-0218-3	R
SRS797124	07MDR01135	China	https://doi.org/10.1038/s41564-018-0218-3	R
SRS797125	07DS08249	China	https://doi.org/10.1038/s41564-018-0218-3	S
SRS797126	07DS02119	China	https://doi.org/10.1038/s41564-018-0218-3	S
SRS797127	07DS15102	China	https://doi.org/10.1038/s41564-018-0218-3	S
SRS797128	07MDR27126	China	https://doi.org/10.1038/s41564-018-0218-3	R
SRS797129	07MDR05102	China	https://doi.org/10.1038/s41564-018-0218-3	R
SRS797130	07MDR05105	China	https://doi.org/10.1038/s41564-018-0218-3	R
SRS797131	07MDR05149	China	https://doi.org/10.1038/s41564-018-0218-3	R
SRS797132	07MDR05128	China	https://doi.org/10.1038/s41564-018-0218-3	R
SRS797133	07HR28150	China	https://doi.org/10.1038/s41564-018-0218-3	R
SRS797135	07MDR04149	China	https://doi.org/10.1038/s41564-018-0218-3	R
SRS797136	07MDR04142	China	https://doi.org/10.1038/s41564-018-0218-3	R
SRS797137	07DS04130	China	https://doi.org/10.1038/s41564-018-0218-3	S
SRS797138	07HR23231	China	https://doi.org/10.1038/s41564-018-0218-3	R
SRS797139	07DS24102	China	https://doi.org/10.1038/s41564-018-0218-3	S
SRS797140	07MDR19441	China	https://doi.org/10.1038/s41564-018-0218-3	R
SRS797141	07MDR07115	China	https://doi.org/10.1038/s41564-018-0218-3	R
SRS797142	07DS18106	China	https://doi.org/10.1038/s41564-018-0218-3	S
SRS797143	07MDR07114	China	https://doi.org/10.1038/s41564-018-0218-3	R
SRS797144	07MDR07171	China	https://doi.org/10.1038/s41564-018-0218-3	R
SRS797145	07DS03101	China	https://doi.org/10.1038/s41564-018-0218-3	S
SRS797146	07DS04144	China	https://doi.org/10.1038/s41564-018-0218-3	S
SRS797147	07MDR16142	China	https://doi.org/10.1038/s41564-018-0218-3	R
SRS797148	07MDR04224	China	https://doi.org/10.1038/s41564-018-0218-3	R
SRS797149	07MDR16106	China	https://doi.org/10.1038/s41564-018-0218-3	R
SRS797150	07MDR03332	China	https://doi.org/10.1038/s41564-018-0218-3	R
SRS797151	07MDR08104	China	https://doi.org/10.1038/s41564-018-0218-3	R
SRS797152	07MDR05110	China	https://doi.org/10.1038/s41564-018-0218-3	R
SRS797153	07MDR16537	China	https://doi.org/10.1038/s41564-018-0218-3	R
SRS797154	07DS01133	China	https://doi.org/10.1038/s41564-018-0218-3	S
SRS797155	07MDR20137	China	https://doi.org/10.1038/s41564-018-0218-3	R
SRS797156	07MDR12177	China	https://doi.org/10.1038/s41564-018-0218-3	R
SRS797157	07HR16562	China	https://doi.org/10.1038/s41564-018-0218-3	R
SRS797158	07DS11221	China	https://doi.org/10.1038/s41564-018-0218-3	S
SRS797159	07MDR14349	China	https://doi.org/10.1038/s41564-018-0218-3	R
SRS797160	07MDR22216	China	https://doi.org/10.1038/s41564-018-0218-3	R
SRS797161	07MDR16109	China	https://doi.org/10.1038/s41564-018-0218-3	R
SRS797162	07MDR14245	China	https://doi.org/10.1038/s41564-018-0218-3	R
SRS797164	07MDR12448	China	https://doi.org/10.1038/s41564-018-0218-3	R
SRS797165	07MDR16543	China	https://doi.org/10.1038/s41564-018-0218-3	R
SRS797166	07MDR03292	China	https://doi.org/10.1038/s41564-018-0218-3	R
SRS797167	07MDR30152	China	https://doi.org/10.1038/s41564-018-0218-3	R
SRS797168	07MDR30161	China	https://doi.org/10.1038/s41564-018-0218-3	R
SRS797169	07MDR30159	China	https://doi.org/10.1038/s41564-018-0218-3	R
SRS797170	07MDR30165	China	https://doi.org/10.1038/s41564-018-0218-3	R
SRS797171	07MDR30167	China	https://doi.org/10.1038/s41564-018-0218-3	R
SRS797173	07DS23506	China	https://doi.org/10.1038/s41564-018-0218-3	S
SRS797174	07MDR30155	China	https://doi.org/10.1038/s41564-018-0218-3	R
SRS797175	07MDR04249	China	https://doi.org/10.1038/s41564-018-0218-3	R
SRS797176	07DS09138	China	https://doi.org/10.1038/s41564-018-0218-3	S
SRS797177	07MDR14315	China	https://doi.org/10.1038/s41564-018-0218-3	R
SRS797178	07MDR14314	China	https://doi.org/10.1038/s41564-018-0218-3	R
SRS797179	07DS14365	China	https://doi.org/10.1038/s41564-018-0218-3	S
SRS797180	07MDR14305	China	https://doi.org/10.1038/s41564-018-0218-3	R
SRS797181	07DS15417	China	https://doi.org/10.1038/s41564-018-0218-3	S
SRS797183	07DS16330	China	https://doi.org/10.1038/s41564-018-0218-3	S
SRS797184	07DS16103	China	https://doi.org/10.1038/s41564-018-0218-3	S
SRS797185	07DS21102	China	https://doi.org/10.1038/s41564-018-0218-3	S
SRS797186	07MDR19213	China	https://doi.org/10.1038/s41564-018-0218-3	R
SRS797187	07MDR16242	China	https://doi.org/10.1038/s41564-018-0218-3	R
SRS797188	07MDR16412	China	https://doi.org/10.1038/s41564-018-0218-3	R
SRS797189	07MDR16401	China	https://doi.org/10.1038/s41564-018-0218-3	R
SRS797190	07MDR16548	China	https://doi.org/10.1038/s41564-018-0218-3	R
SRS797191	07DS18137	China	https://doi.org/10.1038/s41564-018-0218-3	S
SRS797192	07MDR03350	China	https://doi.org/10.1038/s41564-018-0218-3	R
SRS797193	07DS15354	China	https://doi.org/10.1038/s41564-018-0218-3	S
SRS797194	07MDR03352	China	https://doi.org/10.1038/s41564-018-0218-3	R
SRS797195	07MDR04215	China	https://doi.org/10.1038/s41564-018-0218-3	R
SRS797196	07DS12140	China	https://doi.org/10.1038/s41564-018-0218-3	S
SRS797197	07HR07113	China	https://doi.org/10.1038/s41564-018-0218-3	R
SRS797198	07MDR15401	China	https://doi.org/10.1038/s41564-018-0218-3	R
SRS797199	07MDR12418	China	https://doi.org/10.1038/s41564-018-0218-3	R
SRS797200	07DS12440	China	https://doi.org/10.1038/s41564-018-0218-3	S
SRS797201	07MDR26101	China	https://doi.org/10.1038/s41564-018-0218-3	R
SRS797202	07MDR08211	China	https://doi.org/10.1038/s41564-018-0218-3	R
SRS797203	07DS12232	China	https://doi.org/10.1038/s41564-018-0218-3	S
SRS797204	07DS08254	China	https://doi.org/10.1038/s41564-018-0218-3	S
SRS797205	07HR15223	China	https://doi.org/10.1038/s41564-018-0218-3	R
SRS797206	07DS12347	China	https://doi.org/10.1038/s41564-018-0218-3	S
SRS797207	07MDR12251	China	https://doi.org/10.1038/s41564-018-0218-3	R
SRS797208	07MDR23502	China	https://doi.org/10.1038/s41564-018-0218-3	R
SRS797209	07MDR11151	China	https://doi.org/10.1038/s41564-018-0218-3	R
SRS797210	07DS18449	China	https://doi.org/10.1038/s41564-018-0218-3	S
SRS797211	07HR28127	China	https://doi.org/10.1038/s41564-018-0218-3	R
SRS797212	07MDR12366	China	https://doi.org/10.1038/s41564-018-0218-3	R
SRS797213	07DS12427	China	https://doi.org/10.1038/s41564-018-0218-3	S
SRS797214	07DS10117	China	https://doi.org/10.1038/s41564-018-0218-3	S
SRS797215	07MDR18163	China	https://doi.org/10.1038/s41564-018-0218-3	R
SRS797216	07MDR19466	China	https://doi.org/10.1038/s41564-018-0218-3	R
SRS797217	07DS18215	China	https://doi.org/10.1038/s41564-018-0218-3	S
SRS797218	07DS12248	China	https://doi.org/10.1038/s41564-018-0218-3	S
SRS797219	07DS31122	China	https://doi.org/10.1038/s41564-018-0218-3	S
SRS797221	07MDR10443	China	https://doi.org/10.1038/s41564-018-0218-3	R
SRS797222	07MDR22160	China	https://doi.org/10.1038/s41564-018-0218-3	R
SRS797223	07MDR29120	China	https://doi.org/10.1038/s41564-018-0218-3	R
SRS797224	07MDR18221	China	https://doi.org/10.1038/s41564-018-0218-3	R
SRS797225	07MDR18236	China	https://doi.org/10.1038/s41564-018-0218-3	R
SRS797226	07DS16425	China	https://doi.org/10.1038/s41564-018-0218-3	S
SRS797227	07MDR15327	China	https://doi.org/10.1038/s41564-018-0218-3	R
SRS797228	07MDR18135	China	https://doi.org/10.1038/s41564-018-0218-3	R
SRS797229	07HR13129	China	https://doi.org/10.1038/s41564-018-0218-3	R
SRS797230	07HR13148	China	https://doi.org/10.1038/s41564-018-0218-3	R
SRS797231	07MDR24117	China	https://doi.org/10.1038/s41564-018-0218-3	R
SRS797232	07DS11217	China	https://doi.org/10.1038/s41564-018-0218-3	S
SRS797233	07MDR19106	China	https://doi.org/10.1038/s41564-018-0218-3	R
SRS797234	07MDR13137	China	https://doi.org/10.1038/s41564-018-0218-3	R
SRS797235	07MDR13165	China	https://doi.org/10.1038/s41564-018-0218-3	R
SRS797236	07MDR13168	China	https://doi.org/10.1038/s41564-018-0218-3	R
SRS797238	07MDR23234	China	https://doi.org/10.1038/s41564-018-0218-3	R
SRS797239	07DS15321	China	https://doi.org/10.1038/s41564-018-0218-3	S
SRS797240	07DS04251	China	https://doi.org/10.1038/s41564-018-0218-3	S
SRS797241	07DS03291	China	https://doi.org/10.1038/s41564-018-0218-3	S
SRS797242	07MDR06109	China	https://doi.org/10.1038/s41564-018-0218-3	R
SRS797243	07MDR03105	China	https://doi.org/10.1038/s41564-018-0218-3	R
SRS797244	07MDR03155	China	https://doi.org/10.1038/s41564-018-0218-3	R
SRS797245	07MDR16155	China	https://doi.org/10.1038/s41564-018-0218-3	R
SRS797246	07MDR18566	China	https://doi.org/10.1038/s41564-018-0218-3	R
SRS797248	07HR10242	China	https://doi.org/10.1038/s41564-018-0218-3	R
SRS797249	07DS13248	China	https://doi.org/10.1038/s41564-018-0218-3	S
SRS797250	07MDR08213	China	https://doi.org/10.1038/s41564-018-0218-3	R
SRS797251	07MDR11277	China	https://doi.org/10.1038/s41564-018-0218-3	R
SRS797252	07DS02177	China	https://doi.org/10.1038/s41564-018-0218-3	S
SRS797253	07MDR16513	China	https://doi.org/10.1038/s41564-018-0218-3	R
SRS797254	07DS07152	China	https://doi.org/10.1038/s41564-018-0218-3	S
SRS797255	07DS24152	China	https://doi.org/10.1038/s41564-018-0218-3	S
SRS797256	07HR08208	China	https://doi.org/10.1038/s41564-018-0218-3	R
SRS797257	07MDR19261	China	https://doi.org/10.1038/s41564-018-0218-3	R
SRS797258	07DS28129	China	https://doi.org/10.1038/s41564-018-0218-3	S
SRS797259	07DS09128	China	https://doi.org/10.1038/s41564-018-0218-3	S
SRS797260	07MDR18201	China	https://doi.org/10.1038/s41564-018-0218-3	R
SRS797261	07DS03272	China	https://doi.org/10.1038/s41564-018-0218-3	S
SRS797262	07DS23137	China	https://doi.org/10.1038/s41564-018-0218-3	S
SRS797263	07MDR23324	China	https://doi.org/10.1038/s41564-018-0218-3	R
SRS797264	07DS10432	China	https://doi.org/10.1038/s41564-018-0218-3	S
SRS797265	07DS11159	China	https://doi.org/10.1038/s41564-018-0218-3	S
SRS797267	07MDR06133	China	https://doi.org/10.1038/s41564-018-0218-3	R
SRS797268	07MDR15334	China	https://doi.org/10.1038/s41564-018-0218-3	R
SRS797269	07MDR10209	China	https://doi.org/10.1038/s41564-018-0218-3	R
SRS797270	07DS21106	China	https://doi.org/10.1038/s41564-018-0218-3	S
SRS797271	07MDR17106	China	https://doi.org/10.1038/s41564-018-0218-3	R
SRS797272	07DS02154	China	https://doi.org/10.1038/s41564-018-0218-3	S
[truncated: 186 more rows]
