# Supplementary material for: Mutations in dnaA and a cryptic interaction site increase drug resistance in Mycobacterium tuberculosis
Source: PLoS Pathog. 2020 Nov 30;16(11):e1009063. doi: 10.1371/journal.ppat.1009063 (PMC7738170; doi:10.1371/journal.ppat.1009063)
Supplement: S2 Table — (XLSX) [file ppat.1009063.s014.xlsx]

## Sheet: Table S2
Table S2. All non-synonymous dnaA mutants observed in the combined 2184 strain set
NT position	NT change	Codon position	Change	Independent Events	Convergent NT	Convergent Codon	Isolates with mutation
11	A11C	4	D4A	1	N	N	SRR5065264
67	G67T	23	D23Y	1	N	N	SRR5073793
91	A91C	31	S31R	1	N	N	SRR5073793
157	C157T	53	P53S	1	N	N	SRR5065657
236	G236A	79	R79Q	1	N	N	SRR5067280
290	G290C	97	G97A	1	N	N	SRR5073814
330	C330A	110	D110E	1	N	N	07DS23152
358	G358C	120	A120P	1	N	N	SRR5065308
371	C371T	124	P124L	1	N	N	SRR5065476	SRR5065602	SRR5067680	SRR5073934
424	G424A	142	D142N	1	N	N	SRR5065503
441	G441C	147	W147C	1	N	N	SRR5073654
542	C542G	181	A181G	1	N	N	SRR5073727
573	G573C	191	L191F	2	Y	Y	07MDR17146	07MDR17238
626	A626C	209	E209A	2	Y	Y	07MDR13242	SRR5074100
674	C674G	225	A225G	1	N	N	07MDR23562
688	C688T	230	P230S	1	N	N	SRR5074096
696	G696T	232	M232I	1	N	N	SRR5065621
697	C697T	233	R233W	2	Y	Y	SRR5067395	SRR5067484
698	G698T	233	R233L	1	N	Y	SRR5074094
769	G769T	257	A257S	1	N	N	SRR5073818
796	G796C	266	D266H	1	N	N	07MDR11168
845	T845C	282	I282T	5	Y	Y	07DS03218	07MDR16207	SRR5067321	SRR5067503	SRR5074154
856	T856C	286	F286L	1	N	N	SRR5073942
880	C880T	294	H294Y	1	N	N	SRR5067223
890	A890G	297	N297S	2	Y	Y	SRR5065625	SRR5073686
902	T902C	301	V301A	1	N	N	07HR10110
919	C919A	307	P307T	1	N	N	07DS19221
1054	G1054C	352	A352P	1	N	N	07MDR10452
1093	A1093G	365	I365V	1	N	Y	SRR5067281
1094	T1094G	365	I365S	1	N	Y	SRR5073612
1123	G1123A	375	A375T	1	N	N	07MDR19420
1135	G1135A	379	V379I	1	N	N	SRR5065461
1150	T1150G	384	S384A	1	N	N	SRR5065380
1157	A1157G	386	N386S	1	N	N	SRR5067676
1163	C1163T	388	T388I	1	N	N	07MDR10328
1198	C1198A	400	R400S	1	Y	Y	SRR5065362
1198	C1198T	400	R400C	1	Y	Y	SRR5065203
1199	G1199A	400	R400H	3	Y	Y	07MDR12332	07MDR14327	SRR5073782
1216	G1216A	406	A406T	1	N	N	SRR5065495
1227	G1227A	409	M409I	1	N	N	07MDR28174
1237	G1237A	413	A413T	1	N	N	07MDR04203
1255	G1255A	419	A419T	1	N	Y	07MDR23560
1256	C1256A	419	A419D	1	N	Y	SRR5065287
1285	G1285A	429	E429K	1	N	N	SRR5065306
1288	G1288A	430	E430K	3	Y	Y	07DS16554	07MDR04253	07MDR10431
1327	T1327A	443	S443T	2	Y	Y	07MDR24267	SRR5067320
1393	G1393A	465	A465T	1	N	N	07MDR19359
1396	T1396C	466	F466L	1	N	N	SRR5065559
1399	G1399A	467	G467S	1	N	Y	07MDR15126
1400	G1499T	467	G467V	1	N	Y	SRR5074079
1422	G1422A	474	M474I	1	N	N	SRR5073556
1452	G1452A	484	M484I	3	Y	Y	07DS06141	SRR5073841	SRR5074076
1453	G1453A	485	A485T	1	N	N	SRR5073805
1456	G1456A	486	E486K	1	N	N	SRR5073789
1460	G1460A	487	R487H	1	N	N	SRR5067341	SRR5067381
1474	G1474A	492	D492N	2	Y	Y	07MDR15118	SRR5073817
1495	A1495G	499	T499A	1	N	N	SRR5067620
1510	C1510A	504	R504S	1	N	N	07MDR29131
1524	G1524C	508	*508Y	1	N	N	07HR16114
