# Supplementary material for: Mutations in dnaA and a cryptic interaction site increase drug resistance in Mycobacterium tuberculosis
Source: PLoS Pathog. 2020 Nov 30;16(11):e1009063. doi: 10.1371/journal.ppat.1009063 (PMC7738170; doi:10.1371/journal.ppat.1009063)
Supplement: S3 Table — (XLSX) [file ppat.1009063.s015.xlsx]

## Sheet: Table S3
Table S3. DE-seq analysis of I282T vs WT. Genes meeting p < 0.0001 are boxed
Gene	baseMean	log2(Mut/WT)	lfcSE	stat	pvalue	padj
Rv3290c	2514.25	-0.841089	0.0554312	15.1736	5.29211e-52	1.8533e-48
Rv2987c	435.897	1.50321	0.100869	-14.9027	3.16575e-50	5.54322e-47
Rv0058	4248.8	-0.704751	0.0475661	14.8162	1.15039e-49	1.34289e-46
Rv2988c	1692.16	0.980013	0.0754467	-12.9895	1.40387e-38	1.22909e-35
Rv1815	1262.84	-0.71078	0.0582877	12.1943	3.3321e-34	2.3338e-31
Rv1884c	1296.27	-0.764464	0.0644833	11.8552	2.02157e-32	1.17992e-29
Rv2950c	10787.7	0.526868	0.0517286	-10.1852	2.30772e-24	1.15452e-21
Rv2949c	2287.23	0.653749	0.0655568	-9.97226	2.01599e-23	8.82498e-21
Rv3197A	225.351	-1.12704	0.113757	9.90742	3.86514e-23	1.50397e-20
Rv1908c	1950.4	-0.621768	0.0643579	9.6611	4.41098e-22	1.54473e-19
Rv0059	476.892	-0.826921	0.0921283	8.97576	2.81413e-19	8.95916e-17
Rv2948c	3229.46	0.539941	0.0609491	-8.85888	8.08214e-19	2.35864e-16
Rv1547	3795.43	0.383862	0.0439259	-8.73887	2.35462e-18	6.34298e-16
Rv2935	4449.15	0.444937	0.0525588	-8.46552	2.5501e-17	6.3789e-15
Rv1816	905.388	-0.548149	0.0656465	8.35	6.82604e-17	1.49405e-14
Rv2989	1758.18	0.995188	0.119159	-8.35177	6.72464e-17	1.49405e-14
Rv2275	894.278	0.536894	0.0655354	-8.19242	2.56026e-16	5.27414e-14
Rv2159c	1413.52	-0.523291	0.0646691	8.09183	5.87766e-16	1.14353e-13
Rv2875	926.01	-1.5652	0.197267	7.93446	2.11418e-15	3.89676e-13
Rv1883c	2210.63	-0.447908	0.0572092	7.82931	4.90573e-15	8.58994e-13
Rv2396	2675.88	-0.415731	0.0537612	7.73292	1.05104e-14	1.75273e-12
Rv2280	1427.79	-0.503091	0.0652686	7.70801	1.27795e-14	2.03427e-12
Rv0823c	4012.19	0.369846	0.0484623	-7.63162	2.31828e-14	3.52983e-12
Rv2940c	12388	0.347552	0.0456487	-7.61362	2.66519e-14	3.88895e-12
Rv2416c	272.856	-0.783138	0.104001	7.5301	5.06996e-14	7.10199e-12
Rv2946c	3952.33	0.474541	0.0631599	-7.51332	5.76459e-14	7.76446e-12
Rv0449c	781.03	-0.661638	0.0894963	7.3929	1.43655e-13	1.86326e-11
Rv0170	2142.17	-0.525193	0.0716313	7.33189	2.26932e-13	2.83827e-11
Rv1909c	269.613	-0.885085	0.123654	7.15777	8.1998e-13	9.90196e-11
Rv2959c	936.135	0.641311	0.0904369	-7.09125	1.32903e-12	1.55142e-10
Rv0167	2035.7	-0.467893	0.0666441	7.02077	2.20646e-12	2.49259e-10
Rv2986c	5720.57	-0.392296	0.0560895	6.9941	2.66965e-12	2.92159e-10
Rv2245	5680.58	-0.421643	0.0611623	6.89385	5.43029e-12	5.76269e-10
Rv0169	2652.05	-0.517886	0.075283	6.87918	6.01984e-12	6.20043e-10
Rv2395B	1816.68	-0.37828	0.0551316	6.8614	6.81892e-12	6.82282e-10
Rv2933	4412.58	0.430104	0.062744	-6.8549	7.13644e-12	6.94217e-10
Rv3524	1708.7	0.424012	0.0625886	-6.77459	1.24759e-11	1.18083e-09
Rv2931	3693.21	0.458323	0.0679141	-6.74857	1.49313e-11	1.37604e-09
Rv1806	204.345	-0.880432	0.130744	6.73399	1.6507e-11	1.48225e-09
Rv2934	3833.23	0.379727	0.0567992	-6.68543	2.30246e-11	2.01581e-09
Rv1793	1072.41	-0.415486	0.0625206	6.64559	3.02015e-11	2.54263e-09
Rv2873	284.309	-1.29658	0.195146	6.64416	3.04941e-11	2.54263e-09
Rv0839	653.908	0.585553	0.0889114	-6.5858	4.52435e-11	3.68471e-09
Rv2495c	1550.56	0.366136	0.0556896	-6.57458	4.87891e-11	3.88317e-09
Rv2243	1035.35	-0.467579	0.0724051	6.45782	1.0622e-10	8.2663e-09
Rv1076	365.233	-0.629611	0.0979573	6.42741	1.29799e-10	9.88168e-09
Rv0168	736.893	-0.509945	0.0797656	6.39304	1.6262e-10	1.18645e-08
Rv2246	4807.37	-0.381311	0.0596201	6.39568	1.59831e-10	1.18645e-08
RVnc0036	985.397	-0.584408	0.092837	6.29499	3.07421e-10	2.19712e-08
Rv0888	404.252	-0.564515	0.0900652	6.26785	3.66079e-10	2.56401e-08
Rv0046c	1440.03	-0.380264	0.0608394	6.25029	4.09695e-10	2.81324e-08
Rv2876	867.405	-0.466847	0.0772204	6.04565	1.48811e-09	1.00218e-07
Rv0230c	1256.76	0.35881	0.0594179	-6.03875	1.55312e-09	1.02623e-07
Rv3136	2084.11	0.350437	0.0588966	-5.95003	2.68086e-09	1.73859e-07
Rv0047c	1029.1	-0.380946	0.0642658	5.92766	3.07285e-09	1.95657e-07
Rv2874	212.931	-0.75048	0.12748	5.88704	3.93173e-09	2.45874e-07
Rv0171	2662.73	-0.458474	0.0781195	5.86888	4.38751e-09	2.69563e-07
Rv3131	74.2617	-1.23173	0.210379	5.85483	4.77484e-09	2.88302e-07
Rv2823c	338.945	-0.56879	0.0975813	5.82888	5.57995e-09	3.31203e-07
Rv2936	1498.05	0.362289	0.0622826	-5.81687	5.99607e-09	3.49971e-07
Rv0430	1343.34	0.392568	0.0676203	-5.80548	6.41822e-09	3.68469e-07
Rv1258c	297.618	-0.62227	0.107627	5.78173	7.39372e-09	4.17626e-07
Rv2930	4920.54	0.363224	0.0629139	-5.77335	7.77126e-09	4.31983e-07
Rv2323c	96.9825	-1.1416	0.198222	5.7592	8.45116e-09	4.62437e-07
Rv2932	2102.11	0.400382	0.0695919	-5.75328	8.75293e-09	4.71581e-07
Rv0652	462.946	-0.488199	0.0853531	5.71976	1.06678e-08	5.66038e-07
Rv2276	531.655	0.477531	0.0836698	-5.70733	1.14765e-08	5.99862e-07
Rv2780	1092.46	-0.370194	0.0649763	5.69738	1.21666e-08	6.26578e-07
Rv0885	763.639	-0.552338	0.0975787	5.66043	1.50992e-08	7.66341e-07
Rv2557	1393.47	-0.444614	0.0787592	5.64523	1.64956e-08	8.25254e-07
Rv1095	2970.27	0.285668	0.0514139	-5.55623	2.75667e-08	1.3597e-06
Rv3763	2647.57	-0.315373	0.0584065	5.39963	6.67799e-08	3.2481e-06
Rv3289c	216.854	-0.619624	0.116226	5.3312	9.75645e-08	4.68042e-06
Rv3462c	2606.73	-0.271904	0.0510316	5.32815	9.9216e-08	4.69533e-06
Rv1754c	502.03	-0.467232	0.0881665	5.29942	1.1617e-07	5.42436e-06
Rv0651	804.507	-0.419976	0.0796642	5.27183	1.35069e-07	6.22382e-06
Rv2485c	189.833	-0.664486	0.126139	5.26786	1.3802e-07	6.27721e-06
Rv2947c	1636.41	0.385575	0.0739407	-5.21465	1.84163e-07	8.26844e-06
Rv0173	1248.33	-0.383985	0.0740919	5.18256	2.18865e-07	9.70211e-06
Rv0872c	1611.1	-0.326474	0.0632366	5.16273	2.43369e-07	1.06535e-05
Rv1607	721.422	0.382204	0.0741596	-5.1538	2.55255e-07	1.10359e-05
Rv2466c	196.339	-0.602825	0.117276	5.14023	2.744e-07	1.17189e-05
Rv2937	551.825	0.441661	0.0859695	-5.13741	2.7855e-07	1.17528e-05
Rv2939	668.454	0.406483	0.0809805	-5.01951	5.18037e-07	2.15972e-05
Rv0236A	968.241	0.32412	0.0647651	-5.00454	5.59955e-07	2.30701e-05
Rv3825c	12841.8	-0.217976	0.0436191	4.99726	5.81501e-07	2.34071e-05
Rv3921c	4416.04	0.217719	0.0435671	-4.99733	5.81309e-07	2.34071e-05
Rv3633	1399.48	-0.327159	0.0655359	4.99206	5.97383e-07	2.37731e-05
Rv3051c	8860.46	0.265113	0.053236	-4.97995	6.36019e-07	2.50263e-05
Rv2890c	1661.37	-0.266986	0.0536708	4.97451	6.54141e-07	2.54534e-05
Rv1536	2748.24	-0.24422	0.0492117	4.96264	6.95422e-07	2.67623e-05
Rv1794	2147.8	-0.250059	0.0505105	4.95064	7.39696e-07	2.81567e-05
Rv1979c	1533.73	0.28382	0.0577252	-4.91674	8.79961e-07	3.27832e-05
Rv3144c	1186.35	-0.305211	0.062062	4.91783	8.75068e-07	3.27832e-05
Rv3318	622.82	-0.374292	0.0762503	4.90873	9.16657e-07	3.37909e-05
Rv1988	846.595	-0.335636	0.0687275	4.88357	1.0418e-06	3.77862e-05
Rv2346c	1105.88	-0.311479	0.0638188	4.88068	1.05721e-06	3.77862e-05
Rv3487c	5214.36	-0.259534	0.0531762	4.88064	1.05741e-06	3.77862e-05
Rv1614	6335.08	0.18726	0.0384474	-4.87056	1.1128e-06	3.93638e-05
Rv1460	537.895	-0.402254	0.0830721	4.84222	1.28395e-06	4.46071e-05
Rv2938	812.919	0.379388	0.0783563	-4.84183	1.2865e-06	4.46071e-05
Rv2585c	4560.76	0.233937	0.0483796	-4.83545	1.32848e-06	4.56112e-05
Rv1772	787.675	-0.384185	0.0795161	4.83154	1.35483e-06	4.60644e-05
Rv2302	350.976	-0.472652	0.0985409	4.79651	1.61454e-06	5.43666e-05
Rv0120c	548.678	-0.384843	0.0803074	4.79213	1.65024e-06	5.50394e-05
Rv0211	4921.83	-0.231031	0.0482754	4.7857	1.7039e-06	5.60474e-05
Rv1178	2997.96	0.238845	0.0499184	-4.7847	1.71247e-06	5.60474e-05
Rv2731	618.854	-0.377672	0.0792236	4.76717	1.86835e-06	6.05829e-05
Rv2101	3149.61	0.272878	0.0573597	-4.75731	1.96193e-06	6.30336e-05
Rv3130c	63.2238	-1.03508	0.217845	4.75146	2.01958e-06	6.42961e-05
Rv1352	407.916	-0.419077	0.0889635	4.71066	2.46912e-06	7.78995e-05
Rv2632c	825.042	-0.354611	0.0756075	4.69015	2.73004e-06	8.53624e-05
Rv0690c	1247.12	0.274944	0.0588485	-4.67207	2.98186e-06	9.24114e-05
Rv0339c	428.32	0.406918	0.0878691	-4.63096	3.6398e-06	0.00011084
Rv0587	479.162	0.379302	0.0818742	-4.63274	3.60851e-06	0.00011084
Rv1882c	799.555	-0.33588	0.0726934	4.6205	3.82816e-06	0.000115571
Rv2960c	337.957	0.511649	0.110862	-4.61517	3.92777e-06	0.000117564
Rv3841	7012.43	0.202472	0.0441512	-4.58587	4.52107e-06	0.000134176
Rv1646	2056.72	-0.241046	0.0526037	4.5823	4.5988e-06	0.000135336
Rv2694c	685.061	0.340681	0.074477	-4.57431	4.77781e-06	0.000139432
Rv3312A	392.377	-0.440259	0.0963255	4.57053	4.86488e-06	0.0001408
Rv3523	1226.85	0.269565	0.0590223	-4.56717	4.94344e-06	0.000141901
Rv2074	820.61	0.31911	0.0700656	-4.55445	5.25225e-06	0.00014954
Rv2958c	550.851	0.426482	0.0938338	-4.54508	5.49153e-06	0.000155091
Rv3909	1445.56	0.254968	0.0561373	-4.54187	5.57576e-06	0.00015621
Rv2824c	196.901	-0.562022	0.12438	4.51857	6.22578e-06	0.000173037
Rv1809	739.901	-0.343776	0.0761113	4.51676	6.27941e-06	0.000173153
Rv1110	1602.34	-0.247662	0.0550008	4.50288	6.70378e-06	0.000183411
Rv1426c	499.468	-0.421558	0.09406	4.4818	7.40152e-06	0.000200931
Rv0079	167.409	-0.66419	0.149023	4.45695	8.3134e-06	0.00022395
Rv0860	2116.96	-0.219261	0.0492706	4.45014	8.58137e-06	0.000229404
Rv0315	1937.99	0.240364	0.0542069	-4.43421	9.24116e-06	0.000245171
Rv3889c	239.437	-0.486249	0.109861	4.42604	9.59808e-06	0.000252725
Rv0886	375.344	-0.454892	0.103442	4.39757	1.09471e-05	0.000286095
Rv0589	576.861	0.341359	0.0778431	-4.38521	1.15872e-05	0.000300581
Rv0276	2178.63	-0.216909	0.0496182	4.37156	1.2336e-05	0.000316676
Rv1497	1587.31	-0.261772	0.0598934	4.37064	1.23885e-05	0.000316676
Rv1427c	660.115	-0.341463	0.0784808	4.35091	1.35574e-05	0.000344043
Rvnt33	264.877	0.480671	0.110668	-4.34334	1.40333e-05	0.000353557
Rv1859	1032.65	0.26902	0.0619988	-4.33912	1.43053e-05	0.000356383
Rv2348c	954.656	-0.279128	0.0643382	4.33845	1.4349e-05	0.000356383
Rv3600c	518.903	0.358421	0.0826525	-4.33648	1.44782e-05	0.000357061
Rv0055	446.283	-0.378256	0.087324	4.33164	1.48005e-05	0.000362458
Rv2454c	2195.56	-0.20509	0.0476636	4.30288	1.68593e-05	0.00041001
Rv1293	1839.8	0.22452	0.0523368	-4.2899	1.78754e-05	0.000431721
Rv2136c	1934.03	-0.248098	0.0578837	4.28615	1.81793e-05	0.000436054
Rv1611	4778.64	0.19777	0.0462401	-4.27702	1.89408e-05	0.000451229
Rv1286	255.481	-0.47058	0.110186	4.2708	1.94777e-05	0.000460885
Rv3920c	2939.04	0.193022	0.045331	-4.25806	2.06211e-05	0.000484666
Rv0824c	7677.19	0.229754	0.0540419	-4.25141	2.12432e-05	0.000490448
Rv1810	858.125	-0.321077	0.0755309	4.25094	2.12873e-05	0.000490448
Rv3795	2530.72	0.222729	0.0523925	-4.25116	2.12666e-05	0.000490448
Rv2172c	1404.8	0.246182	0.0579676	-4.24688	2.16764e-05	0.000496149
Rv1094	7319.06	0.181853	0.0429794	-4.23118	2.3247e-05	0.000528643
Rv3383c	473.191	0.368877	0.0876711	-4.20751	2.58203e-05	0.000583371
Rv1216c	268.35	-0.434379	0.103306	4.20478	2.61331e-05	0.000586654
Rv2984	851.744	-0.287717	0.0685934	4.19453	2.73437e-05	0.000609921
Rv0906	698.156	0.306237	0.073105	-4.18901	2.80179e-05	0.000621004
Rv0932c	8120.08	0.182573	0.0436587	-4.18182	2.89184e-05	0.000636933
Rv3086	408.151	-0.379657	0.0908966	4.1768	2.9564e-05	0.000647082
Rv0822c	1216.62	0.2519	0.0603376	-4.17484	2.98189e-05	0.000648608
Rv2748c	2645.41	0.27474	0.0661344	-4.15427	3.26331e-05	0.00070544
Rv1294	1845.18	0.212335	0.0511332	-4.15259	3.28739e-05	0.000706284
Rv2137c	6107.35	-0.177804	0.0428493	4.14952	3.33173e-05	0.000711447
Rv3169	199.118	-0.512956	0.123712	4.14637	3.37787e-05	0.000716927
Rv1901	1288.59	0.258527	0.0624081	-4.14252	3.43506e-05	0.000724673
Rv1013	1789.01	-0.282541	0.068311	4.13609	3.53268e-05	0.000740806
Rv2187	1087.2	-0.264707	0.0641685	4.12518	3.70438e-05	0.000772188
Rv2166c	1949.07	0.308304	0.0750611	-4.10737	4.00183e-05	0.000829256
Rv1502	1722.08	0.255501	0.0622609	-4.10372	4.06562e-05	0.000837518
Rv3601c	287.375	0.446499	0.108866	-4.10137	4.10709e-05	0.000841113
Rv2331	938.725	0.263877	0.0644118	-4.09671	4.19055e-05	0.000853216
Rv1869c	2247	0.218779	0.0536122	-4.08078	4.48852e-05	0.000908601
Rv2928	850.29	0.279557	0.0686302	-4.07338	4.63359e-05	0.000932577
Rv1665	743.409	-0.289061	0.0710045	4.07102	4.68072e-05	0.000936679
Rv0309	2126.05	-0.215358	0.0530317	4.06093	4.88767e-05	0.000972536
Rv2483c	711.937	-0.305993	0.0753774	4.05948	4.91823e-05	0.000973087
Rv1467c	1093.7	-0.2607	0.064306	4.05406	5.03366e-05	0.00099033
Rv0970	648.306	0.289982	0.0716824	-4.04537	5.22396e-05	0.001022
Rv1912c	197.903	-0.483125	0.119465	4.04407	5.25301e-05	0.001022
Rv3565	224.563	0.583977	0.144537	-4.04033	5.33752e-05	0.00103271
Rv3881c	2341.27	-0.199469	0.0495486	4.02572	5.68012e-05	0.00109296
Rv1795	2356.5	-0.185345	0.0461035	4.0202	5.81483e-05	0.00111276
Rv0693	6351.05	-0.206214	0.0513935	4.01246	6.00901e-05	0.00113329
Rv1808	614.477	-0.349304	0.0870456	4.01288	5.99812e-05	0.00113329
Rv2575	372.086	-0.367452	0.091587	4.01206	6.0192e-05	0.00113329
Rv1690	319.96	-0.427141	0.106646	4.00521	6.19633e-05	0.0011604
Rv1397c	2307.52	-0.192087	0.048008	4.00114	6.30374e-05	0.00116372
Rv2352c	475.092	-0.366103	0.0915083	4.00077	6.31374e-05	0.00116372
Rv3137	451.161	0.413633	0.103365	-4.00168	6.28949e-05	0.00116372
Rv0174	4708.68	-0.257813	0.0645746	3.99248	6.53861e-05	0.00119886
Rv2945c	515.158	0.369767	0.0930444	-3.97409	7.06493e-05	0.00128861
Rv1820	513.509	-0.320873	0.0810819	3.95739	7.57736e-05	0.00137492
Rvns01	221145	0.173453	0.0439525	-3.94638	7.93403e-05	0.00143222
Rv2894c	768.279	0.38122	0.0968578	-3.93587	8.28952e-05	0.00148871
Rv0691c	545.208	0.374036	0.0952219	-3.92804	8.56394e-05	0.00153015
Rv2161c	4112.76	-0.194884	0.0497538	3.91697	8.96688e-05	0.00159401
Rv2147c	1368.26	0.238714	0.0612974	-3.89435	9.84622e-05	0.00174149
Rv2519	1620.63	0.214213	0.0550999	-3.88771	0.000101194	0.00178081
Rv2440c	1598.82	-0.22646	0.0583391	3.8818	0.000103688	0.00181557
Rv2737c	2596.24	0.236534	0.0609786	-3.87896	0.000104902	0.0018277
Rv0002	1026.71	-0.255067	0.0657836	3.87737	0.000105593	0.00183063
Rv1194c	2171.26	0.233833	0.0603325	-3.87574	0.000106302	0.00183384
Rv1980c	2262.57	0.231601	0.0600672	-3.8557	0.0001154	0.00198103
Rv0237	950.223	0.274671	0.0714974	-3.8417	0.000122187	0.00208731
Rv0188	607.843	-0.345328	0.0899449	3.83932	0.000123373	0.00209226
Rv2441c	896.261	-0.2846	0.0741389	3.83873	0.000123672	0.00209226
Rv3288c	191.535	-0.47295	0.123436	3.83153	0.000127351	0.00214414
Rv1285	206.488	-0.475446	0.124307	3.82479	0.000130884	0.00219309
Rv3910	3068.67	0.185071	0.0485818	-3.80947	0.000139262	0.00232237
Rv3908	1072.95	0.240344	0.0631673	-3.80488	0.000141874	0.00235471
Rv2496c	871.671	0.266386	0.0701004	-3.80006	0.000144661	0.00238963
Rv3734c	558.553	-0.344995	0.0908342	3.79807	0.000145826	0.00239757
Rv1955	99.9379	-0.62877	0.165723	3.79411	0.000148172	0.00242476
Rv0683	2860.63	-0.168211	0.0447136	3.76198	0.000168574	0.0027458
Rv0056	939.026	-0.256449	0.0684711	3.74536	0.000180138	0.00291555
Rv0753c	423.272	-0.353841	0.0945084	3.74402	0.0001811	0.00291555
Rv2889c	1764.96	-0.214816	0.0573842	3.74347	0.000181494	0.00291555
Rv0920c	585.869	0.280891	0.0752455	-3.733	0.000189216	0.00301214
Rv1886c	3379.01	-0.175474	0.0470063	3.73298	0.000189226	0.00301214
Rv0659c	1541.38	0.224246	0.0601107	-3.73055	0.000191064	0.00302762
Rv1854c	1236.65	0.262181	0.0703868	-3.72486	0.000195422	0.00308273
Rv0426c	853.336	-0.254589	0.0684104	3.72149	0.000198054	0.00311024
Rv3008	317.121	0.360187	0.0968811	-3.71783	0.000200944	0.00314155
Rv0951	3011.78	0.178041	0.0479284	-3.71472	0.000203429	0.00316626
Rv1121	1782.99	0.199919	0.0539774	-3.70375	0.000212434	0.0032775
Rv1612	3760.91	0.167243	0.0451552	-3.70374	0.000212448	0.0032775
Rv2929	800.706	0.271884	0.0735819	-3.69499	0.0002199	0.00337758
Rv1535	1388.47	-0.320717	0.0868723	3.69182	0.000222657	0.00340499
Rv2524c	22877.1	-0.197345	0.0535303	3.6866	0.000227271	0.00344547
Rv2822c	70.8814	-0.777292	0.210794	3.68745	0.000226517	0.00344547
Rv2819c	438.154	-0.341583	0.092898	3.67697	0.000236025	0.00356275
Rv2347c	499.59	-0.328021	0.0895054	3.66482	0.000247516	0.00372018
Rv2558	1272.35	-0.264841	0.0724583	3.65508	0.0002571	0.00384771
Rv2633c	694.834	-0.31023	0.0849264	3.65293	0.000259263	0.00386357
Rv3555c	307.97	0.708809	0.194158	-3.65067	0.000261557	0.00388125
Rv2990c	662.767	-0.294842	0.0807936	3.64933	0.000262928	0.00388513
Rv1871c	12391.2	-0.141815	0.038954	3.64057	0.000272038	0.00400284
Rv3142c	486.956	-0.292972	0.0806239	3.63381	0.000279271	0.00409208
Rv3680	4108.02	-0.159058	0.0438789	3.62493	0.000289042	0.0042176
Rv3810	2875.15	-0.200219	0.0553655	3.61632	0.000298817	0.00434214
Rv2431c	1380.96	0.226167	0.062643	-3.61042	0.000305706	0.00442389
Rv2124c	3431.14	-0.170094	0.047193	3.60422	0.000313096	0.0045122
Rv1079	2572.8	-0.173392	0.0482198	3.59587	0.000323315	0.00464037
Rv2909c	880.631	-0.24	0.0669555	3.58447	0.000337765	0.00482797
Rv1872c	23075.2	-0.143319	0.0401066	3.57345	0.00035231	0.0050154
Rv2725c	1474.06	-0.2107	0.0589905	3.57176	0.000354587	0.00502738
Rv3557c	496.067	0.927997	0.26024	-3.56592	0.00036258	0.00511998
Rv0541c	860.314	0.244999	0.0687326	-3.56453	0.000364509	0.00512655
Rv0921	340.574	0.338295	0.0949542	-3.56271	0.000367041	0.00514152
Rv0108c	1147.09	-0.222543	0.0626437	3.55252	0.000381564	0.00532366
Rv2154c	2070.12	0.193448	0.0545998	-3.54302	0.000395568	0.00549713
Rv1279	1119.57	0.215656	0.0609164	-3.5402	0.000399831	0.00553442
Rv0127	1378.77	0.196483	0.0558223	-3.51978	0.0004319	0.00595477
Rv0613c	3133.14	0.182581	0.0519661	-3.51347	0.000442291	0.00607413
Rv0908	1182.47	0.23899	0.0680516	-3.51189	0.000444925	0.00608643
Rv3518c	719.877	0.291315	0.0831597	-3.50308	0.000459908	0.00626692
Rv2594c	943.955	0.267351	0.0763464	-3.50182	0.000462088	0.00627222
Rv1251c	1013.67	0.250984	0.0718638	-3.4925	0.000478524	0.00647023
Rv3459c	1608.92	-0.206175	0.0591686	3.48453	0.000492997	0.00664029
Rv0692	2725.31	-0.195336	0.0562831	3.47059	0.000519308	0.00696788
Rv3803c	2450.03	-0.182767	0.0527033	3.46784	0.000524661	0.00701284
Rv2631	227.221	0.387293	0.111826	-3.46336	0.000533482	0.00710363
Rv2820c	177.661	-0.438004	0.126594	3.45992	0.000540345	0.00713677
Rv3553	388.835	1.08214	0.312842	-3.45905	0.000542084	0.00713677
Rv3556c	1065.79	0.899816	0.260054	-3.46011	0.000539956	0.00713677
Rv0066c	1346.26	-0.204041	0.059006	3.45796	0.000544274	0.00713876
Rv1292	913.359	0.234812	0.0680313	-3.45153	0.000557428	0.007284
Rv3508	1471.72	-0.216739	0.0628254	3.44986	0.000560875	0.00730181
Rv2150c	2017.41	0.181164	0.0525703	-3.44613	0.000568681	0.007376
Rv3500c	298.476	-0.357811	0.103924	3.44301	0.000575269	0.00743392
Rv1220c	573.93	0.328299	0.0955379	-3.43633	0.000589659	0.00759186
Rv0752c	328.48	-0.342974	0.100052	3.42797	0.000608107	0.0078007
Rv3122	234.805	0.412054	0.120263	-3.42627	0.000611937	0.00782118
Rv3854c	576.658	0.299217	0.0874062	-3.4233	0.000618667	0.00787844
Rv3370c	431.215	0.295962	0.0865949	-3.41778	0.00063134	0.0080107
Rv0458	393.681	-0.311194	0.0911486	3.41414	0.000639846	0.00808931
Rv3001c	1203.48	-0.212021	0.0621426	3.41184	0.000645253	0.00812834
Rv3401	1389.2	-0.18798	0.0552062	3.40506	0.000661501	0.00830314
Rv0064	987.489	0.225373	0.0664674	-3.39073	0.000697078	0.00866523
Rv2484c	1000.25	-0.235123	0.0693485	3.39045	0.000697771	0.00866523
Rv3269	1318.77	-0.215439	0.0635202	3.39166	0.000694699	0.00866523
Rv2721c	3041.77	-0.170654	0.050384	3.38706	0.000706451	0.00874202
Rv2102	712.78	0.237897	0.0703698	-3.38067	0.000723105	0.00888531
Rv2450c	498.008	0.618185	0.182815	-3.38148	0.000720954	0.00888531
Rv1043c	453.361	0.298592	0.088426	-3.37675	0.000733481	0.00897117
Rv3399	116.206	-0.522511	0.154768	3.3761	0.000735216	0.00897117
Rv3563	220.383	0.987118	0.292836	-3.37089	0.000749255	0.00911073
Rv1072	8966.98	0.134616	0.0400273	-3.3631	0.000770734	0.00933949
Rv1177	2333.85	0.194289	0.0578057	-3.36107	0.000776413	0.00937586
Rv1217c	265.47	-0.365376	0.10911	3.3487	0.000811927	0.00977102
Rv3679	3158.67	-0.146731	0.0439217	3.34075	0.000835537	0.00998652
Rv3875	5758.39	-0.147297	0.0440885	3.34095	0.000834931	0.00998652
Rv2821c	146.536	-0.506686	0.151874	3.33623	0.000849222	0.0101156
Rv0186A	530.25	-0.278393	0.083481	3.33481	0.000853582	0.010133
Rv1448c	1869.73	-0.214452	0.0643857	3.33074	0.00086617	0.0102477
Rv2817c	126.487	-0.521302	0.15659	3.32908	0.000871336	0.0102741
Rv2965c	407.219	0.289467	0.0870403	-3.32567	0.000882073	0.010341
Rv3648c	5332.21	-0.157802	0.0474534	3.3254	0.000882916	0.010341
Rv0859	730.157	-0.234718	0.0706912	3.32033	0.000899098	0.0104955
Rv0873	1804.3	-0.180417	0.0544055	3.31615	0.000912681	0.0106186
Rv0682	3522.63	-0.167016	0.050417	3.3127	0.000923993	0.0107146
Rv2165c	961.235	0.241314	0.0729483	-3.30801	0.000939604	0.0108597
Rv2366c	1026.85	0.208811	0.0631724	-3.30541	0.000948359	0.0109248
Rv2680	943.055	0.241052	0.0731685	-3.29448	0.000986055	0.0113218
Rv2169c	897.081	-0.218566	0.0663849	3.29241	0.000993323	0.011368
Rv0271c	887.141	-0.230556	0.0702572	3.28161	0.00103217	0.0117359
Rv2592c	761.312	0.319009	0.0971974	-3.28207	0.00103049	0.0117359
Rv0890c	1224.22	0.203755	0.0621176	-3.28015	0.00103752	0.0117585
Rv3552	389.365	1.23618	0.377544	-3.27426	0.00105939	0.0119383
Rv3742c	200.584	0.448688	0.137044	-3.27404	0.0010602	0.0119383
Rv1622c	775.638	-0.293079	0.0895755	3.27187	0.00106839	0.011992
Rv0658c	526.2	0.297461	0.0910471	-3.26711	0.00108651	0.0121565
Rv2247	6164.82	-0.187717	0.0574849	3.2655	0.0010927	0.0121867
Rv3778c	2138.08	-0.169966	0.0521199	3.26106	0.00110996	0.01234
Rv3561	457.24	1.07524	0.330264	-3.25571	0.00113109	0.012535
Rv2225	690.083	0.23999	0.0737581	-3.25374	0.00113897	0.0125778
Rv2942	3517.78	0.136721	0.0420327	-3.25274	0.00114298	0.0125778
Rv3682	3324.83	0.15237	0.0468615	-3.2515	0.001148	0.0125778
RVnc0024	502.853	-0.265829	0.0817642	3.25117	0.00114932	0.0125778
Rv1907c	200.777	-0.385162	0.118558	3.24873	0.00115921	0.0126466
Rv2809	286.071	-0.330116	0.101915	3.23914	0.00119892	0.0130391
Rv2761c	596.567	0.239494	0.074194	-3.22794	0.00124683	0.0135183
Rv0542c	1505.11	0.180352	0.056123	-3.21351	0.00131125	0.0141729
Rv3562	393.503	1.01578	0.316672	-3.20767	0.00133813	0.0144189
Rv0645c	489.38	0.268948	0.0840453	-3.20004	0.0013741	0.0147159
Rv3458c	2393.05	-0.157519	0.0492196	3.20033	0.00137271	0.0147159
Rv1778c	559.257	0.27152	0.0848941	-3.19833	0.00138225	0.014758
Rv2383c	294.173	-0.335165	0.104938	3.19395	0.00140341	0.0149385
Rv3678A	388.243	0.30104	0.0943641	-3.19019	0.00142178	0.0150881
Rv0913c	377.768	-0.296218	0.0929804	3.18581	0.0014435	0.0152724
Rv1632c	375.732	0.29231	0.0919197	-3.18006	0.00147247	0.0155319
Rv2952	939.197	0.208031	0.0655735	-3.17249	0.00151138	0.0158945
Rv0492c	295.722	-0.345395	0.108949	3.17024	0.00152311	0.0159699
Rv3726	774.034	-0.219579	0.0695852	3.15555	0.00160197	0.0167466
Rv2724c	559.637	-0.247387	0.0784476	3.15353	0.00161311	0.0168128
Rv1310	6231.43	-0.148993	0.0472834	3.15107	0.00162676	0.0169048
Rv3660c	234.429	0.352317	0.111862	-3.14958	0.00163507	0.0169409
Rv0687	365.069	0.294264	0.0938947	-3.13398	0.0017245	0.0178147
Rv1505c	316.475	0.311426	0.0997126	-3.12323	0.00178877	0.0183703
Rv1568	381.103	0.315662	0.101063	-3.12343	0.00178755	0.0183703
Rv2789c	994.749	0.197817	0.0633556	-3.12233	0.00179426	0.0183728
Rv2051c	1942.14	0.169101	0.0541809	-3.12105	0.0018021	0.0183993
Rv0009	2994.85	0.165673	0.0531287	-3.11833	0.00181881	0.0185159
Rv0216	231.496	-0.35377	0.113496	3.11702	0.00182687	0.018544
Rv2430c	1571.19	0.183027	0.058753	-3.11519	0.00183827	0.0186058
Rv0700	4090.22	-0.139635	0.0449406	3.1071	0.00188934	0.0190676
Rv1307	6031.27	-0.119837	0.0385896	3.10543	0.00190002	0.0191203
Rv3602c	516.903	0.254	0.0818298	-3.104	0.00190923	0.0191579
Rv0305c	522.619	-0.249535	0.0804428	3.10201	0.00192209	0.0192319
Rv3559c	375.407	1.04878	0.338446	-3.09881	0.00194298	0.0193855
Rv0386	692.857	-0.220732	0.0712817	3.09661	0.00195745	0.0194744
Rv2162c	4415.67	-0.148511	0.0479885	3.09472	0.00196998	0.0194883
Rv2209	688.607	0.217786	0.0703686	-3.09493	0.00196861	0.0194883
Rv1627c	1313.83	0.234913	0.0759792	-3.09181	0.00198942	0.0196252
Rv1527c	903.593	-0.211941	0.0686166	3.08878	0.00200981	0.0197676
Rv3042c	2416.41	-0.155294	0.0502897	3.08799	0.00201514	0.0197676
Rv0459	117.91	-0.468154	0.151658	3.08691	0.00202247	0.019784
Rv0077c	83.3958	-0.542252	0.175742	3.08549	0.00203216	0.0198235
Rv2453c	675.152	-0.222891	0.0724114	3.07812	0.0020831	0.020264
Rv3418c	8333.61	0.148707	0.048375	-3.07405	0.00211176	0.0204859
Rv3739c	103.215	0.521126	0.169672	-3.07137	0.00213078	0.0206133
Rv1215c	702.864	-0.234379	0.0763921	3.06811	0.00215416	0.0207628
Rv2393	1431.14	-0.219808	0.0716554	3.06757	0.00215809	0.0207628
Rv0129c	2447.75	-0.181811	0.0593002	3.06594	0.00216989	0.020819
Rv0054	794.352	-0.216056	0.0709729	3.04421	0.00233296	0.0222672
Rv0263c	402.436	-0.296301	0.0973351	3.04413	0.00233355	0.0222672
Rv2542	651.152	-0.235998	0.0775479	3.04326	0.00234031	0.0222711
Rv1256c	221.453	-0.351586	0.115666	3.03967	0.00236839	0.0223775
Rv3477	5274.39	-0.159652	0.0525278	3.03938	0.00237066	0.0223775
Rv3603c	1010.8	0.209212	0.0688189	-3.04003	0.00236554	0.0223775
Rv0208c	409.36	-0.265277	0.0875024	3.03165	0.00243218	0.0228351
Rv1057	220.705	0.429417	0.141612	-3.03234	0.00242662	0.0228351
Rv1779c	1487.82	0.203848	0.0673111	-3.02845	0.00245812	0.0230169
Rv0166	2599.47	-0.239324	0.0790578	3.0272	0.00246829	0.0230505
Rv3208	918.529	0.201362	0.0665853	-3.02412	0.00249359	0.0232249
Rv1386	828.491	-0.209287	0.069342	3.01818	0.00254294	0.0235592
Rv2201	739.091	0.241813	0.0801162	-3.01828	0.00254211	0.0235592
Rv0320	88.9459	-0.530161	0.175773	3.01617	0.0025599	0.0236537
Rv2723	491.947	0.245824	0.0816633	-3.01021	0.00261067	0.0240594
Rv2764c	1112.82	0.184724	0.0614203	-3.00753	0.00263377	0.0241452
Rv3853	514.081	-0.264432	0.087909	3.00802	0.00262957	0.0241452
Rv1947	355.745	-0.283934	0.0945422	3.00324	0.00267117	0.0244242
Rv0060	1018.13	-0.219048	0.073016	3	0.00269981	0.0246217
Rv0834c	1102.74	-0.193009	0.0644088	2.99662	0.00272987	0.0248312
Rv2478c	218.383	0.352809	0.118045	-2.98877	0.00280103	0.0254125
Rv2033c	440.78	0.316598	0.105996	-2.98688	0.00281837	0.025438
Rv3461c	1288.85	-0.168404	0.0563743	2.98726	0.00281494	0.025438
Rv1059	412.133	-0.26749	0.0896722	2.98297	0.00285463	0.025699
Rv3581c	2658.65	0.143708	0.0483416	-2.97276	0.00295136	0.0265017
Rv2215	2875.74	0.136163	0.0458744	-2.96817	0.00299574	0.0268314
Rv0429c	369.307	0.283772	0.0956607	-2.96645	0.00301261	0.0269137
Rv0101	983.363	-0.179843	0.0607347	2.96113	0.00306516	0.0272929
Rv1096	1252.76	0.172903	0.0584019	-2.96058	0.00307065	0.0272929
Rv0107c	2370.78	-0.146051	0.0493788	2.95776	0.00309884	0.0274703
Rv1624c	176.142	-0.390011	0.131893	2.95702	0.00310629	0.0274703
Rv1625c	557.816	-0.229239	0.0775843	2.95471	0.0031296	0.0276067
Rv2301	200.633	-0.36417	0.123605	2.94625	0.0032165	0.028302
Rv1803c	294.072	-0.31841	0.108107	2.94532	0.00322623	0.0283164
Rv1091	685.918	-0.213217	0.0725691	2.93813	0.00330202	0.0288371
Rv3551	416.714	1.20104	0.408761	-2.93825	0.00330069	0.0288371
Rv1780	340.024	0.279608	0.0952366	-2.93593	0.00332549	0.0288979
Rv2220	3325.43	-0.15977	0.0544073	2.93655	0.00331886	0.0288979
Rv2818c	247.536	-0.336295	0.114726	2.9313	0.00337551	0.02926
Rv3589	491.204	0.244456	0.0834271	-2.93018	0.00338767	0.0292929
Rv0760c	587.451	-0.224543	0.0767854	2.9243	0.00345237	0.0297788
Rv2647	119.367	0.460033	0.158014	-2.91135	0.00359872	0.0309649
Rv3478	14289	-0.134179	0.0461262	2.90894	0.00362653	0.0311277
Rv0003	1239.73	-0.174614	0.0600676	2.90696	0.0036496	0.0311433
Rv3058c	585.419	-0.228854	0.0787595	2.90573	0.00366392	0.0311433
Rv3708c	1961.86	0.148076	0.050942	-2.90676	0.00365194	0.0311433
Rv3818	1229.37	0.180827	0.0622186	-2.90632	0.0036571	0.0311433
Rv3417c	3573.12	0.157516	0.0542393	-2.9041	0.00368307	0.0312303
Rv1275	875.662	-0.195248	0.0672501	2.9033	0.00369247	0.0312344
Rv0952	2404.02	0.16063	0.055515	-2.89344	0.00381044	0.0321546
Rv2878c	298.089	0.287795	0.0995646	-2.89054	0.00384584	0.0323753
Rv0876c	782.925	0.201096	0.0695966	-2.88945	0.00385917	0.0324096
Rv3206c	1126.29	-0.169998	0.0589038	2.88604	0.00390127	0.0326848
Rv1375	845.388	-0.186703	0.0647361	2.88406	0.00392589	0.0327513
Rv1658	961.686	0.180955	0.0627468	-2.88389	0.00392791	0.0327513
Rv0995	382.756	-0.257782	0.0894482	2.88191	0.0039527	0.0328797
Rv3480c	2775.2	0.132583	0.0462538	-2.86642	0.00415148	0.0344514
Rv2741	799.79	-0.209304	0.0730909	2.86362	0.00418836	0.0346752
Rv1245c	364.153	-0.27838	0.0972951	2.8612	0.00422045	0.0348585
Rv1242	226.921	-0.346178	0.121058	2.85959	0.00424188	0.034871
Rv3560c	450.076	0.990012	0.346203	-2.85962	0.00424144	0.034871
Rv0621	269.791	-0.303896	0.106527	2.85277	0.00433404	0.0355452
Rv0517	815.575	0.190835	0.066964	-2.84981	0.0043745	0.0357932
Rv0229c	534.127	-0.229986	0.0807739	2.84728	0.00440952	0.0358338
Rv0586	766.946	0.205637	0.0721969	-2.84829	0.00439553	0.0358338
Rv2088	298.726	-0.28493	0.100073	2.84723	0.00441016	0.0358338
Rv3579c	1420.53	0.188346	0.0661735	-2.84624	0.00442391	0.0358624
Rv0726c	289.209	-0.29782	0.10473	2.8437	0.00445929	0.0360657
Rv1277	359.204	0.274001	0.0964314	-2.8414	0.00449153	0.0362427
Rv3135	845.178	0.199042	0.0701655	-2.83674	0.00455761	0.0366914
Rv0001	2478.4	0.177378	0.0625667	-2.83503	0.00458217	0.0368045
Rv3476c	372.325	0.255341	0.0901927	-2.83106	0.00463938	0.0371062
Rv3869	1816.88	0.189838	0.0670581	-2.83095	0.00464093	0.0371062
Rv2367c	523.456	0.223258	0.0789572	-2.82758	0.00469015	0.0374143
Rv2331A	167.175	0.361088	0.128057	-2.81975	0.00480614	0.0382242
Rv2681	965.917	0.188079	0.0667124	-2.81926	0.0048135	0.0382242
Rv2318	117.523	-0.425062	0.150811	2.81851	0.00482467	0.0382262
Rv1885c	675.243	-0.215811	0.0766966	2.81382	0.0048956	0.0387007
Rv3095	618.986	0.217568	0.0773448	-2.81297	0.00490865	0.0387165
Rv1387	3789.81	-0.154156	0.0548723	2.80935	0.00496415	0.0390662
Rv3334	83.6208	-0.507735	0.180793	2.80838	0.00497917	0.0390966
Rv0045c	664.537	-0.204528	0.0729882	2.80221	0.00507537	0.0395558
Rv1339	918.675	0.18279	0.0652529	-2.80126	0.00509041	0.0395558
Rv1484	1993.88	0.145663	0.0520016	-2.80113	0.00509243	0.0395558
Rv2779c	282.99	0.286666	0.102343	-2.80102	0.00509413	0.0395558
Rv3569c	447.237	0.263802	0.0941649	-2.80149	0.00508668	0.0395558
Rv3036c	411.649	0.264624	0.0946251	-2.79655	0.0051651	0.0400181
Rv3409c	1364.2	-0.155593	0.0557418	2.79131	0.00524948	0.0405821
Rv3258c	1084.65	0.193293	0.0693258	-2.78818	0.00530047	0.040886
Rv3220c	2369.74	0.138124	0.0496031	-2.78459	0.00535958	0.0412511
Rv1321	731.55	0.192606	0.0692385	-2.78178	0.00540621	0.0415188
Rv1296	1020.66	0.175319	0.0631044	-2.77824	0.00546547	0.0417905
Rv1326c	1088.58	0.165779	0.0596636	-2.77856	0.00545996	0.0417905
Rv1257c	1062.94	-0.178038	0.0642313	2.77182	0.00557431	0.0425299
Rv0545c	4646.94	0.111278	0.0402031	-2.7679	0.00564192	0.0429522
Rv1295	1339.72	0.156163	0.0564599	-2.76592	0.0056763	0.0430035
Rv2368c	1364.24	0.169671	0.0613267	-2.76667	0.00566315	0.0430035
RVnc0036a	143402	-0.36324	0.131352	2.76539	0.00568549	0.0430035
Rv2082	689.121	-0.208113	0.0753641	2.76143	0.00575484	0.0434119
Rv3442c	1172.68	-0.158664	0.0574684	2.7609	0.00576429	0.0434119
Rv0052	354.735	0.259578	0.0941396	-2.75737	0.00582683	0.0437888
Rv3733c	425.913	-0.242463	0.088193	2.74923	0.0059735	0.0447949
Rv3646c	3782.42	0.120718	0.0440003	-2.74357	0.00607742	0.0454767
Rv3549c	512.571	1.01798	0.37131	-2.7416	0.00611411	0.0455566
Rv3762c	487.616	-0.229253	0.0836002	2.74226	0.00610184	0.0455566
Rv3870	3433.27	0.137656	0.0502333	-2.74034	0.00613763	0.0456348
Rv1388	1594.4	-0.154436	0.0565195	2.73244	0.00628667	0.0466439
Rv1340	1056.41	0.184545	0.0675672	-2.73127	0.006309	0.0467106
Rv3107c	310.261	-0.273727	0.100374	2.72707	0.00638996	0.0472102
Rv3268	1306.04	0.178626	0.065757	-2.71646	0.00659842	0.0486477
Rv1993c	86.4952	-0.48146	0.177355	2.71467	0.00663413	0.0488082
Rv0948c	664.17	0.195006	0.071974	-2.70939	0.00674062	0.0494878
Rv2494	93.9342	-0.474489	0.176081	2.69471	0.0070449	0.0516135
Rv0290	1277.72	-0.158624	0.0588863	2.69374	0.00706559	0.051657
Rv2248	790.013	-0.214728	0.0802706	2.67505	0.00747192	0.0545139
Rv1699	2169.99	0.145721	0.0545091	-2.67332	0.00751039	0.0546806
Rv0673	307.313	-0.263846	0.0991063	2.66225	0.00776192	0.0563947
Rv1186c	421.454	-0.247171	0.0928723	2.66141	0.00778145	0.0564195
Rv1441c	333.963	-0.257765	0.0969773	2.658	0.0078607	0.0567419
Rv1623c	1715.02	-0.197623	0.0743375	2.65845	0.00785013	0.0567419
Rv3771c	331.952	0.259864	0.0977888	-2.6574	0.00787452	0.0567419
Rv2629	848.481	0.184761	0.0697871	-2.6475	0.00810903	0.0583118
Rv3497c	679.974	-0.191712	0.0724708	2.64537	0.00816014	0.058559
Rv3148	1746.21	-0.204891	0.0775358	2.64254	0.00822864	0.0589299
Rv2361c	410.75	0.242072	0.091687	-2.6402	0.00828567	0.0592172
Rv1821	3913.85	0.111868	0.0424724	-2.63389	0.00844119	0.0602058
Rv3408	1959.69	-0.140678	0.0535451	2.62728	0.00860715	0.0612647
Rv3044	1781.27	0.148949	0.0567417	-2.62503	0.00866418	0.0615456
Rv1287	265.763	-0.293112	0.111722	2.62357	0.00870134	0.0616844
Rv1045	119.3	0.409353	0.156149	-2.62155	0.00875302	0.0618006
Rv3149	1540.01	-0.159427	0.0607998	2.62216	0.00873751	0.0618006
Rv0172	2789.52	-0.316011	0.120693	2.61829	0.00883704	0.0622682
Rv3483c	464.295	0.215053	0.0822117	-2.61585	0.00890068	0.0625907
Rv1582c	68.0704	0.536329	0.205753	-2.60666	0.0091429	0.0640777
Rv2746c	257.663	-0.281502	0.108002	2.60645	0.00914873	0.0640777
Rv0877	1077.95	-0.165256	0.0634454	2.6047	0.00919555	0.0642771
Rv3460c	1471.69	-0.145623	0.0559557	2.60247	0.00925542	0.0645667
Rv0355c	1289.25	0.175883	0.0678048	-2.59396	0.00948786	0.065769
Rv0672	718.681	-0.203906	0.0786025	2.59415	0.00948258	0.065769
Rv3053c	1883.95	0.176399	0.0679918	-2.59441	0.0094753	0.065769
Rv3642c	712.49	0.224871	0.0867084	-2.59341	0.00950289	0.065769
Rv2882c	1126.81	0.152109	0.0587613	-2.5886	0.00963675	0.0665639
Rv2444c	8433.3	0.0996517	0.0385311	-2.58627	0.00970211	0.0666212
Rv2657c	582.097	0.224924	0.0869286	-2.58746	0.0096687	0.0666212
Rv3695	420.325	0.226	0.0873807	-2.58638	0.00969906	0.0666212
Rv2062c	2383.47	0.130395	0.0505537	-2.57935	0.00989875	0.0677059
Rv2953	1700.53	0.144152	0.0558789	-2.57972	0.00988814	0.0677059
Rv0907	690.816	0.189975	0.0736797	-2.57839	0.00992626	0.0677235
Rv3913	407.509	-0.224908	0.0872443	2.57791	0.00994	0.0677235
Rv1180	1553.79	-0.173097	0.0671656	2.57717	0.00996125	0.0677365
Rv1233c	1010.41	0.157802	0.0613518	-2.57209	0.0101087	0.0686061
Rv0198c	1815.71	0.143688	0.0559012	-2.57038	0.0101586	0.0688111
Rv0516c	2724.17	-0.135007	0.0526631	2.5636	0.0103592	0.0700348
Rv1337	1533.15	0.139895	0.0546144	-2.56151	0.0104217	0.0700516
Rv3241c	692.769	-0.186124	0.0726495	2.56194	0.0104089	0.0700516
Rv3891c	189.101	-0.340361	0.132852	2.56196	0.0104083	0.0700516
Rv3613c	1384.77	-0.205966	0.0804445	2.56035	0.0104565	0.070151
Rv0680c	205.401	-0.318357	0.124425	2.55862	0.0105087	0.0702321
Rv2111c	857.941	0.166852	0.0651998	-2.55909	0.0104947	0.0702321
Rv3722c	1793.44	0.139146	0.0545287	-2.55179	0.010717	0.0714873
Rv1747	3386.18	0.123661	0.0484818	-2.55067	0.0107517	0.0715829
Rv1324	2882.16	0.115299	0.0452288	-2.54924	0.0107957	0.0716601
Rv2436	235.874	0.282803	0.110948	-2.54897	0.0108043	0.0716601
Rv3391	502.277	-0.223858	0.0878943	2.5469	0.0108685	0.0719498
Rv1168c	1144.94	0.172684	0.0679038	-2.54307	0.0109883	0.0724692
Rv1596	3396.95	0.144513	0.0568185	-2.54341	0.0109777	0.0724692
Rv3801c	5483.04	-0.120113	0.0472669	2.54117	0.0110482	0.072727
Rv1994c	134.211	-0.366468	0.144392	2.53802	0.0111483	0.07317
Rv3676	1271.3	0.148253	0.0584196	-2.53773	0.0111573	0.07317
Rv1636	1119.81	-0.165757	0.0653387	2.53688	0.0111844	0.0732107
Rv1501	391.379	0.267161	0.105354	-2.53584	0.0112177	0.0732915
Rv0469	2210.66	0.125366	0.0495391	-2.53065	0.0113851	0.0739955
Rv3219	8889.37	-0.109854	0.0433934	2.53159	0.0113548	0.0739955
Rvnt01	906.087	0.435246	0.171998	-2.53054	0.0113888	0.0739955
Rv0373c	162.777	-0.32777	0.129572	2.52964	0.011418	0.0740478
Rv1498c	466.902	0.209517	0.0828811	-2.52792	0.011474	0.0742734
Rv0164	941.602	0.1753	0.0694808	-2.523	0.011636	0.0743328
Rv0175	4414.13	-0.119054	0.0471492	2.52505	0.0115681	0.0743328
Rv0293c	692.656	0.179291	0.0710437	-2.52368	0.0116135	0.0743328
Rv0508	220.576	-0.298373	0.118309	2.52198	0.0116698	0.0743328
Rv0678	138.578	-0.359582	0.142404	2.52509	0.0115669	0.0743328
Rv1874	138.451	-0.359516	0.142561	2.52184	0.0116742	0.0743328
Rv2364c	601.797	0.194164	0.0769112	-2.52452	0.0115855	0.0743328
Rv3003c	1918.49	-0.144212	0.05708	2.52648	0.0115211	0.0743328
Rv3491	1110.87	-0.183399	0.0726677	2.5238	0.0116095	0.0743328
Rv0264c	232.648	-0.275852	0.109476	2.51975	0.011744	0.0746414
Rv0509	3970.01	-0.122706	0.0487158	2.51882	0.0117749	0.0747023
Rv0716	2446.17	-0.121329	0.0481818	2.51815	0.0117974	0.0747096
Rv0332	329.165	0.249473	0.0992419	-2.51379	0.0119442	0.0753668
Rv1585c	123.306	0.373335	0.148493	-2.51416	0.0119316	0.0753668
Rv0701	5724.94	-0.10515	0.0419176	2.50849	0.0121247	0.0763683
Rv1128c	290.024	0.306094	0.122115	-2.50661	0.0121894	0.0766378
Rv3541c	63.0569	0.544386	0.217333	-2.50484	0.0122505	0.076884
Rv0989c	116.843	-0.416319	0.166321	2.50311	0.0123108	0.0771239
Rv0072	1223.93	0.15035	0.0601451	-2.49979	0.0124266	0.0777106
Rv1239c	226.824	-0.288842	0.115718	2.49608	0.0125574	0.0783888
Rv0151c	161.988	0.337423	0.135344	-2.49308	0.0126642	0.0789145
Rv0747	396.287	-0.249976	0.100333	2.49147	0.0127215	0.0791306
Rv1077	1472.51	-0.143898	0.0577883	2.49009	0.0127712	0.0792993
Rv0485	2675.18	-0.126632	0.0509042	2.48764	0.0128593	0.0796353
Rv1508A	196.502	0.30056	0.120837	-2.48732	0.0128708	0.0796353
Rv1284	134.747	-0.400051	0.160939	2.48574	0.0129284	0.0798506
Rv0896	3142.83	0.132276	0.0532472	-2.4842	0.0129845	0.0800555
Rv0588	444.878	0.213897	0.0861887	-2.48173	0.0130745	0.0803281
Rv2907c	331.262	-0.230981	0.0930687	2.48183	0.0130708	0.0803281
Rv2428	397.957	0.263766	0.106395	-2.47913	0.0131703	0.0806334
Rv2903c	3463.44	-0.110907	0.0447318	2.47936	0.0131617	0.0806334
Rv2293c	284.858	-0.267776	0.108075	2.47769	0.0132237	0.0808192
Rv0883c	646.587	0.185139	0.0749058	-2.47162	0.0134501	0.081917
Rv1650	1941.23	0.128053	0.0518024	-2.47195	0.0134377	0.081917
Rv3230c	191.404	-0.315542	0.127989	2.46539	0.0136866	0.0832125
Rv2476c	8058.52	0.0924024	0.0375057	-2.46369	0.0137515	0.0833177
Rv3484	1256.46	0.155911	0.0632782	-2.46389	0.0137437	0.0833177
Rv0632c	1653.41	-0.128727	0.0523299	2.45992	0.0138969	0.0837966
Rv2405	484.133	0.217163	0.0882663	-2.46031	0.0138815	0.0837966
Rv3329	711.303	0.175447	0.0713264	-2.45978	0.0139023	0.0837966
Rv2071c	67.6104	-0.499971	0.203355	2.45861	0.0139475	0.0839249
Rv3397c	107.039	-0.385667	0.157148	2.45417	0.0141211	0.0848232
Rv3060c	787.306	0.166829	0.0680488	-2.4516	0.0142221	0.0852838
Rv1218c	97.3668	-0.402236	0.164174	2.45006	0.0142831	0.0853572
Rv1697	2164.77	0.137242	0.0560036	-2.4506	0.0142619	0.0853572
Rv2451	64.052	-0.49643	0.202765	2.4483	0.0143533	0.0856307
Rv0966c	955.847	0.15828	0.064704	-2.44622	0.0144362	0.0859194
Rv1468c	688.279	-0.187366	0.0766245	2.44525	0.0144753	0.0859194
Rv3328c	567.658	0.199417	0.0815433	-2.44554	0.0144636	0.0859194
Rv3783	846.742	0.171371	0.0701229	-2.44387	0.0145309	0.0861033
Rv2610c	1002.83	0.15787	0.0646234	-2.44293	0.0145685	0.0861805
Rv3033	85.3016	-0.453627	0.186018	2.43862	0.0147435	0.0870688
Rv2344c	959.015	0.162953	0.0668804	-2.43649	0.0148306	0.0874357
Rv3286c	243.225	-0.268998	0.110505	2.43427	0.014922	0.0878268
Rv0988	774.694	0.198598	0.0816252	-2.43305	0.0149722	0.0878269
Rv2052c	789.39	0.176052	0.0723412	-2.43364	0.0149479	0.0878269
Rv2669	128.48	-0.385752	0.158757	2.42982	0.0151061	0.0883167
Rv2904c	1990.21	-0.128463	0.0528671	2.42992	0.0151022	0.0883167
Rv2242	689.872	0.178542	0.0735942	-2.42604	0.0152646	0.0890945
Rv1253	639.486	0.184442	0.0760576	-2.42503	0.0153072	0.0891944
Rv3874	3700.79	-0.123409	0.0509183	2.42366	0.0153649	0.0893818
Rv0153c	287.98	-0.246699	0.101928	2.42032	0.0155068	0.0897597
Rv0997a	428.386	0.217422	0.0898254	-2.42049	0.0154994	0.0897597
Rv2888c	2362.41	-0.137907	0.0569547	2.42134	0.0154634	0.0897597
Rv0049	1004.34	0.15265	0.0632543	-2.41328	0.0158097	0.0903188
Rv0302	552.83	0.185614	0.0768463	-2.41539	0.0157183	0.0903188
Rv0892	711.616	0.186504	0.0772337	-2.4148	0.015744	0.0903188
Rv1172c	1011.97	-0.148736	0.0615328	2.41719	0.0156409	0.0903188
Rv1198	1536.49	-0.18276	0.0756641	2.41541	0.0157173	0.0903188
Rv1255c	68.0304	-0.514747	0.213262	2.41368	0.0157921	0.0903188
Rv1932	1591.31	0.137854	0.0570968	-2.41439	0.0157617	0.0903188
Rv3550	406.613	0.996525	0.412417	-2.41631	0.0156788	0.0903188
Rv0285	533.112	-0.186139	0.0772294	2.41021	0.0159435	0.0906577
Rv0818	1475.59	0.129996	0.0539429	-2.40988	0.0159577	0.0906577
Rv2043c	206.954	-0.276377	0.114695	2.40966	0.0159673	0.0906577
Rv3150	2291.37	-0.136462	0.0566339	2.40954	0.0159725	0.0906577
Rv0592	74.7485	0.458022	0.190204	-2.40806	0.0160375	0.0907325
Rv1379	931.509	0.173369	0.071982	-2.4085	0.0160181	0.0907325
Rv0557	816.76	0.167661	0.0696961	-2.4056	0.0161458	0.0911976
Rv0197	417.182	0.228484	0.0950122	-2.40479	0.0161819	0.0912545
Rv2829c	148.706	-0.334709	0.139281	2.40312	0.016256	0.091525
Rv3880c	647.43	-0.184971	0.0772202	2.39537	0.0166036	0.0933321
Rv3138	286.756	0.264506	0.110467	-2.39443	0.0166462	0.0934214
Rv3151	4194.86	-0.118588	0.0496408	2.38892	0.0168979	0.0946825
Rv0909	453.476	0.21546	0.0903376	-2.38505	0.0170767	0.0953791
Rv1698	1187.6	0.150637	0.0631448	-2.38557	0.0170525	0.0953791
Rv3548c	434.078	0.749006	0.314268	-2.38333	0.0171567	0.0956731
Rv2589	937.532	0.160986	0.0675783	-2.38221	0.0172092	0.0958133
Rv0562	1565.97	0.13586	0.0570465	-2.38156	0.0172394	0.0958294
Rv0193c	96.232	-0.405174	0.170333	2.37871	0.0173731	0.0964195
Rv3198c	867.117	0.162521	0.0683828	-2.37664	0.0174711	0.0968097
Rv1071c	629.02	0.181924	0.0766301	-2.37406	0.0175938	0.0973355
Rv0582	129.842	-0.346563	0.146265	2.36941	0.0178163	0.0975936
Rv0990c	241.498	-0.271335	0.114425	2.37129	0.0177263	0.0975936
Rv1117	997.733	0.151142	0.0637411	-2.37118	0.0177312	0.0975936
Rv1617	1598.05	0.12832	0.0541655	-2.36904	0.0178343	0.0975936
Rv2970c	1415.32	0.132274	0.0558061	-2.37023	0.0177769	0.0975936
Rv3123	519.415	0.40973	0.17272	-2.37223	0.0176812	0.0975936
Rv3502c	266.208	0.257043	0.108502	-2.36902	0.0178355	0.0975936
Rv1463	540.767	0.194245	0.0820796	-2.36654	0.0179551	0.0980947
Rv2258c	1969.89	0.125771	0.0531939	-2.36439	0.0180597	0.0985127
Rv0576	660.392	-0.169805	0.0719281	2.36075	0.0182379	0.0987823
Rv0639	4349.74	0.0987421	0.041803	-2.36208	0.0181726	0.0987823
Rv0641	4497.5	0.104701	0.044344	-2.36112	0.0182201	0.0987823
Rv2593c	349.385	0.237492	0.100603	-2.36069	0.018241	0.0987823
Rv3782	1947	0.123197	0.0521909	-2.3605	0.0182502	0.0987823
Rv0532	360.05	-0.237868	0.100914	2.35713	0.018417	0.0995315
Rv1760	209.153	-0.285555	0.121213	2.35581	0.0184822	0.0995762
Rv3076	314.409	0.253182	0.107466	-2.35592	0.0184769	0.0995762
Rvnt13	100.035	0.397595	0.168907	-2.35393	0.0185763	0.0999299
Rv2884	224.806	-0.287627	0.122256	2.35266	0.0186397	0.100026
Rv3647c	500.209	-0.188573	0.0801608	2.35243	0.0186513	0.100026
Rv2650c	186.108	-0.291401	0.123937	2.3512	0.0187128	0.100202
Rv1597	1085.7	0.16243	0.0691054	-2.35047	0.0187499	0.100248
Rv0220	2361.31	0.112966	0.0480928	-2.34892	0.018828	0.100512
Rv0675	147.327	-0.334262	0.142387	2.34756	0.0188969	0.100726
Rv2954c	1278.08	-0.134562	0.0574298	2.34307	0.019126	0.101792
Rv0232	1025.64	-0.323777	0.13842	2.33909	0.0193309	0.102727
Rv2877c	186.694	0.289616	0.124007	-2.33549	0.0195181	0.103407
Rv3163c	143.424	-0.326193	0.139647	2.33584	0.0194994	0.103407
Rv2210c	1084.94	-0.14089	0.0603871	2.33311	0.0196423	0.103752
Rv3811	1992.13	0.132579	0.0568131	-2.3336	0.0196166	0.103752
Rv0761c	1901.73	-0.123904	0.0531215	2.33246	0.0196766	0.103776
Rv3784	277.769	0.242053	0.103831	-2.33121	0.0197422	0.103966
Rv0161	220.279	-0.275562	0.118306	2.32924	0.0198465	0.10427
Rv3376	1954.24	0.1356	0.0582224	-2.32899	0.0198595	0.10427
Rv0821c	1348.98	-0.131874	0.0566669	2.32717	0.019956	0.104307
Rv2365c	160.813	0.317165	0.136236	-2.32806	0.0199088	0.104307
Rv3439c	325.332	0.225376	0.0968239	-2.32769	0.0199284	0.104307
Rv3339c	903.96	0.171926	0.0739101	-2.32615	0.0200105	0.104436
Rv2256c	3088.06	-0.113179	0.0487222	2.32294	0.0201821	0.105175
Rv0467	1387.76	-0.207249	0.0893291	2.32006	0.0203378	0.105829
Rv3267	1939.21	0.157614	0.0679877	-2.31826	0.020435	0.106177
Rv0119	231.557	-0.258894	0.111735	2.31703	0.0205022	0.106369
Rv2997	118.813	-0.362795	0.156732	2.31474	0.020627	0.106542
Rv3194c	464.109	0.200279	0.0865185	-2.31487	0.0206203	0.106542
Rv3831	101.746	0.390604	0.168692	-2.31548	0.0205866	0.106542
Rv1766	328.802	0.220374	0.0952517	-2.31359	0.02069	0.106711
Rv3705c	246.163	-0.26428	0.114679	2.30452	0.0211934	0.109146
Rv2459	745.084	-0.182614	0.0792942	2.30299	0.0212795	0.109428
Rv1830	1525.01	0.128825	0.0559929	-2.30074	0.0214066	0.109921
Rv2744c	1270.7	0.129425	0.0562718	-2.3	0.021448	0.109972
Rv0186	1613.69	0.130176	0.0566555	-2.29768	0.0215799	0.110004
Rv0660c	513.265	0.206727	0.0899325	-2.29869	0.0215223	0.110004
Rv1857	377.329	0.208064	0.0905162	-2.29863	0.0215258	0.110004
Rv3709c	1822.33	0.123974	0.0539508	-2.2979	0.0215674	0.110004
Rv0118c	250.404	-0.26069	0.11378	2.29117	0.0219536	0.110355
Rv1063c	346.609	-0.213343	0.0931447	2.29045	0.0219953	0.110355
Rv1270c	235.067	-0.273242	0.119255	2.29125	0.0219489	0.110355
Rv1628c	416.151	0.208855	0.0910022	-2.29506	0.0217299	0.110355
Rv2112c	1455.65	0.12732	0.0555177	-2.29332	0.0218297	0.110355
Rv2125	791.143	0.168081	0.0732425	-2.29486	0.0217411	0.110355
Rv2241	3512.37	0.104178	0.0454068	-2.29433	0.0217715	0.110355
Rv3140	2038.67	-0.162807	0.0709946	2.29324	0.0218345	0.110355
Rv3520c	1601.37	0.13159	0.0574479	-2.2906	0.0219867	0.110355
Rv3677c	1442.09	0.130477	0.0569158	-2.29245	0.0218798	0.110355
Rv3856c	928.028	0.142329	0.0620981	-2.292	0.0219059	0.110355
Rv1365c	203.678	-0.287417	0.125558	2.28911	0.0220727	0.110585
Rv1521	1815.23	-0.142744	0.0623949	2.28776	0.0221517	0.110822
Rv0291	1913.63	-0.120497	0.0527745	2.28325	0.0224158	0.111803
Rv0869c	961.496	0.142996	0.0626573	-2.2822	0.0224775	0.111803
Rv1301	1197.4	0.135324	0.0592608	-2.28354	0.0223988	0.111803
Rv2018	174.143	-0.29883	0.130969	2.28169	0.0225075	0.111803
Rv3883c	1316.15	0.133353	0.0584375	-2.28198	0.0224904	0.111803
Rv0115a	149.404	-0.319844	0.140264	2.2803	0.0225897	0.112052
Rv1997	69.5357	-0.447451	0.196291	2.27953	0.0226354	0.112061
Rv2039c	75.0973	0.434581	0.190718	-2.27866	0.0226874	0.112061
Rv2249c	77.4126	-0.417925	0.183368	2.27916	0.0226578	0.112061
Rv0460	346.765	0.226001	0.0994148	-2.27331	0.0230073	0.113481
Rv0950c	1493.92	-0.141552	0.0624938	2.26505	0.0235097	0.115796
Rv3522	215.983	0.270335	0.119408	-2.26397	0.0235762	0.11596
Rv3659c	83.339	0.422509	0.186949	-2.26003	0.0238197	0.116994
RVnc0013	8452.4	-0.377105	0.166995	2.25818	0.0239347	0.117394
Rv0134	1189.5	0.148547	0.0658446	-2.25602	0.0240691	0.117888
Rv3876	1021.8	-0.144761	0.0642133	2.25437	0.0241727	0.11823
Rv2588c	681.615	0.17615	0.0782086	-2.25231	0.0243027	0.1187
Rv0142	197.242	-0.292109	0.129754	2.25125	0.02437	0.118863
Rv0519c	638.463	0.18746	0.0833138	-2.25005	0.0244457	0.119067
Rv2535c	1321.94	0.132374	0.0589779	-2.24447	0.0248022	0.120635
Rv1320c	969.406	0.148349	0.0661571	-2.24238	0.024937	0.121122
Rv0044c	194.442	-0.277295	0.123803	2.23982	0.0251027	0.121612
Rv2906c	162.282	-0.297614	0.132878	2.23975	0.0251073	0.121612
Rv0389	308.804	-0.218402	0.0975429	2.23904	0.0251535	0.121668
Rv0039c	458.005	-0.193211	0.0863773	2.23683	0.0252975	0.121862
Rv0523c	243.39	0.253428	0.113291	-2.23696	0.025289	0.121862
Rv2097c	1397.9	0.135617	0.0606295	-2.23682	0.025298	0.121862
Rv0361	523.569	0.200883	0.0898512	-2.23573	0.0253693	0.122038
Rv2587c	2487.15	0.117729	0.0526761	-2.23496	0.0254198	0.122113
Rv2716	331.223	-0.217565	0.0975009	2.23141	0.0256538	0.123068
Rv0057	715.715	-0.164418	0.0737252	2.23014	0.0257379	0.123302
Rv0940c	197.268	0.2627	0.117855	-2.22901	0.025813	0.123368
RVnc0046	231233	0.110224	0.0494528	-2.22888	0.025822	0.123368
Rv0391	530.494	-0.185177	0.0831148	2.22797	0.0258826	0.123459
Rv3469c	86.346	-0.399165	0.179196	2.22754	0.0259115	0.123459
Rv3422c	187.587	-0.275766	0.123913	2.22549	0.0260482	0.123942
Rv1918c	832.023	0.151784	0.0684101	-2.21874	0.0265046	0.125942
Rv1202	504.067	0.185153	0.0834879	-2.21772	0.0265741	0.126101
Rv2609c	1123.54	0.14189	0.0641011	-2.21353	0.0268609	0.127289
Rv0233	1068.89	-0.294791	0.133282	2.21178	0.0269818	0.12758
Rv0616A	89.7014	0.395444	0.178956	-2.20973	0.027124	0.12758
Rv0732	2604.47	0.112354	0.0508242	-2.21064	0.0270609	0.12758
Rv1711	750.377	-0.153688	0.0695432	2.20996	0.027108	0.12758
Rv1900c	1246.78	0.12804	0.0578979	-2.21148	0.0270023	0.12758
Rv3697A	61.9679	-0.466897	0.211314	2.20949	0.0271408	0.12758
Rv0483	5655.21	0.13586	0.0615118	-2.20869	0.0271963	0.12767
Rv3545c	268.574	0.231937	0.105141	-2.20597	0.0273864	0.12839
Rv0255c	446.115	-0.19483	0.0883494	2.20522	0.0274383	0.128453
Rv0480c	446.623	0.203857	0.0924636	-2.20473	0.0274732	0.128453
Rv2195	5372.97	-0.109321	0.0496331	2.20259	0.0276235	0.128983
Rv3029c	3640.7	0.0978813	0.0445177	-2.19871	0.0278987	0.130009
Rv3877	1600.99	-0.116829	0.0531415	2.19844	0.0279175	0.130009
Rv1451	2321.43	0.110499	0.0503012	-2.19675	0.028038	0.130397
Rv3812	424.983	0.197396	0.0900803	-2.19133	0.0284277	0.132034
Rv3052c	1890.26	0.130831	0.059823	-2.18697	0.0287446	0.133329
Rv2922c	1805.12	-0.115102	0.0526578	2.18585	0.0288263	0.133531
Rv0405	2013.7	0.115508	0.0528711	-2.18471	0.0289099	0.133666
Rv3716c	486.741	0.194642	0.0891049	-2.18442	0.0289317	0.133666
Rv1514c	335.073	-0.213204	0.0976819	2.18263	0.0290627	0.133799
Rv3681c	546.833	0.20494	0.0938937	-2.18268	0.0290591	0.133799
Rv3822	2597.65	-0.135467	0.0620706	2.18247	0.0290752	0.133799
Rv2729c	422.202	-0.185833	0.0851783	2.18169	0.0291323	0.133886
Rv1990c	88.6188	-0.386001	0.177015	2.18062	0.0292118	0.134026
Rv3564	105.4	0.725347	0.33269	-2.18025	0.0292392	0.134026
Rv3429	1082.88	-0.143318	0.0657716	2.17902	0.0293302	0.134267
Rv2338c	541.881	-0.169984	0.0782059	2.17354	0.0297397	0.135964
Rv1103c	244.428	-0.294169	0.135383	2.17288	0.0297896	0.136015
Rv1133c	8256.74	0.110011	0.0507123	-2.16932	0.0300585	0.137064
Rv1269c	79.7897	-0.409517	0.18892	2.16767	0.0301839	0.137457
Rv3849	1275.86	-0.133868	0.0618098	2.16581	0.0303256	0.137922
Rv3514	411.136	-0.204574	0.0946094	2.1623	0.0305953	0.138968
Rv0518	349.396	0.202215	0.0937208	-2.15763	0.0309563	0.139334
Rv1175c	1363.34	0.124989	0.0579615	-2.15641	0.031052	0.139334
Rv2214c	1907.04	0.117756	0.0545785	-2.15756	0.0309621	0.139334
Rv2357c	717.098	-0.158081	0.0732311	2.15866	0.0308765	0.139334
Rv2703	4690.1	0.0977575	0.0453158	-2.15725	0.030986	0.139334
Rv2908c	256.624	-0.228588	0.10581	2.16036	0.0307446	0.139334
Rv3083	277.328	-0.242266	0.11234	2.15654	0.0310414	0.139334
Rv3400	566.149	-0.168255	0.0780089	2.15687	0.0310156	0.139334
Rv3597c	2888.87	-0.109785	0.0509177	2.15613	0.0310737	0.139334
Rv3796	287.544	0.233066	0.108057	-2.15688	0.0310152	0.139334
Rv0668	10795	-0.0829283	0.0384813	2.15502	0.0311599	0.139476
Rv1151c	194.485	-0.259738	0.120545	2.15471	0.0311849	0.139476
Rv3710	2154.41	0.111025	0.0515502	-2.15372	0.0312617	0.139641
Rv0757	609.974	-0.162285	0.0754053	2.15216	0.0313845	0.140011
Rv3050c	2124.59	0.106888	0.0497055	-2.15042	0.031522	0.140445
Rv3510c	261.538	0.231423	0.107801	-2.14677	0.0318119	0.141557
Rv0808	1977.79	0.112031	0.052232	-2.14487	0.031963	0.141998
Rv1753c	346.006	-0.199194	0.0928857	2.14451	0.0319921	0.141998
Rv1401	301.741	-0.220654	0.10299	2.14247	0.0321557	0.142544
Rv3914	163.607	-0.291875	0.136297	2.14147	0.0322365	0.142721
Rv3087	121.995	-0.322317	0.150611	2.14006	0.03235	0.143043
Rv2320c	143.954	-0.289896	0.135741	2.13565	0.0327082	0.144444
Rv1188	99.0134	-0.356062	0.166841	2.13414	0.0328315	0.144806
Rv0667	17126.3	-0.0746705	0.0350078	2.13297	0.0329275	0.145047
Rv0490	2141.68	0.105631	0.0496884	-2.12587	0.0335141	0.14726
Rv0611c	833.979	0.144178	0.0678056	-2.12635	0.0334743	0.14726
Rv3319	416.408	-0.185867	0.0876033	2.12169	0.0338634	0.148609
Rv1461	2085	-0.124178	0.0585743	2.12	0.0340058	0.149047
Rv3674c	842.707	0.14901	0.0703875	-2.117	0.0342597	0.149972
Rv2616	333.183	-0.208464	0.0985284	2.11578	0.0343636	0.150239
Rv0965c	363.919	-0.196998	0.0933235	2.11091	0.0347798	0.151869
Rv1000c	387.125	0.202545	0.096021	-2.10939	0.0349112	0.152253
Rv1125	172.802	-0.273225	0.1296	2.10823	0.0350114	0.1525
Rv1771	1226.16	-0.136587	0.0648208	2.10715	0.035105	0.152528
Rv2911	290.853	-0.224546	0.106545	2.10752	0.0350724	0.152528
Rv3892c	262.83	-0.227331	0.108291	2.09927	0.0357931	0.155325
Rv2158c	2451.46	-0.119492	0.0569529	2.09808	0.0358981	0.155588
Rv3210c	457.678	0.179986	0.085863	-2.09619	0.0360649	0.156118
Rv2736c	262.256	0.248745	0.118854	-2.09286	0.0363614	0.157207
Rv0538	427.666	-0.178518	0.0854058	2.09023	0.036597	0.15803
Rv2490c	178.323	-0.268054	0.128319	2.08897	0.0367106	0.158326
Rv0303	241.232	0.232995	0.111583	-2.08808	0.0367907	0.158476
Rv0341	333.218	0.254177	0.121862	-2.08578	0.036999	0.159177
Rv2442c	1334.84	-0.123593	0.0592714	2.0852	0.037051	0.159206
Rv0482	270.693	0.219004	0.105074	-2.08427	0.0371355	0.159373
Rv0919	95.3631	-0.35586	0.170964	2.08149	0.0373889	0.159873
Rv2337c	511.803	-0.166971	0.0802013	2.0819	0.0373517	0.159873
Rv2745c	719.698	0.175201	0.0841555	-2.08188	0.0373538	0.159873
Rv0349	120.283	0.320178	0.153963	-2.07958	0.0375643	0.160369
Rv0676c	887.687	-0.140218	0.0674373	2.07923	0.0375966	0.160369
Rv2292c	65.0777	0.441981	0.212631	-2.07863	0.0376517	0.160409
Rv2751	556.059	0.16815	0.0809654	-2.07681	0.0378193	0.160927
Rv0500A	1171.98	-0.135656	0.0653984	2.07431	0.0380508	0.161716
Rv0910	731.331	0.151112	0.072925	-2.07215	0.0382514	0.162175
Rv2477c	3838.81	0.0876986	0.0423215	-2.0722	0.0382467	0.162175
Rv0221	1033.06	0.129906	0.0627199	-2.0712	0.0383399	0.162353
Rv1731	591.133	-0.167437	0.0808692	2.07047	0.0384086	0.162448
Rv0222	559.578	0.168155	0.0812941	-2.06847	0.0385954	0.162649
Rv3625c	415.301	0.187295	0.0905438	-2.06856	0.0385878	0.162649
Rv3890c	298.567	-0.214277	0.103592	2.06848	0.0385949	0.162649
Rv0040c	1796.47	-0.113999	0.0551559	2.06685	0.0387479	0.163095
Rv1075c	177.417	-0.273371	0.132411	2.06456	0.038965	0.163428
Rv1868	366.598	-0.195945	0.094894	2.06488	0.0389342	0.163428
Rv2307B	62.3322	-0.463596	0.224696	2.06321	0.0390927	0.163428
Rv3423c	586.182	-0.154753	0.0750054	2.06323	0.0390911	0.163428
Rv3761c	376.244	-0.184661	0.0894548	2.06429	0.03899	0.163428
RVnc0034	1092.72	0.269143	0.130458	-2.06306	0.0391071	0.163428
Rv3436c	1483.96	0.115332	0.05594	-2.06171	0.0392354	0.163769
Rv3330	624.031	0.15691	0.0761391	-2.06084	0.0393187	0.163922
Rv0262c	224.111	-0.260918	0.126708	2.05921	0.0394746	0.164209
Rv0927c	176.513	0.266272	0.129313	-2.05913	0.0394813	0.164209
Rv2273	80.1478	0.416135	0.202345	-2.05656	0.0397286	0.164989
Rv3405c	367.966	-0.19721	0.0959099	2.0562	0.0397632	0.164989
Rv1638A	346.985	-0.216109	0.105291	2.0525	0.0401211	0.165993
Rv3403c	528.622	0.179311	0.0873755	-2.05219	0.0401507	0.165993
Rv3540c	307.949	0.224905	0.109544	-2.05309	0.0400639	0.165993
Rv3590c	334.648	-0.20038	0.0976634	2.05174	0.0401947	0.165993
Rv2763c	780.786	0.145514	0.0709666	-2.05046	0.0403195	0.166312
Rv0185	408.179	0.179927	0.0879114	-2.04669	0.0406889	0.167441
Rv1393c	243.644	-0.258872	0.126468	2.04694	0.0406641	0.167441
Rv0165c	392.67	-0.195594	0.0956302	2.04531	0.0408239	0.1678
Rv0270	2194.13	-0.114021	0.0558331	2.04218	0.0411341	0.168546
Rv0981	523.608	-0.173858	0.0851603	2.04153	0.0411979	0.168546
Rv2506	163.413	0.271285	0.132865	-2.0418	0.0411711	0.168546
Rv3312b	149.151	-0.300136	0.146986	2.04194	0.0411576	0.168546
Rv1263	173.412	-0.26915	0.132009	2.03888	0.0414621	0.16908
Rv2212	374.577	-0.187618	0.0920251	2.03877	0.0414733	0.16908
Rv3096	752.264	0.14701	0.0720763	-2.03965	0.0413852	0.16908
Rv0141c	395.877	-0.180488	0.0885871	2.03741	0.0416093	0.169437
Rv1564c	769.627	0.137367	0.0674934	-2.03527	0.0418234	0.169573
Rv2512a	60.5945	0.439127	0.215785	-2.03502	0.0418489	0.169573
Rv3498c	654.157	-0.143842	0.0706959	2.03466	0.0418848	0.169573
Rv3755c	818.647	0.137259	0.0674092	-2.03621	0.041729	0.169573
Rvnt10	590.927	0.454699	0.223334	-2.03596	0.0417545	0.169573
Rv3031	490.677	-0.169544	0.0833721	2.03358	0.041994	0.169819
Rv1254	469.38	0.177015	0.0871483	-2.0312	0.0422352	0.170597
Rv3623	307.329	-0.207726	0.102292	2.03071	0.0422843	0.170598
Rv0684	13077.2	-0.0710687	0.0350128	2.02979	0.0423776	0.170778
Rv3629c	633.213	0.165139	0.0816532	-2.02245	0.0431304	0.173612
Rv1483	1353.76	0.113938	0.0563645	-2.02145	0.0432336	0.173828
Rv1252c	239.246	0.238604	0.11811	-2.02018	0.0433652	0.174157
Rv2217	1041.11	0.127333	0.0630772	-2.01868	0.0435208	0.174582
Rv3199c	1198.97	0.125979	0.0625122	-2.01528	0.0438758	0.175804
Rv3519	822.716	-0.134876	0.0669476	2.01464	0.043942	0.175868
Rv2775	292.458	0.207345	0.103048	-2.01213	0.0442067	0.176726
Rv1298	3825.9	0.113145	0.056273	-2.01065	0.0443627	0.177147
Rv0143c	1014.14	0.120706	0.0600708	-2.0094	0.0444951	0.177272
Rv1425	571.241	-0.15501	0.0771313	2.00969	0.0444643	0.177272
Rv2439c	626.594	-0.171687	0.0854682	2.00878	0.0445607	0.177331
Rv3068c	331.26	-0.192262	0.0957457	2.00805	0.044638	0.177437
Rv2339	1301.81	0.134084	0.0668225	-2.00657	0.0447959	0.177863
Rv2189c	1493.47	-0.130184	0.0650749	2.00053	0.0454434	0.180026
Rv3617	290.192	-0.211513	0.105724	2.00062	0.0454335	0.180026
Rv3057c	619.227	-0.152448	0.0762881	1.99832	0.0456818	0.180766
Rv0663	1596.14	0.115839	0.057984	-1.99778	0.0457406	0.180794
Rv3533c	215.412	0.23229	0.116354	-1.99641	0.0458889	0.181176
Rv2326c	2064.99	0.100604	0.0504511	-1.99409	0.0461426	0.181912
Rv2511	294.245	0.198735	0.0996792	-1.99375	0.0461793	0.181912
Rv0918	65.1743	-0.404065	0.202785	1.99258	0.0463072	0.182211
Rv2992c	1227.97	0.120878	0.0608362	-1.98694	0.0469294	0.184452
Rv0814c	389.668	-0.183124	0.0922755	1.98454	0.0471957	0.185291
Rv0249c	1829.67	0.113497	0.0572054	-1.98402	0.0472532	0.185309
Rv0627	355.054	0.18608	0.0940074	-1.97942	0.0477689	0.186759
Rv1801	64.5097	-0.429919	0.217164	1.9797	0.0477374	0.186759
Rv3030	198.392	-0.238732	0.120615	1.97929	0.047783	0.186759
Rv1684	129.228	-0.298622	0.151298	1.97373	0.0484122	0.189007
Rv0914c	402.043	-0.182305	0.0924235	1.97249	0.0485535	0.189223
Rv3740c	351.391	0.203323	0.10309	-1.9723	0.0485755	0.189223
Rv2710	2615.02	0.109763	0.0558525	-1.96524	0.0493867	0.192169
Rv1678	777.119	-0.131342	0.0669178	1.96274	0.0496762	0.193065
Rv2109c	1332.5	0.121216	0.0617721	-1.9623	0.0497272	0.193065
Rv0275c	1215.92	-0.123794	0.0632874	1.95607	0.0504573	0.195035
Rv1431	355.896	-0.188725	0.0964589	1.95653	0.0504029	0.195035
Rv1751	2401.99	0.0967917	0.0494566	-1.9571	0.0503354	0.195035
Rv3702c	229.543	-0.218511	0.111666	1.95683	0.0503669	0.195035
Rv3343c	555.662	0.150336	0.0769432	-1.95386	0.0507179	0.195826
Rv1187	427.099	-0.172632	0.0884566	1.9516	0.0509852	0.196483
Rv1546	462.599	0.169194	0.0867007	-1.95148	0.0510004	0.196483
Rv1308	7782.86	-0.0872735	0.0447667	1.94952	0.0512336	0.197036
Rv3435c	887.531	0.124227	0.0637283	-1.94933	0.0512563	0.197036
Rv0205	407.076	0.176017	0.0905461	-1.94395	0.0519016	0.198794
Rv0705	1766.1	0.137386	0.0706561	-1.94442	0.0518443	0.198794
Rv1384	1419.72	0.122649	0.0631185	-1.94315	0.0519976	0.198794
Rv3388	228.182	-0.231104	0.118928	1.94322	0.0519895	0.198794
Rv3574	214.788	0.233488	0.120081	-1.94442	0.0518454	0.198794
Rv3411c	1863.23	0.10129	0.0521642	-1.94175	0.0521674	0.199226
Rv0657c	172.602	0.261406	0.134984	-1.93658	0.052797	0.200755
Rv1488	1398.44	0.1096	0.0565716	-1.93736	0.0527012	0.200755
Rv1989c	231.97	-0.219253	0.113194	1.93697	0.0527495	0.200755
Rv3819	149.157	0.270451	0.139618	-1.93707	0.0527368	0.200755
Rv0213c	73.8365	-0.362848	0.187591	1.93425	0.0530819	0.201619
Rv3375	332.028	-0.198053	0.102447	1.93322	0.0532094	0.201884
Rv0564c	181.32	-0.247457	0.128206	1.93016	0.0535868	0.202877
Rv0852	119.886	-0.295446	0.153038	1.93054	0.0535401	0.202877
Rv3009c	929.62	-0.128067	0.0664344	1.92772	0.0538901	0.203585
Rv3285	5833.66	-0.0888792	0.0460977	1.92806	0.0538472	0.203585
Rv1500	704.458	0.161337	0.0837278	-1.92692	0.0539899	0.203742
Rv0775	522.31	0.153629	0.0797744	-1.92579	0.0541305	0.203833
Rv1446c	563.558	0.153612	0.0797543	-1.92606	0.054097	0.203833
Rv0016c	1277.08	0.112992	0.0587739	-1.92248	0.0545453	0.204805
Rv0642c	2181.71	0.110776	0.0576372	-1.92195	0.0546126	0.204805
Rv1986	212.394	-0.236801	0.123162	1.92269	0.0545195	0.204805
Rv3820c	276.424	-0.200713	0.104437	1.92187	0.0546224	0.204805
Rv3903c	211.911	0.236152	0.122919	-1.92119	0.0547071	0.204903
Rv0431	678.977	0.161285	0.0839823	-1.92046	0.0547993	0.205029
Rv3857c	257.436	0.203222	0.105897	-1.91904	0.054979	0.205482
Rv3902c	159.148	0.257503	0.134293	-1.91747	0.0551785	0.206008
Rv3904c	62.1837	-0.406814	0.212504	1.91438	0.0555711	0.207032
Rvnt15	957.965	0.173177	0.0904519	-1.91458	0.0555466	0.207032
Rv0184	456.884	0.158486	0.0828202	-1.91362	0.0556693	0.207177
Rv2534c	733.408	0.136166	0.0711813	-1.91294	0.0557555	0.207278
Rv1576c	344.457	0.183098	0.0959185	-1.90889	0.0562759	0.208991
Rv3168	89.0313	-0.346953	0.181885	1.90754	0.0564505	0.209417
Rv1154c	104.882	-0.306737	0.16107	1.90437	0.0568616	0.210719
Rv1058	341.923	-0.175118	0.0920354	1.90272	0.0570768	0.210872
Rv2026c	100.955	-0.314565	0.165328	1.90267	0.0570835	0.210872
Rv3809c	754.834	0.135495	0.0712032	-1.90294	0.0570486	0.210872
Rv1465	472.857	0.166015	0.0873537	-1.90049	0.0573682	0.2117
Rv0787A	526.64	0.152758	0.0804201	-1.89951	0.0574979	0.211955
Rv2244	1848.21	-0.258178	0.136082	1.89723	0.057798	0.212811
Rv2719c	388.147	0.18491	0.0974842	-1.89682	0.0578515	0.212811
Rv0870c	606.142	0.149546	0.0789051	-1.89527	0.058057	0.213023
Rv2586c	2121.66	0.0910312	0.0480375	-1.89501	0.0580917	0.213023
Rv3719	1227.06	0.116301	0.0613571	-1.89547	0.0580296	0.213023
Rv3152	1383.03	-0.122135	0.0644894	1.89388	0.0582412	0.213348
Rv3402c	147.131	-0.270197	0.142712	1.8933	0.0583179	0.213406
Rv3546	236.741	0.238362	0.125948	-1.89254	0.0584187	0.213552
Rv0967	255.177	-0.198485	0.105118	1.88822	0.0589962	0.215213
Rv2194	3334.92	-0.102517	0.054291	1.88829	0.0589865	0.215213
Rv0941c	259.34	-0.203342	0.10784	1.88559	0.0593504	0.215831
Rv1589	936.335	-0.119061	0.0631302	1.88596	0.0592999	0.215831
Rv3711c	900.15	0.129122	0.068474	-1.8857	0.059335	0.215831
Rv0231	356.606	-0.179903	0.0955906	1.88201	0.0598345	0.217001
Rv2497c	904.88	0.118154	0.0627863	-1.88184	0.059858	0.217001
Rv3879c	1903.48	-0.0986872	0.0524321	1.88219	0.0598099	0.217001
Rv1445c	569.078	0.152472	0.0814095	-1.8729	0.0610823	0.22121
Rv2749	140.884	0.270334	0.144405	-1.87206	0.0611982	0.221401
Rv1170	315.333	0.184143	0.0985027	-1.86942	0.0615647	0.222497
Rv0446c	390.709	-0.16842	0.0901613	1.86799	0.0617633	0.222755
Rv3630	519.05	0.149421	0.0799792	-1.86824	0.061728	0.222755
Rv3188	79.6774	-0.345641	0.185115	1.86716	0.0618788	0.222942
Rvnt37	372.441	0.199986	0.107198	-1.86558	0.0621	0.223509
Rv2110c	2147.44	0.0999083	0.0535943	-1.86416	0.0622993	0.223996
Rv1618	1150.97	0.120131	0.0645037	-1.86239	0.0625484	0.224431
Rv3247c	563.887	-0.155244	0.0833381	1.86282	0.0624879	0.224431
Rv1099c	989.495	0.123083	0.0661996	-1.85927	0.062989	0.22573
Rv2784c	1004.73	-0.120029	0.0645696	1.85891	0.0630394	0.22573
Rv2135c	596.964	-0.149689	0.0805484	1.85838	0.063115	0.22577
Rv0777	1083.9	0.113738	0.0612527	-1.85686	0.0633304	0.226109
Rv1507c	771.429	0.148878	0.0801798	-1.85681	0.0633388	0.226109
Rv1411c	1631.12	0.101379	0.0546761	-1.85418	0.0637137	0.226753
Rv2027c	185.959	-0.236375	0.127424	1.85503	0.0635926	0.226753
Rv3100c	280.33	-0.194807	0.105039	1.8546	0.0636527	0.226753
Rv1567c	138.691	0.27472	0.148342	-1.85194	0.0640349	0.227665
Rv3531c	121.273	0.284801	0.153858	-1.85106	0.0641607	0.227881
Rv2677c	809.774	0.127321	0.0688237	-1.84997	0.0643186	0.22821
RVnc0008	972.105	-0.116803	0.0632217	1.84752	0.0646716	0.229231
Rv2696c	2427.6	0.101593	0.0550136	-1.84669	0.0647926	0.229427
Rv0280	381.56	-0.20225	0.109605	1.84526	0.0649995	0.229928
Rv1009	1705.9	0.109555	0.0594014	-1.84431	0.0651379	0.229953
Rv1573	111.644	0.30368	0.164637	-1.84454	0.0651043	0.229953
Rv0051	1086.32	0.117126	0.0635674	-1.84255	0.0653954	0.230016
Rv0863	378.594	0.171752	0.0931823	-1.84319	0.065302	0.230016
Rv2553c	1596.59	0.105872	0.0574648	-1.84239	0.0654186	0.230016
Rv2739c	525.645	0.148906	0.0808136	-1.84258	0.0653903	0.230016
Rv1392	2539.63	0.0864897	0.0469976	-1.8403	0.0657244	0.230859
Rv1639c	3009.61	-0.105033	0.0572762	1.83379	0.0666848	0.233998
Rv1070c	760.109	0.12689	0.0692797	-1.83157	0.0670158	0.234924
Rv1106c	750.568	-0.124866	0.0682292	1.83009	0.0672362	0.235461
Rv1016c	684.576	0.135795	0.0742593	-1.82866	0.0674503	0.235739
Rv2846c	3288.31	-0.14268	0.0780095	1.82901	0.0673982	0.235739
Rv2750	599.055	0.138663	0.0758838	-1.8273	0.0676544	0.236217
Rv1181	5247.03	-0.0885039	0.0485144	1.82428	0.0681097	0.237197
Rv1875	202.023	-0.219048	0.120052	1.8246	0.0680609	0.237197
Rv2145c	2855.08	-0.0824573	0.0452097	1.82389	0.0681694	0.237197
Rv2927c	1915.4	0.0997539	0.0547003	-1.82364	0.0682059	0.237197
Rv1010	1218.11	-0.110676	0.0607173	1.82281	0.0683317	0.237238
Rv1530	233.131	-0.202205	0.110939	1.82267	0.0683532	0.237238
Rv2913c	241.22	-0.205054	0.112607	1.82098	0.0686105	0.237895
Rv3472	161.773	-0.242791	0.133426	1.81966	0.0688101	0.238351
Rv3780	495.739	0.15261	0.0840554	-1.81559	0.0694338	0.240274
Rv1550	192.122	-0.228936	0.126194	1.81416	0.0696532	0.240321
Rv2200c	3954.21	0.0864456	0.0476322	-1.81486	0.0695456	0.240321
Rv2257c	883.776	0.131591	0.072519	-1.81458	0.0695891	0.240321
Rv0420c	288.254	0.184808	0.102014	-1.81159	0.0700493	0.241212
Rv2164c	539.201	0.158494	0.0874841	-1.81169	0.0700344	0.241212
Rv0140	310.87	-0.189284	0.104676	1.80828	0.0705627	0.242503
Rv3425	89.0144	0.318575	0.17617	-1.80833	0.0705546	0.242503
Rv3661	499.205	0.150495	0.0832746	-1.80722	0.0707282	0.242834
Rv0015c	1323.09	0.100682	0.0558107	-1.804	0.071232	0.244324
Rv0447c	409.605	-0.174921	0.0971134	1.8012	0.0716712	0.245368
Rv3667	457.18	-0.151946	0.0843716	1.80091	0.0717164	0.245368
Rv3897c	360.233	-0.174757	0.0970481	1.80072	0.0717466	0.245368
Rv2045c	461.774	-0.165558	0.0920019	1.7995	0.0719395	0.245548
Rv2517c	150.57	-0.241971	0.134464	1.79953	0.0719356	0.245548
Rv0455c	1417.16	0.123961	0.068933	-1.79828	0.072133	0.245969
Rv0093c	181.519	-0.245429	0.136616	1.7965	0.0724157	0.24663
Rv1791	611.597	-0.142542	0.0793783	1.79573	0.0725382	0.24663
Rv3127	150.497	-0.25042	0.13945	1.79576	0.0725319	0.24663
Rv2531c	1315.71	0.105927	0.0590287	-1.79451	0.0727324	0.24705
Rv1229c	1289.45	0.102146	0.0569816	-1.79262	0.0730333	0.247832
Rv0856	318.243	-0.174218	0.0972951	1.79061	0.0733555	0.248444
Rv2500c	710.886	0.129415	0.0722601	-1.79096	0.0732994	0.248444
Rv0106	101.37	-0.291813	0.163292	1.78706	0.0739272	0.250138
Rv3071	108.993	-0.294912	0.165238	1.78477	0.074299	0.251153
Rv1818c	1263.64	-0.113156	0.0634931	1.78217	0.0747209	0.252336
Rv0073	1663.66	0.0971633	0.0546051	-1.77938	0.0751773	0.253493
Rv2173	428.272	0.157921	0.0887597	-1.77919	0.0752082	0.253493
Rv1926c	324.919	-0.171507	0.0964887	1.77748	0.075489	0.253951
Rv3413c	943.283	-0.118303	0.0665535	1.77756	0.0754761	0.253951
Rv2237	447.301	0.153431	0.0863569	-1.7767	0.0756172	0.253988
Rv3197	1970.1	-0.0996073	0.0560684	1.77653	0.0756452	0.253988
Rv0240	179.68	0.229868	0.129503	-1.775	0.0758985	0.254351
Rv3273	1775.63	-0.107221	0.060404	1.77507	0.0758865	0.254351
Rv3486	96.0382	-0.292468	0.164934	1.77324	0.0761883	0.255078
Rv0113	373.927	-0.163509	0.0923069	1.77137	0.0764996	0.25528
Rv0250c	971.996	-0.138997	0.078484	1.77103	0.0765565	0.25528
Rv0945	316.384	0.175991	0.0993915	-1.77068	0.0766132	0.25528
Rv1595	5627.41	0.0892551	0.0503675	-1.77208	0.0763816	0.25528
Rv3303c	805.455	0.122837	0.0693405	-1.77151	0.0764764	0.25528
Rv1770	1556.42	-0.100327	0.0566896	1.76976	0.0767675	0.255551
Rv0709	1365.73	0.112071	0.0633957	-1.7678	0.0770939	0.256394
Rv2268c	72.4742	0.361006	0.204318	-1.76688	0.0772486	0.256665
Rv1222	1101.44	-0.118678	0.0672694	1.76422	0.0776956	0.257661
Rv1364c	558.297	-0.139517	0.0790641	1.76461	0.0776295	0.257661
Rv0086	405.515	0.162635	0.0923252	-1.76154	0.0781463	0.25891
Rv2999	125.048	-0.263746	0.149925	1.75919	0.078546	0.259989
Rv3823c	2529.79	-0.0843348	0.0479516	1.75875	0.0786203	0.259989
Rv3301c	647.727	0.136883	0.077851	-1.75827	0.0787013	0.260011
Rv0554	516.136	0.148988	0.0847645	-1.75767	0.0788042	0.260106
Rv2447c	1278.81	0.116296	0.0662274	-1.75601	0.0790873	0.260587
Rv2756c	372.903	0.157341	0.0896052	-1.75594	0.0790987	0.260587
Rv0677c	236.096	-0.207015	0.118077	1.75322	0.0795638	0.261872
Rv1477	2173.61	-0.0970763	0.055401	1.75225	0.0797308	0.262176
Rv1017c	1281.82	0.119844	0.0684952	-1.74967	0.0801759	0.263392
Rv2552c	504.069	0.154436	0.0882974	-1.74904	0.0802834	0.263498
Rv0479c	955.18	0.118523	0.067882	-1.74602	0.0808078	0.264971
Rv2391	5981.64	-0.110296	0.0632051	1.74505	0.0809769	0.265277
Rv3310	421.161	0.152082	0.0871745	-1.74457	0.0810606	0.265303
Rv1266c	390.991	-0.158899	0.0911509	1.74326	0.0812889	0.265802
Rv2089c	80.4434	-0.317552	0.182227	1.74262	0.0814003	0.265918
Rv2501c	441.878	0.151237	0.0869476	-1.7394	0.0819647	0.267512
Rv3866	783.47	-0.114905	0.0661227	1.73775	0.0822551	0.26821
Rv1145	78.8504	-0.320351	0.184576	1.7356	0.0826345	0.268946
Rv2402	552.904	-0.142001	0.0818027	1.7359	0.0825822	0.268946
Rv0844c	679.897	-0.123999	0.0714972	1.73432	0.082861	0.269261
Rv1417	363.433	0.16125	0.0929831	-1.73419	0.0828851	0.269261
Rv0367c	152.36	-0.23083	0.133139	1.73375	0.0829627	0.269263
Rv3045	2468.94	0.104112	0.0600762	-1.73301	0.0830947	0.269425
Rv3685c	1256.33	-0.107715	0.0621693	1.7326	0.0831665	0.269425
Rv1704c	497.291	0.171508	0.0990203	-1.73205	0.0832647	0.269494
Rv3670	277.833	-0.183198	0.105981	1.72859	0.0838819	0.271242
Rv3297	120.974	0.266152	0.154036	-1.72785	0.0840155	0.271284
Rv3493c	591.406	-0.133112	0.0770478	1.72766	0.0840501	0.271284
Rv0296c	376.101	0.161487	0.0935293	-1.72659	0.0842406	0.271399
Rv3919c	902.052	0.116356	0.0673744	-1.72701	0.0841666	0.271399
Rv0340	253.576	0.194038	0.112488	-1.72496	0.0845352	0.271452
Rv0853c	353.172	-0.160735	0.0931915	1.72478	0.084567	0.271452
Rv1278	1039.51	0.127837	0.0740852	-1.72555	0.084429	0.271452
Rv1423	717.388	-0.138769	0.0804264	1.72542	0.0844515	0.271452
Rv1362c	255.298	-0.187643	0.108913	1.72287	0.084912	0.27206
Rv3237c	179.656	-0.223771	0.129877	1.72295	0.0848978	0.27206
Rv0005	5935.16	0.0789436	0.0458685	-1.72109	0.0852353	0.272124
Rv0139	586.738	0.136851	0.079516	-1.72104	0.0852427	0.272124
Rv1800	425.974	0.148527	0.0862727	-1.7216	0.0851416	0.272124
Rv2513	291.573	0.174166	0.101124	-1.72229	0.0850168	0.272124
Rv0983	2067.75	0.0941672	0.0547438	-1.72014	0.0854061	0.272397
Rv3850	746.208	-0.122171	0.0710519	1.71946	0.0855301	0.272545
Rv0703	2840.62	0.0808853	0.0470805	-1.71802	0.0857925	0.273132
Rv3683	475.874	-0.14681	0.0855104	1.71687	0.0860035	0.273307
Rv3703c	746.047	-0.133022	0.0774741	1.71698	0.0859826	0.273307
Rv0581	875.39	0.129185	0.0753222	-1.71509	0.0863283	0.27409
Rv0831c	1320.87	0.124107	0.0724158	-1.71381	0.0865639	0.274341
Rv1910c	199.201	-0.206003	0.120181	1.7141	0.0865104	0.274341
Rv1592c	761.152	-0.149084	0.0870184	1.71324	0.0866676	0.274421
Rv1835c	623.712	0.125193	0.0731039	-1.71253	0.0867985	0.274587
Rv1496	348.032	-0.175994	0.102819	1.71169	0.0869543	0.274657
Rv3265c	916.01	0.113727	0.0664465	-1.71156	0.0869774	0.274657
Rv3641c	188.316	0.220109	0.128738	-1.70974	0.0873137	0.275471
Rv2702	657.634	0.132586	0.0776399	-1.7077	0.0876922	0.276167
Rv2830c	131.405	-0.254769	0.149171	1.7079	0.0876545	0.276167
Rv1318c	230.179	-0.1886	0.110605	1.70517	0.0881634	0.27618
Rv1529	348.028	-0.16401	0.096067	1.70725	0.0877756	0.27618
Rv1551	86.9785	-0.3131	0.183622	1.70513	0.0881693	0.27618
Rv1741	131.412	-0.246825	0.144663	1.7062	0.0879702	0.27618
Rv3293	635.165	-0.127707	0.074861	1.70592	0.0880237	0.27618
Rv3805c	2329.07	0.0812651	0.0476523	-1.70538	0.0881244	0.27618
Rv3147	747.086	-0.124072	0.0728355	1.70345	0.0884841	0.276671
Rv3202a	96.2231	0.29505	0.173206	-1.70346	0.0884815	0.276671
Rv3296	1023.07	0.109937	0.0645747	-1.70248	0.0886658	0.276992
Rv0352	3225.76	0.0794608	0.0467275	-1.70051	0.0890341	0.277642
Rv2140c	202.576	-0.204385	0.120206	1.70029	0.089076	0.277642
Rv2638	136.319	-0.263986	0.155315	1.69968	0.089191	0.277642
Rv3304	275.841	0.188422	0.110852	-1.69977	0.0891747	0.277642
Rv0774c	836.784	0.123777	0.0728492	-1.69909	0.089302	0.27774
Rv0631c	319.18	-0.170189	0.100377	1.69549	0.0899817	0.279606
Rv0082	417.798	0.155694	0.0919315	-1.69358	0.0903447	0.280237
Rv2291	1560.67	0.0957406	0.0565182	-1.69398	0.0902695	0.280237
Rv0855	256.095	-0.183988	0.108746	1.69192	0.0906616	0.280971
Rv2926c	1090.29	-0.104042	0.0615301	1.69091	0.0908541	0.281318
Rv0475	2066.95	0.0995891	0.0590144	-1.68754	0.0914998	0.282863
Rv0788	1011.37	0.108635	0.0643778	-1.68746	0.0915144	0.282863
RV1984a	155.729	0.233039	0.138147	-1.68688	0.0916255	0.282956
Rv0556	487.036	0.13407	0.0795339	-1.6857	0.0918538	0.283226
Rv1208	687.301	-0.126763	0.0752037	1.68559	0.0918746	0.283226
Rv0131c	179.719	-0.208906	0.124288	1.68082	0.0927976	0.284593
Rv0278c	226.062	-0.198284	0.117915	1.68157	0.0926514	0.284593
Rv1351	102.052	-0.27787	0.165265	1.68136	0.092693	0.284593
Rv1828	1617.23	-0.0931917	0.055389	1.6825	0.0924728	0.284593
Rv3032A	107.2	-0.296625	0.17648	1.68078	0.0928054	0.284593
Rv3094c	1388.2	0.238598	0.14191	-1.68133	0.0926987	0.284593
Rv0764c	212.489	-0.217278	0.129342	1.67987	0.092982	0.284635
Rv2778c	1039.96	0.108332	0.0644795	-1.6801	0.0929378	0.284635
Rv0552	241.579	-0.190665	0.113619	1.67811	0.0933265	0.28544
Rv2832c	112.52	-0.263749	0.157244	1.67733	0.0934788	0.285657
Rv1363c	382.515	-0.158926	0.0948621	1.67534	0.0938684	0.286523
Rv2445c	804.687	0.11543	0.0689115	-1.67504	0.0939259	0.286523
Rv2435c	337.009	0.162021	0.0969325	-1.67148	0.0946266	0.288409
Rv2049c	391.945	0.175295	0.105141	-1.66724	0.0954663	0.290673
Rv3088	139.691	-0.238708	0.143205	1.6669	0.0955353	0.290673
Rv2324	74.1487	-0.310339	0.186382	1.66507	0.0958988	0.291526
Rv3145	802.796	0.116779	0.0702839	-1.66153	0.0966075	0.293426
Rv2468c	438.013	-0.146065	0.0879546	1.66068	0.0967777	0.293688
Rv0394c	399.944	0.150479	0.0906656	-1.65972	0.0969713	0.293766
Rv2683	241.744	0.182875	0.110184	-1.65973	0.0969689	0.293766
Rv3741c	173.365	0.383825	0.231446	-1.65838	0.0972418	0.294331
Rv2783c	4659.25	-0.0856941	0.0516901	1.65784	0.0973488	0.2944
Rv0715	1566	0.0990357	0.0597654	-1.65707	0.0975046	0.294617
Rv1241	354.251	-0.163282	0.0986985	1.65435	0.0980559	0.295518
Rv2254c	79.3598	-0.309239	0.186885	1.6547	0.0979847	0.295518
Rv2601A	65.8797	0.333159	0.201306	-1.65499	0.0979263	0.295518
Rv0858c	180.44	0.209638	0.126977	-1.651	0.0987392	0.296811
Rv0911	431.352	0.154959	0.0938542	-1.65106	0.0987264	0.296811
Rv2390c	132.548	-0.246416	0.149237	1.65118	0.0987022	0.296811
Rv0972c	133.52	-0.244348	0.148086	1.65004	0.0989341	0.296883
Rv2042c	212.107	-0.211804	0.128394	1.64963	0.0990176	0.296883
Rv2548A	649.567	0.124519	0.0754804	-1.64968	0.099008	0.296883
Rv1140	634.547	0.12295	0.0745626	-1.64895	0.0991583	0.297051
Rv1025	229.807	0.186823	0.113422	-1.64715	0.0995269	0.297138
Rv1300	1560.76	0.0905031	0.0549166	-1.64801	0.0993503	0.297138
Rv2229c	372.4	-0.155117	0.0941466	1.64761	0.0994322	0.297138
Rv3223c	1112.01	0.110968	0.0673621	-1.64734	0.0994885	0.297138
Rv0307c	91.1379	-0.285991	0.173673	1.64672	0.0996155	0.29715
Rv3855	171.884	0.21767	0.132298	-1.64531	0.0999062	0.297763
Rv1637c	323.811	0.159053	0.0967804	-1.64344	0.100291	0.298656
Rv2129c	374.393	-0.151349	0.0921436	1.64254	0.100479	0.298961
Rv0655	6105.06	-0.0942268	0.0573847	1.64202	0.100586	0.299026
Rv2410c	381.97	-0.148983	0.0907984	1.64081	0.100837	0.299264
Rv2735c	214.453	0.200812	0.122357	-1.6412	0.100757	0.299264
Rv3221A	460.227	-0.133568	0.0815026	1.63882	0.10125	0.300234
Rv1007c	675.037	0.120356	0.0734793	-1.63796	0.101429	0.300512
Rv1598c	384.586	0.14968	0.0914088	-1.63748	0.10153	0.300557
Rv0698	212.66	-0.193078	0.118141	1.63431	0.102194	0.301503
Rv1219c	88.2236	-0.287155	0.175643	1.63487	0.102076	0.301503
Rv1880c	899.066	-0.115662	0.0707672	1.63441	0.102174	0.301503
Rv2505c	137.799	0.243478	0.148965	-1.63447	0.102161	0.301503
Rv0717	1123.84	-0.0960156	0.0588285	1.63213	0.102653	0.30248
Rv2668	117.444	-0.249007	0.152586	1.63191	0.102698	0.30248
Rv1855c	699.15	0.117485	0.072067	-1.63021	0.103057	0.302772
Rv2754c	98.7455	0.268756	0.164843	-1.63038	0.103021	0.302772
Rv3725	1428.33	-0.0985948	0.0604678	1.63053	0.102989	0.302772
Rv3456c	2759.69	-0.0763095	0.0468505	1.62879	0.103358	0.303402
Rv3309c	99.0432	0.284783	0.174919	-1.62808	0.103508	0.303588
Rv3002c	426.394	-0.140427	0.0862919	1.62735	0.103662	0.303786
Rv2521	204.604	-0.189919	0.116822	1.62571	0.104012	0.304558
Rv1111c	951.75	0.109871	0.0676407	-1.62434	0.104304	0.305156
Rv1577c	317.492	0.175463	0.108098	-1.62319	0.104549	0.305617
Rv0097	92.7701	-0.272213	0.168016	1.62016	0.105197	0.307
Rv1020	1521.93	0.100764	0.0621795	-1.62053	0.105118	0.307
Rv1783	6245.15	-0.0672304	0.0415208	1.6192	0.105405	0.307213
Rv2475c	575.319	0.125992	0.0778202	-1.61901	0.105445	0.307213
Rv3511	223.554	-0.195811	0.120982	1.61851	0.105553	0.307269
Rv0848	496.031	0.132772	0.0820849	-1.61749	0.105772	0.307651
Rv0272c	377.202	-0.147803	0.091418	1.61678	0.105926	0.307844
Rv0358	99.338	0.28539	0.176619	-1.61585	0.106127	0.307917
Rv3427c	66.591	-0.326339	0.201912	1.61624	0.106042	0.307917
Rv2902c	2973.8	-0.0774092	0.0479384	1.61476	0.106362	0.308344
Rv0177	884.245	0.121538	0.0753773	-1.6124	0.106875	0.309576
Rv0758	694.582	-0.11656	0.0724103	1.60972	0.107459	0.31101
Rv0529	704.624	0.11592	0.0721065	-1.60762	0.107919	0.312083
Rv1662	559.968	-0.134462	0.0838007	1.60455	0.108594	0.313241
Rv2116	336.467	0.169959	0.105975	-1.60376	0.108767	0.313241
Rv2237A	905.098	-0.10506	0.0654995	1.60398	0.108719	0.313241
Rv3534c	225.748	0.186681	0.116385	-1.60399	0.108715	0.313241
Rv3871	2437.86	0.0827151	0.0515478	-1.60463	0.108575	0.313241
Rv0183	658.724	0.125206	0.0781433	-1.60227	0.109097	0.313676
Rv1474c	361.884	0.149563	0.093323	-1.60264	0.109014	0.313676
Rv3698	117.373	-0.251967	0.157333	1.60149	0.109268	0.313911
Rv0006	6704.57	0.0630876	0.0394359	-1.59975	0.109654	0.314082
Rv0495c	692.799	-0.120943	0.0755613	1.60059	0.109467	0.314082
Rv1087	932.359	-0.107449	0.0672063	1.5988	0.109866	0.314082
Rv1147	93.9189	-0.285173	0.178343	1.59901	0.109818	0.314082
Rv1557	317.868	0.153484	0.0959711	-1.59928	0.109759	0.314082
Rv2991	103.828	0.254903	0.159335	-1.5998	0.109643	0.314082
Rv0548c	1258.39	0.102588	0.0642293	-1.59722	0.110217	0.314089
Rv0647c	850.909	0.111086	0.069604	-1.59597	0.110496	0.314089
Rv0654	247.609	-0.182482	0.114259	1.59709	0.110245	0.314089
Rv1164	524.967	0.1347	0.0843963	-1.59604	0.110479	0.314089
Rv1259	95.0257	-0.275131	0.172178	1.59794	0.110055	0.314089
Rv1492	351.867	0.148509	0.0930096	-1.5967	0.110332	0.314089
Rv3312c	245.577	-0.174226	0.109081	1.59722	0.110218	0.314089
Rv3204	97.913	-0.27172	0.170323	1.59532	0.110641	0.314246
Rv3332	391.374	-0.156168	0.097982	1.59384	0.110971	0.314927
Rv0991c	318.883	-0.154198	0.0967784	1.59331	0.111091	0.315012
Rv1419	511.613	-0.127543	0.0801034	1.59223	0.111333	0.315445
Rv3686c	2493.5	-0.0847622	0.0532541	1.59165	0.111462	0.315555
Rv0861c	911.496	0.101154	0.0636783	-1.58852	0.11217	0.3173
Rv0245	239.553	0.174169	0.109683	-1.58793	0.112302	0.317419
Rv0400c	419.401	-0.136228	0.0859789	1.58443	0.113096	0.319405
Rv2848c	472.568	0.130282	0.0824154	-1.58079	0.113925	0.321488
Rv2523c	415.826	0.144131	0.0912502	-1.57952	0.114218	0.322053
Rv3059	408.236	-0.154851	0.0980668	1.57904	0.114327	0.322103
Rv0246	216.153	-0.196482	0.124492	1.57827	0.114504	0.322342
Rv0534c	209.349	-0.21099	0.133757	1.57741	0.114701	0.322378
Rv2079	409.177	-0.141545	0.089714	1.57773	0.114627	0.322378
Rv0409	793.969	0.106762	0.0678399	-1.57374	0.115549	0.3245
Rv1728c	359.904	-0.154876	0.0985318	1.57184	0.115988	0.324692
Rv2034	79.0826	0.286317	0.182089	-1.5724	0.115859	0.324692
Rv2127	2829.06	0.0773794	0.0491921	-1.57301	0.115718	0.324692
Rv3089	191.532	-0.200985	0.127864	1.57186	0.115983	0.324692
Rv0181c	293.284	0.16024	0.102067	-1.56994	0.116428	0.325404
Rv1569	559.896	0.136638	0.0870175	-1.57023	0.116361	0.325404
Rv3587c	1419	-0.109937	0.0700665	1.56903	0.11664	0.325736
Rv0801	208.925	-0.186095	0.118679	1.56805	0.116869	0.325959
Rv0931c	6338.86	0.0604296	0.0385419	-1.56789	0.116906	0.325959
Rv0499	433.8	0.136233	0.0870228	-1.56548	0.11747	0.327174
Rv2005c	321.547	-0.161521	0.103193	1.56523	0.117528	0.327174
Rv3389c	1433.15	0.0874124	0.0559005	-1.56371	0.117885	0.327905
Rv0342	472.24	0.131776	0.08431	-1.563	0.118054	0.328114
Rv0884c	649.646	0.130229	0.0833559	-1.56233	0.118211	0.32829
Rv1661	866.043	-0.107163	0.0686977	1.55992	0.11878	0.329609
Rv2955c	438.223	0.136358	0.0874449	-1.55935	0.118912	0.329716
Rv1026	338.688	0.152071	0.0977089	-1.55636	0.119622	0.331158
Rv2993c	822.371	0.108837	0.0699174	-1.55665	0.119554	0.331158
Rv2272	313.186	0.149849	0.0963498	-1.55526	0.119883	0.33162
Rv2646	138.349	0.225403	0.145009	-1.5544	0.120089	0.331928
Rv1184c	2120.61	-0.10664	0.0686332	1.55377	0.12024	0.332083
Rv3760	77.5454	-0.288543	0.185794	1.55303	0.120416	0.332307
Rv2327	416.398	-0.140561	0.090537	1.55252	0.120538	0.33238
Rv1078	2560	-0.080606	0.0519814	1.55067	0.12098	0.333077
Rv2066	732.754	0.113759	0.0733515	-1.55087	0.120933	0.333077
Rv2457c	7540.65	0.0617545	0.0398477	-1.54976	0.121198	0.333152
Rv2603c	1422.38	0.0861425	0.0555819	-1.54983	0.121182	0.333152
Rv2387	342.759	-0.159	0.102631	1.54924	0.121325	0.333239
Rv3567c	191.004	0.200393	0.129531	-1.54706	0.121848	0.334413
Rv2343c	1456.86	0.0869809	0.0562661	-1.54589	0.122132	0.334931
Rv0227c	1410.98	0.096656	0.0625918	-1.54423	0.122534	0.335769
Rv1389	4506.42	-0.0949181	0.061554	1.54203	0.123067	0.336966
Rv1659	650.441	0.122524	0.0795416	-1.54038	0.123469	0.33771
Rv2271	300.852	0.177905	0.115539	-1.53978	0.123614	0.33771
Rv3039c	457.687	0.130996	0.0850779	-1.53972	0.123628	0.33771
Rv0344c	65.3119	0.32597	0.211976	-1.53777	0.124105	0.338485
Rv1435c	2301.11	0.0932545	0.060639	-1.53786	0.124082	0.338485
Rv0866	325.628	0.14769	0.096109	-1.5367	0.124368	0.338929
Rv3900c	381.167	0.139383	0.0907255	-1.53631	0.124461	0.338929
Rv2621c	249.771	0.179073	0.116789	-1.53331	0.1252	0.340417
Rv2759c	143.754	0.212148	0.138361	-1.5333	0.125202	0.340417
Rv0136	235.287	-0.177203	0.115818	1.53002	0.126012	0.341979
Rv1524	431.41	0.141349	0.092398	-1.52979	0.12607	0.341979
Rv3922c	1307.23	0.0894288	0.0584297	-1.53054	0.125884	0.341979
Rv1165	1123.81	0.0918583	0.0601196	-1.52793	0.126531	0.342812
Rv2142A	318.409	0.151801	0.0993621	-1.52776	0.126572	0.342812
Rv0874c	201.77	0.199177	0.13066	-1.52439	0.127412	0.344755
Rv3492c	418.672	-0.137533	0.0902397	1.52409	0.127487	0.344755
Rv0404	805.06	0.106725	0.0700957	-1.52256	0.127868	0.345357
Rv0605	333.687	0.15076	0.099123	-1.52094	0.128275	0.345357
Rv1024	285.783	-0.16015	0.10523	1.5219	0.128034	0.345357
Rv1811	426.28	-0.13104	0.0861393	1.52125	0.128197	0.345357
Rv2425c	921.591	0.0980057	0.0644062	-1.52168	0.128089	0.345357
Rv3092c	1275.71	0.0877136	0.0576746	-1.52084	0.128301	0.345357
Rv3864	1284.73	-0.0861318	0.0566672	1.51996	0.128521	0.345685
Rv3032	494.461	-0.121722	0.0802022	1.51769	0.129092	0.346757
Rv3675	404.803	-0.140636	0.0926706	1.51759	0.129118	0.346757
Rv2019	127.585	0.231188	0.152395	-1.51703	0.129258	0.346867
Rv0463	309.006	0.147631	0.0973519	-1.51646	0.129402	0.346988
Rv0268c	1106.96	-0.115417	0.0762121	1.51442	0.12992	0.347312
Rv0331	73.2082	-0.291158	0.192241	1.51455	0.129887	0.347312
Rv0385	242.047	0.167228	0.11039	-1.51488	0.129804	0.347312
Rv2059	81.8869	-0.281176	0.185555	1.51532	0.129691	0.347312
Rv0702	6013.86	-0.0617942	0.0408731	1.51186	0.130571	0.348786
Rv2630	134.338	0.223734	0.148084	-1.51086	0.130825	0.348862
Rv3434c	400.728	0.13566	0.0897703	-1.51119	0.130739	0.348862
Rv3868	2262.5	0.0760018	0.0503133	-1.51057	0.130898	0.348862
Rv2674	540.441	0.121821	0.0807504	-1.50861	0.131398	0.349928
Rv3614c	3190.27	-0.164476	0.10921	1.50605	0.132053	0.351406
Rv0075	814.787	0.103006	0.0684432	-1.50499	0.132326	0.351598
Rv3490	3064.78	0.0708257	0.0470602	-1.505	0.132324	0.351598
Rv3006	1455.95	0.0850125	0.0565374	-1.50365	0.132671	0.352248
Rvnt02	503.468	0.142301	0.0948428	-1.50039	0.133514	0.354216
Rv0363c	1281.07	0.0903747	0.0603179	-1.49831	0.134053	0.355378
Rv0115	280.637	-0.163815	0.109402	1.49736	0.1343	0.355493
Rv2518c	883.978	0.112717	0.0752686	-1.49754	0.134254	0.355493
Rv0053	631.613	-0.111743	0.0746508	1.49688	0.134426	0.355558
Rv1464	866.519	0.102694	0.068827	-1.49205	0.135685	0.358078
Rv1626	2346.72	0.0789583	0.0529129	-1.49223	0.135638	0.358078
Rv2573	65.7695	0.322267	0.21598	-1.49211	0.13567	0.358078
Rv3781	602.835	0.111443	0.0747151	-1.49158	0.13581	0.358138
Rv0476	590.447	-0.114538	0.0769006	1.48943	0.136375	0.359021
Rv2515c	93.0236	-0.258436	0.173503	1.48952	0.136351	0.359021
Rv3769	612.417	-0.111906	0.0751488	1.48913	0.136452	0.359021
Rv2567	1074.42	0.0916221	0.0615923	-1.48756	0.136868	0.359835
Rvnt24	167.231	0.192645	0.129537	-1.48718	0.136968	0.359835
Rv0832	388.744	0.140489	0.0945627	-1.48567	0.137366	0.360612
Rv2915c	632.407	-0.112784	0.075947	1.48503	0.137536	0.360787
Rv1860	829.822	0.106537	0.0718117	-1.48356	0.137926	0.36154
Rv0102	920.148	-0.0996263	0.0673127	1.48005	0.138859	0.363606
Rv1197	572.215	-0.126732	0.0856406	1.47982	0.138922	0.363606
Rv2460c	1251.42	-0.0909749	0.0615249	1.47867	0.139229	0.364138
Rv1812c	571.248	-0.120616	0.0815936	1.47826	0.139339	0.364154
Rv0563	846.302	0.105537	0.071443	-1.47722	0.139618	0.364405
Rv1200	1053.92	0.096869	0.0656827	-1.4748	0.140265	0.364405
Rv1230c	1061.27	-0.0918112	0.0622248	1.47548	0.140085	0.364405
Rv2673	441.792	0.12782	0.0866552	-1.47504	0.140202	0.364405
Rv2718c	696.282	0.116072	0.0786979	-1.47491	0.140237	0.364405
Rv3568c	365.362	0.145378	0.0984899	-1.47607	0.139924	0.364405
Rv3593	1274.45	0.0852292	0.0577732	-1.47524	0.140149	0.364405
Rv3813c	406.974	0.144051	0.0976756	-1.47479	0.140268	0.364405
Rv0084	783.707	0.110874	0.0753416	-1.47162	0.141123	0.366355
Rv2970A	598.71	0.137021	0.093256	-1.46929	0.141753	0.367717
Rv0214	151.758	-0.202944	0.138237	1.46809	0.14208	0.368294
Rv1019	560.22	0.1135	0.0774356	-1.46573	0.142722	0.36967
Rv2281	693.048	-0.113276	0.0773024	1.46536	0.142822	0.36967
Rv1234	478.253	0.124436	0.0849427	-1.46494	0.142937	0.369694
Rv1176c	136.984	0.216843	0.148065	-1.46451	0.143055	0.369726
Rv2972c	80.1842	0.280377	0.191551	-1.46372	0.143271	0.37001
Rv0574c	88.8402	0.267006	0.182545	-1.46268	0.143554	0.370469
Rv2568c	174.074	-0.18839	0.128891	1.46163	0.143843	0.370942
Rv1196	4381.38	-0.10049	0.0688279	1.46002	0.144285	0.371806
Rv2849c	500.698	0.117675	0.0806559	-1.45898	0.144571	0.372271
Rv0202c	2959.3	0.0677702	0.0464827	-1.45797	0.14485	0.372441
Rv0381c	329.179	-0.149363	0.102436	1.45811	0.14481	0.372441
Rv3859c	8113.34	-0.0680797	0.0467365	1.45667	0.145208	0.373087
Rv2642	59.9339	-0.304735	0.209695	1.45323	0.146159	0.375256
Rv1475c	1973.76	0.0825812	0.0568565	-1.45245	0.146377	0.375264
Rv1832	2697.91	0.0658029	0.0452993	-1.45262	0.146328	0.375264
Rv2776c	487.611	-0.128958	0.0888651	1.45116	0.146734	0.375906
Rv0674	181.056	-0.187145	0.128998	1.45076	0.146846	0.375917
Rv0792c	127.147	0.211878	0.146146	-1.44977	0.147122	0.37635
Rv0679c	361.232	-0.143123	0.098918	1.44688	0.14793	0.376765
Rv2543	64.068	0.309786	0.213977	-1.44775	0.147686	0.376765
Rv3047c	134.157	-0.21562	0.148991	1.44719	0.147843	0.376765
Rv3254	391.425	-0.129889	0.0896999	1.44804	0.147607	0.376765
Rv3377c	757.027	-0.109907	0.0759361	1.44737	0.147794	0.376765
Rvnt17	80.0559	-0.263042	0.181717	1.44754	0.147747	0.376765
Rv0949	891.189	0.0956656	0.0661404	-1.4464	0.148065	0.376833
Rv0442c	407.659	0.134672	0.093216	-1.44473	0.148535	0.377208
Rv1887	6195.76	0.055256	0.0382436	-1.44484	0.148502	0.377208
Rv3209	720.108	0.113778	0.0787389	-1.44501	0.148455	0.377208
Rv1742	155.057	-0.196659	0.13632	1.44263	0.149125	0.378432
Rv1523	274.263	0.156551	0.10856	-1.44207	0.149284	0.37856
Rv1021	528.972	0.115762	0.0804328	-1.43924	0.150083	0.379247
Rv1211	2221.22	-0.0761554	0.0529737	1.43761	0.150546	0.379247
Rv1489	272.649	0.150569	0.104787	-1.4369	0.150746	0.379247
Rv1621c	1457.77	-0.08164	0.0567838	1.43774	0.150509	0.379247
Rv2006	314.291	-0.160339	0.111587	1.4369	0.150747	0.379247
Rv2163c	1176.84	0.105378	0.0732196	-1.4392	0.150094	0.379247
Rv2704	590.125	0.107053	0.074433	-1.43824	0.150366	0.379247
Rv2740	181.667	-0.182765	0.127227	1.43652	0.150854	0.379247
Rv2837c	1409.2	-0.0852394	0.0592017	1.43981	0.14992	0.379247
Rv2978c	554.639	-0.115647	0.0804413	1.43766	0.150532	0.379247
Rv3627c	809.382	0.103406	0.0719297	-1.43759	0.15055	0.379247
Rv3829c	176.692	-0.188538	0.131084	1.4383	0.150349	0.379247
Rv0436c	654.114	0.105858	0.0738234	-1.43393	0.151591	0.380635
Rv3752c	289.243	-0.150241	0.104784	1.43382	0.151624	0.380635
Rv2307D	157.785	-0.190883	0.133255	1.43246	0.152013	0.381338
Rv2083	454.172	-0.125667	0.0877835	1.43156	0.15227	0.381712
Rv2458	135.145	0.204875	0.143261	-1.43008	0.152695	0.382503
Rv2695	110.111	-0.228299	0.159739	1.4292	0.152947	0.382859
Rv0397A	314.576	0.140877	0.0986281	-1.42836	0.153187	0.383186
Rv1739c	201.844	-0.165409	0.115994	1.42602	0.153862	0.384599
Rv2197c	889.897	-0.0930507	0.065319	1.42456	0.154285	0.385382
Rv3652	108.96	-0.227894	0.160033	1.42405	0.154433	0.385476
Rv0099	294.957	-0.151895	0.106709	1.42344	0.154608	0.385638
Rv2493	91.7187	-0.244939	0.172168	1.42268	0.154829	0.385916
Rv0423c	2126.36	0.0726361	0.0510707	-1.42227	0.154949	0.38594
Rv3878	997.364	-0.0919882	0.0647174	1.42138	0.155206	0.386304
Rv1486c	909.682	0.09227	0.0650967	-1.41743	0.156357	0.388895
Rv2374c	1060.54	-0.0883838	0.0624301	1.41572	0.156856	0.389859
Rv3221c	673.916	0.109126	0.0773627	-1.41058	0.158368	0.393059
Rv3595c	680.885	-0.10128	0.0717833	1.41092	0.158268	0.393059
Rv1586c	184.988	0.185376	0.13153	-1.40938	0.158724	0.393515
Rv1959c	156.337	0.192926	0.136905	-1.4092	0.158777	0.393515
Rv2190c	7616	-0.068103	0.048343	1.40874	0.158911	0.393568
Rv3450c	179.491	-0.183501	0.13032	1.40809	0.159105	0.393771
Rv0300	625.076	0.103003	0.0732255	-1.40666	0.159529	0.394542
Rv3692	482.031	-0.11397	0.0811278	1.40482	0.160075	0.395439
Rvnt07	1154.54	0.195859	0.139434	-1.40468	0.160118	0.395439
Rv3171c	1361.27	0.108674	0.0774391	-1.40335	0.160514	0.396137
Rv3212	2270.06	0.0663515	0.0473537	-1.40119	0.161157	0.397446
Rv0778	751.755	0.0973612	0.069528	-1.40032	0.161419	0.397765
Rv0817c	144.35	0.209476	0.149626	-1.4	0.161514	0.397765
Rv2896c	481.823	0.112736	0.0805698	-1.39923	0.161744	0.398051
Rv0254c	145.016	-0.207962	0.148726	1.39829	0.162027	0.398188
Rv1983	738.522	-0.0975548	0.0697595	1.39844	0.16198	0.398188
Rv0547c	441.451	0.12248	0.0877103	-1.39642	0.162589	0.39873
Rv0898c	266.212	-0.159079	0.113905	1.39659	0.162537	0.39873
Rv1787	77.2058	-0.274514	0.196495	1.39706	0.162397	0.39873
Rv1206	715.669	-0.104725	0.075079	1.39487	0.163056	0.399316
Rv2639c	213.795	-0.162549	0.11653	1.39491	0.163044	0.399316
Rv2606c	1410.47	0.083945	0.0602254	-1.39385	0.163364	0.399792
Rv3537	156.929	0.198626	0.142779	-1.39114	0.164182	0.401513
Rv0087	243.071	0.157784	0.113453	-1.39075	0.164302	0.401526
Rv1001	643.546	0.102526	0.0739489	-1.38644	0.165613	0.404447
Rv2004c	260.838	-0.155165	0.112146	1.3836	0.16648	0.406282
Rv3828c	253.708	0.154307	0.111616	-1.38249	0.166821	0.40683
Rv2792c	853.423	0.0906061	0.0656071	-1.38104	0.167266	0.407631
Rv2985	293.219	-0.141336	0.102386	1.38042	0.167457	0.407813
Rv0445c	780.582	0.0938884	0.0681088	-1.37851	0.168047	0.408596
Rv1265	930.473	-0.0880921	0.0639322	1.3779	0.168234	0.408596
Rv3055	90.384	-0.243221	0.176492	1.37808	0.168177	0.408596
Rv3103c	194.362	0.170882	0.124019	-1.37786	0.168245	0.408596
Rv0696	936.875	-0.103495	0.0751872	1.37649	0.168669	0.409057
Rv3649	228.66	0.15849	0.115134	-1.37658	0.168643	0.409057
Rv3080c	367.353	0.127499	0.0927819	-1.37418	0.169385	0.410261
Rv3788	177.636	-0.17496	0.127324	1.37413	0.1694	0.410261
Rv1899c	4321.41	0.0624541	0.0454749	-1.37337	0.169636	0.41055
Rv3543c	250.562	0.155294	0.113151	-1.37246	0.169922	0.410957
Rv2847c	534.972	0.110057	0.0802293	-1.37178	0.170133	0.411185
Rv1081c	137.203	0.208296	0.152216	-1.36842	0.17118	0.413145
Rv1723	103.613	-0.232896	0.170186	1.36848	0.171162	0.413145
Rv1224	686.996	-0.1007	0.0736394	1.36748	0.171476	0.413371
Rv1676	995.46	-0.0836967	0.0612101	1.36737	0.17151	0.413371
Rv0625c	341.856	0.129631	0.0948466	-1.36675	0.171705	0.413556
Rv2081c	691.556	0.0976653	0.0714963	-1.36602	0.171933	0.413821
Rv1236	298.63	-0.134875	0.0988756	1.36409	0.172541	0.414576
Rv2539c	382.447	0.123104	0.0902188	-1.36451	0.172409	0.414576
Rv2916c	1191.38	-0.0846813	0.062088	1.36389	0.172602	0.414576
Rv3263	252.186	0.15821	0.116033	-1.36349	0.172727	0.414593
Rv0326	69.4485	0.265033	0.194556	-1.36225	0.173121	0.415252
Rv0923c	201.786	-0.168027	0.123385	1.36181	0.173259	0.415301
Rv0756c	526.56	0.109889	0.0808009	-1.36	0.173831	0.416386
Rv0011c	358.538	0.143199	0.105511	-1.35718	0.174722	0.418235
Rv0973c	111.708	-0.222022	0.16382	1.35528	0.175329	0.418848
Rv1112	194.592	0.166651	0.122999	-1.3549	0.17545	0.418848
Rv1508c	980.156	-0.0850622	0.0627345	1.35591	0.175129	0.418848
Rv2151c	623.423	0.102765	0.0758486	-1.35488	0.175457	0.418848
Rv0897c	366.313	-0.122807	0.0906718	1.35441	0.175606	0.418919
Rv0128	295.783	0.137091	0.101325	-1.35298	0.176061	0.419717
Rv0224c	177.334	0.17235	0.127705	-1.34959	0.177147	0.420352
Rv0462	2818.71	0.0696793	0.0515665	-1.35125	0.176615	0.420352
Rv0830	134.153	-0.189133	0.140144	1.34955	0.177159	0.420352
Rv0979A	277.875	0.138681	0.102763	-1.34953	0.177167	0.420352
Rv2538c	691.413	0.100503	0.0744346	-1.35022	0.176947	0.420352
Rv2963	343.489	0.132558	0.0982102	-1.34973	0.177101	0.420352
Rv2981c	938.135	0.0873669	0.0647114	-1.3501	0.176984	0.420352
Rv3466	217.509	0.168156	0.124676	-1.34874	0.177421	0.42067
Rv1655	301.833	0.143111	0.106214	-1.34739	0.177856	0.421415
Rv3624c	529.928	-0.10629	0.0789583	1.34616	0.178251	0.422067
Rv0958	646.025	-0.0980695	0.0728929	1.34539	0.178499	0.422367
Rv0209	179.09	-0.172479	0.128312	1.34422	0.178878	0.422407
Rv0591	113.181	0.211861	0.15757	-1.34455	0.178771	0.422407
Rv1350	99.1684	-0.222344	0.165365	1.34456	0.178767	0.422407
Rv2206	642.732	-0.10056	0.0748873	1.34282	0.179329	0.423189
Rv0501	2910.22	-0.0653259	0.0486915	1.34163	0.179717	0.423817
Rv0428c	287.348	0.153737	0.11484	-1.3387	0.180667	0.425485
Rv3350c	752.118	-0.092496	0.0690855	1.33886	0.180616	0.425485
Rv1749c	487.18	0.110674	0.0828333	-1.33611	0.181513	0.426027
Rv2064	584.983	0.121872	0.0911378	-1.33723	0.181149	0.426027
Rv2186c	253.962	-0.145052	0.108551	1.33625	0.181466	0.426027
Rv2709	386.002	0.127209	0.0951097	-1.3375	0.18106	0.426027
Rv3687c	386.219	0.125696	0.0940439	-1.33657	0.181363	0.426027
Rv3767c	652.632	-0.100834	0.0754878	1.33576	0.181627	0.426027
Rv0922	2014.8	0.0674986	0.0505492	-1.3353	0.181777	0.426093
Rv2023c	155.348	-0.18101	0.135856	1.33237	0.18274	0.428063
Rv0398c	83.7571	-0.245959	0.184836	1.33069	0.183291	0.429068
Rv0117	159.037	0.175552	0.13201	-1.32984	0.183572	0.429151
Rv0427c	393.676	0.118041	0.0887462	-1.33009	0.183488	0.429151
Rv3287c	287.004	-0.13988	0.10524	1.32916	0.183797	0.42939
Rv3645	1619.74	0.085315	0.0643109	-1.3266	0.18464	0.431073
Rv1513	899.681	-0.0877665	0.0662326	1.32513	0.18513	0.431641
Rv3331	672.403	-0.0995994	0.0751605	1.32516	0.185119	0.431641
Rv1689	863.285	-0.0879318	0.0664128	1.32402	0.185497	0.432209
Rv2971	775.952	0.0919946	0.0696262	-1.32126	0.186413	0.434055
Rv3010c	593.648	0.100934	0.0764602	-1.32008	0.186807	0.434683
Rv3176c	81.3598	-0.245246	0.185903	1.31922	0.187096	0.435067
Rv2378c	182.234	0.173665	0.131734	-1.31831	0.187401	0.435487
Rv3507	1046.78	-0.0865558	0.0656822	1.3178	0.187572	0.435594
Rv3246c	2195.07	0.0684473	0.0520457	-1.31514	0.188464	0.437376
Rv3000	72.1818	-0.265631	0.202419	1.31228	0.189425	0.439315
Rv3485c	462.328	0.118225	0.0903244	-1.3089	0.19057	0.441677
Rv3385c	446.743	-0.139532	0.106674	1.30803	0.190864	0.442067
Rv1740	129.294	-0.205889	0.157521	1.30706	0.191192	0.442534
Rv1396c	2131.67	-0.0783096	0.0599419	1.30643	0.191408	0.44273
Rv1870c	4975.36	-0.0629886	0.0482277	1.30607	0.191529	0.44273
Rv0201c	514.702	0.111352	0.0853348	-1.30488	0.191932	0.443368
Rv0466	1333	0.0776538	0.059589	-1.30316	0.192521	0.443917
Rv0915c	75.1554	-0.251463	0.192965	1.30316	0.192521	0.443917
Rv1847	228.018	0.151427	0.116208	-1.30307	0.19255	0.443917
Rv2274c	83.5999	0.25873	0.198705	-1.30208	0.19289	0.444407
Rv2691	548.874	0.107171	0.0823382	-1.3016	0.193054	0.444495
Rv0710	1832.8	0.0741576	0.0570519	-1.29983	0.19366	0.445597
Rv1032c	199.472	-0.154452	0.118979	1.29814	0.194238	0.446339
Rv2869c	1277.57	0.0750363	0.0577964	-1.29829	0.194189	0.446339
Rv0081	182.234	0.160877	0.124078	-1.29658	0.194774	0.447279
Rv1212c	224.285	0.146562	0.113275	-1.29387	0.195711	0.448068
Rv1395	164.257	-0.174257	0.134731	1.29337	0.195883	0.448068
Rv2305	115.395	-0.203984	0.157521	1.29497	0.195331	0.448068
Rv2533c	801.631	0.0887792	0.0686032	-1.2941	0.195632	0.448068
Rv2634c	425.11	0.123794	0.0956937	-1.29365	0.195787	0.448068
Rv3315c	68.9289	0.258053	0.199521	-1.29336	0.195886	0.448068
Rv0212c	170.517	-0.174707	0.135262	1.29162	0.196488	0.449153
Rv0088	551.111	0.105702	0.0818993	-1.29063	0.196832	0.449645
Rv2182c	1302.06	-0.0750843	0.0582263	1.28952	0.197216	0.450228
Rv1593c	458.173	-0.111944	0.0868897	1.28835	0.197624	0.450866
Rv2844	379.17	-0.119561	0.0928448	1.28776	0.197831	0.451044
Rv0019c	1115.33	0.0763188	0.0593731	-1.28541	0.198649	0.452075
Rv0578c	3370.7	-0.06409	0.049901	1.28434	0.199022	0.452075
Rv0835	160.829	-0.171235	0.133207	1.28548	0.198624	0.452075
Rv2053c	343.117	0.127547	0.0992531	-1.28507	0.198767	0.452075
Rv3104c	1042.58	0.0798801	0.0622002	-1.28424	0.199058	0.452075
Rvnt09	606.15	0.240001	0.186846	-1.28448	0.198973	0.452075
Rv3738c	138.378	0.184369	0.143712	-1.2829	0.199526	0.452844
Rv1360	1286.8	-0.0837172	0.0652756	1.28252	0.19966	0.452857
Rv3628	491.219	0.103336	0.0807025	-1.28045	0.200386	0.454207
Rv0539	235.06	-0.142778	0.111855	1.27646	0.201794	0.456512
Rv3644c	569.237	0.105113	0.0823048	-1.27712	0.201559	0.456512
Rv3735	290.454	-0.129339	0.101314	1.27662	0.201737	0.456512
Rv0021c	286.256	0.134897	0.10584	-1.27454	0.202471	0.456741
Rv0811c	615.152	0.0970363	0.0761226	-1.27474	0.202402	0.456741
Rv2799	252.436	-0.149924	0.117613	1.27472	0.20241	0.456741
Rv3198A	190.806	0.163177	0.128049	-1.27433	0.202547	0.456741
Rv3298c	434.041	0.110078	0.086289	-1.27569	0.202065	0.456741
Rv1349	167.884	0.184294	0.14471	-1.27354	0.202828	0.457081
Rv2550c	89.2696	-0.233327	0.183529	1.27134	0.203609	0.458546
Rv1062	213.829	0.16493	0.129824	-1.27041	0.203939	0.458699
Rv1797	2215.14	-0.0632832	0.0498131	1.27041	0.203938	0.458699
Rv0179c	1795.99	-0.0721925	0.0569246	1.26821	0.204722	0.459453
Rv1498A	180.843	0.160026	0.12616	-1.26844	0.204642	0.459453
Rv2128	413.478	0.108793	0.0857476	-1.26876	0.204528	0.459453
Rv2417c	1047.39	0.0868447	0.0684897	-1.268	0.204799	0.459453
Rv1893	133.679	-0.183121	0.144674	1.26575	0.205602	0.460784
Rvnt39	772.472	0.206943	0.163513	-1.2656	0.205656	0.460784
Rv2192c	791.389	0.0929631	0.0735876	-1.2633	0.206482	0.46234
Rv1516c	192.558	-0.160851	0.127526	1.26132	0.207193	0.463043
Rv2507	346.557	0.130047	0.103083	-1.26157	0.207102	0.463043
Rv3573c	175.027	-0.189	0.149826	1.26146	0.207144	0.463043
Rv3367	547.409	-0.104316	0.0827442	1.2607	0.207417	0.463248
Rv0403c	77.948	-0.25195	0.200182	1.2586	0.208174	0.464347
Rv2910c	485.449	0.109637	0.0870858	-1.25896	0.208045	0.464347
Rv1232c	1240.2	0.0832343	0.0662376	-1.2566	0.208897	0.464482
Rv1297	12967.5	-0.0587516	0.0467434	1.2569	0.208791	0.464482
Rv1732c	238.199	-0.149733	0.119046	1.25777	0.208473	0.464482
Rv2138	1414.01	0.0718917	0.0571959	-1.25694	0.208776	0.464482
Rv2377c	61.5578	-0.270908	0.215555	1.25679	0.208829	0.464482
Rv0007	1574.62	0.0704255	0.056121	-1.25489	0.20952	0.465276
Rv0474	422.115	-0.115534	0.0920531	1.25508	0.209449	0.465276
Rv0787	112.136	-0.198964	0.158666	1.25398	0.20985	0.465713
Rv1691	400.369	-0.109637	0.0875585	1.25216	0.210513	0.466888
Rv0626	221.948	0.146427	0.116989	-1.25163	0.210703	0.467014
Rv0862c	549.084	0.0993509	0.0794449	-1.25056	0.211094	0.467584
Rv2682c	2147.1	-0.0712689	0.0570366	1.24953	0.211471	0.467903
Rv3276c	999.393	0.0842436	0.0674252	-1.24944	0.211505	0.467903
Rv0010c	552.028	0.0984302	0.0789678	-1.24646	0.212595	0.468758
Rv0114	264.059	-0.129345	0.10378	1.24634	0.212639	0.468758
Rv0265c	556.883	0.0983863	0.0788735	-1.24739	0.212254	0.468758
Rv0643c	1237.35	-0.073627	0.0590817	1.24619	0.212694	0.468758
Rv2502c	360.584	0.116712	0.0935587	-1.24747	0.212225	0.468758
Rvnt14	359.968	0.127331	0.102109	-1.247	0.212397	0.468758
Rv2149c	680.223	0.0995924	0.0799835	-1.24516	0.213073	0.469152
Rv2790c	947.434	0.0847475	0.0680717	-1.24497	0.213141	0.469152
Rv1101c	707.326	-0.0893947	0.0718726	1.24379	0.213576	0.469518
RVnc0015	62.581	-0.258713	0.207999	1.24382	0.213566	0.469518
Rv1102c	221.255	-0.168639	0.135725	1.24251	0.21405	0.469677
Rv2516c	249.158	-0.139163	0.11197	1.24286	0.21392	0.469677
Rv3586	257.363	0.13381	0.107632	-1.24322	0.213788	0.469677
Rv1306	3644.63	-0.0658808	0.0530634	1.24155	0.214403	0.470157
Rv2777c	983.966	-0.0779148	0.0628002	1.24068	0.214724	0.470566
Rv0903c	465.539	-0.101014	0.0814941	1.23953	0.215151	0.470945
Rv3414c	1342.56	-0.0717847	0.057915	1.23948	0.215166	0.470945
Rv2037c	228.897	-0.137336	0.110847	1.23897	0.215356	0.471067
Rv0014c	1351.4	0.0835866	0.0674923	-1.23846	0.215545	0.471185
Rv3005c	1572.68	-0.0691603	0.0559305	1.23654	0.216258	0.47245
Rv0478	367.237	-0.118354	0.0958018	1.2354	0.216681	0.472784
Rv3099c	890.3	-0.0800019	0.0647411	1.23572	0.216562	0.472784
Rv0688	650.173	-0.101432	0.0822479	1.23324	0.217484	0.473651
Rv0724	4100.54	0.0517917	0.04199	-1.23343	0.217415	0.473651
Rv2760c	68.3756	0.251643	0.203949	-1.23385	0.217257	0.473651
Rv3224	1474.45	0.073725	0.0598544	-1.23174	0.218046	0.47458
Rv2452c	166.186	0.162867	0.132307	-1.23099	0.218328	0.474898
Rv0736	104.594	0.198647	0.161584	-1.22937	0.218932	0.475621
Rv0878c	118.682	-0.185954	0.151242	1.22951	0.21888	0.475621
Rv0316	620.905	0.0997316	0.0815367	-1.22315	0.221273	0.479813
Rv1316c	85.9829	0.21905	0.179014	-1.22365	0.221086	0.479813
Rv2406c	656.044	-0.10026	0.0819647	1.22322	0.221249	0.479813
Rv0790c	63.2181	-0.256123	0.209472	1.22271	0.22144	0.479878
Rv0708	1248.89	0.0728643	0.0596665	-1.22119	0.222012	0.480524
Rv2968c	590.759	-0.09064	0.0742085	1.22142	0.221925	0.480524
Rv1129c	292.693	0.446042	0.366205	-1.21801	0.22322	0.481947
Rv1402	569.495	-0.104409	0.0856948	1.21838	0.223079	0.481947
Rv2569c	157.266	-0.162921	0.133687	1.21867	0.222969	0.481947
Rv3852	708.444	-0.0862731	0.0708263	1.21809	0.223189	0.481947
Rv2325c	759.005	0.0863085	0.0708821	-1.21764	0.223363	0.481957
Rv1213	518.166	-0.0974383	0.0801679	1.21543	0.224203	0.482581
Rv2036	119.586	-0.180526	0.148438	1.21617	0.223918	0.482581
Rv2382c	315.619	-0.119694	0.0984463	1.21583	0.224051	0.482581
Rv2461c	1371.59	-0.0834785	0.0686741	1.21557	0.224147	0.482581
Rv0803	1446.64	-0.0753905	0.062113	1.21376	0.224838	0.483536
Rv1590	396.443	-0.119235	0.0982536	1.21354	0.224923	0.483536
Rv2688c	950.597	0.0848601	0.0699665	-1.21287	0.22518	0.483793
Rv1204c	715.711	0.0888281	0.0732843	-1.2121	0.225473	0.484124
Rv0604	175.799	-0.155019	0.128018	1.21091	0.225929	0.484806
Rv2328	194.201	0.147227	0.121644	-1.21031	0.226159	0.485002
Rv1904	1497.45	-0.0801059	0.0662267	1.20957	0.226443	0.485119
Rv2556c	1192.45	0.077905	0.0644136	-1.20945	0.226491	0.485119
Rv2752c	1720.15	0.0650064	0.0538415	-1.20737	0.227291	0.486536
Rv2560	243.486	-0.136881	0.113435	1.20669	0.22755	0.486565
Rv3886c	468.037	-0.0989016	0.0819665	1.20661	0.227582	0.486565
Rv3234c	684.763	0.0842657	0.0698659	-1.20611	0.227777	0.486683
Rv3851	138.027	-0.173919	0.14439	1.20451	0.228393	0.487703
Rv0712	263.161	-0.127057	0.105586	1.20335	0.228841	0.488231
Rv2816c	179.916	0.179865	0.149495	-1.20315	0.228919	0.488231
Rv0998	644.523	0.0928931	0.0773373	-1.20114	0.229696	0.488994
Rv2213	1426.22	-0.0691962	0.057602	1.20128	0.229643	0.488994
Rv2314c	727.674	-0.0946738	0.0788166	1.20119	0.229677	0.488994
Rv0749A	176.722	0.157832	0.131526	-1.20001	0.230136	0.48917
Rv1100	472.735	-0.0981431	0.0817608	1.20037	0.229996	0.48917
Rv1837c	4183.74	-0.0548425	0.0457078	1.19985	0.230197	0.48917
Rv3300c	432.802	0.111123	0.0926442	-1.19946	0.23035	0.489197
Rv0725c	171.157	-0.149385	0.124683	1.19812	0.230872	0.490008
Rv3773c	79.6949	-0.222879	0.186227	1.19682	0.231379	0.490786
Rv0017c	881.322	0.0860942	0.0720243	-1.19535	0.23195	0.491701
Rv0570	566.766	0.0926795	0.0776129	-1.19413	0.232429	0.492333
Rv0638	3247.04	0.0528081	0.0442381	-1.19373	0.232585	0.492333
Rv1457c	487.243	0.104476	0.0875635	-1.19315	0.232811	0.492333
Rv2299c	1381.11	-0.0737391	0.0617927	1.19333	0.23274	0.492333
Rv3464	1105.93	0.075138	0.0629988	-1.19269	0.232991	0.492417
Rv0634c	872.384	0.0821512	0.0690073	-1.19047	0.233861	0.493957
Rv1280c	1316.89	0.0708643	0.0596229	-1.18854	0.23462	0.494963
Rv2612c	444.955	-0.113758	0.0957106	1.18856	0.234612	0.494963
Rv1730c	352.006	-0.116709	0.0982371	1.18803	0.234822	0.495091
Rv2181	1096.97	0.0732373	0.0617858	-1.18534	0.235882	0.497028
Rv1916	795.568	-0.0857529	0.0724041	1.18436	0.236269	0.497543
Rv2845c	1158.66	-0.0782096	0.0660827	1.18351	0.236606	0.497954
Rv2096c	839.002	0.0871812	0.0738257	-1.18091	0.23764	0.499791
Rv2979c	291.989	0.11977	0.101449	-1.18059	0.237765	0.499791
Rv0608	371.878	-0.108313	0.0918425	1.17933	0.238267	0.500175
Rv2686c	95.398	0.200841	0.170529	-1.17775	0.238894	0.500175
Rv2796c	145.851	0.164267	0.13934	-1.17889	0.23844	0.500175
Rv2922A	106.344	-0.18937	0.160807	1.17762	0.238947	0.500175
Rv3079c	82.7517	-0.215014	0.182303	1.17943	0.238226	0.500175
Rv3236c	611.789	-0.088406	0.0750439	1.17806	0.238774	0.500175
Rv3671c	1125.6	0.0757148	0.064256	-1.17833	0.238665	0.500175
Rv2077c	4934.57	0.057865	0.0491844	-1.17649	0.239399	0.500356
Rv2104a	108.144	0.183348	0.155864	-1.17633	0.239462	0.500356
Rv3335c	511.612	0.0954412	0.0810958	-1.17689	0.239237	0.500356
Rv0656c	95.4071	-0.206598	0.175742	1.17557	0.239765	0.50069
Rv3665c	114.303	-0.187238	0.159407	1.17459	0.240157	0.501211
Rv1929c	679.302	0.106158	0.0905008	-1.17301	0.240792	0.502236
Rv0351	2242.38	0.0580582	0.049548	-1.17176	0.241295	0.502985
Rv1454c	370.258	-0.107716	0.0920523	1.17016	0.241935	0.50402
Rv1981c	525.218	0.0992325	0.0849891	-1.16759	0.242972	0.505352
Rv2600	304.011	-0.121656	0.104194	1.1676	0.242968	0.505352
Rv3911	231.41	-0.133188	0.114079	1.1675	0.243008	0.505352
Rv1432	119.613	-0.181706	0.155725	1.16684	0.243275	0.505425
Rv2943	163.902	0.154458	0.132447	-1.16618	0.243541	0.505425
Rv3141	1222.26	0.0702845	0.0602545	-1.16646	0.243428	0.505425
Rv3306c	745.587	-0.0963047	0.0825951	1.16599	0.24362	0.505425
Rv1768	859.052	-0.0801425	0.0689677	1.16203	0.245224	0.508451
Rv0510	3273.06	-0.0575491	0.0496388	1.15936	0.246311	0.510402
Rv1957	90.1239	-0.203451	0.175689	1.15802	0.246857	0.511231
Rv1408	650.565	0.0872656	0.0754225	-1.15702	0.247262	0.511498
Rv2973c	314.412	0.112905	0.0975855	-1.15699	0.247278	0.511498
Rv1161	7362.48	0.0501701	0.0434435	-1.15484	0.248157	0.512239
Rv1248c	3460.98	-0.0529171	0.0458283	1.15468	0.248221	0.512239
Rv1404	808.879	-0.0812475	0.0703324	1.15519	0.248012	0.512239
Rv1799	100.759	0.1984	0.171733	-1.15528	0.247977	0.512239
Rv3324c	64.969	0.246056	0.213184	-1.15419	0.248421	0.51235
Rv3283	1388.09	0.0736562	0.0638607	-1.15339	0.248751	0.512729
Rv0493c	99.7296	-0.193573	0.168036	1.15197	0.249333	0.513626
Rv0535	101.241	0.192302	0.167028	-1.15131	0.249603	0.51388
Rv0027	60.5147	-0.253148	0.220035	1.15049	0.249944	0.514279
Rv3694c	1075.61	0.0740332	0.0644855	-1.14806	0.250944	0.515731
Rvnt12	908.602	0.104823	0.0912984	-1.14813	0.250914	0.515731
Rv1247c	217.044	-0.140891	0.122948	1.14594	0.251821	0.517148
Rv3867	761.315	0.0879988	0.0768094	-1.14568	0.251929	0.517148
Rv0235c	275.133	0.12463	0.109127	-1.14207	0.253427	0.519614
Rv1903	198.704	0.142528	0.124773	-1.1423	0.253328	0.519614
Rv0528	1036.06	0.0713148	0.0624721	-1.14155	0.253643	0.519753
Rv1654	246.269	-0.123563	0.108309	1.14083	0.253941	0.519847
Rv2689c	282.279	-0.118702	0.104059	1.14072	0.253986	0.519847
Rv0594	231.054	0.126607	0.111133	-1.13924	0.254602	0.520499
Rv1281c	608.659	-0.0864127	0.0758324	1.13952	0.254486	0.520499
Rv0585c	193.425	-0.14039	0.123285	1.13874	0.254811	0.520622
Rv3585	1280.17	-0.0648745	0.0570149	1.13785	0.255183	0.521079
Rv3705A	61.7275	-0.249143	0.219128	1.13698	0.255548	0.521521
Rv1440	591.304	0.0845503	0.0743909	-1.13657	0.255719	0.521565
Rv3061c	564.787	0.0897925	0.0791393	-1.13461	0.256537	0.522929
Rv2467	1582.65	0.0620308	0.0547961	-1.13203	0.257622	0.524836
Rv0346c	2104.26	0.0656193	0.0580058	-1.13125	0.257948	0.524889
Rv1613	2243.77	0.0603248	0.0533207	-1.13136	0.257905	0.524889
Rv2362c	448.19	0.0949574	0.084074	-1.12945	0.258708	0.524955
Rv2685	652.218	0.0810359	0.0717513	-1.1294	0.25873	0.524955
Rv3075c	1392.87	-0.0646662	0.0572328	1.12988	0.258527	0.524955
Rv3243c	309.451	0.113268	0.100187	-1.13057	0.258234	0.524955
RVnc0035	1140.79	-0.078538	0.0695005	1.13004	0.258461	0.524955
Rv0412c	689.028	0.0902034	0.0800562	-1.12675	0.259848	0.525429
Rv1540	860.001	0.078563	0.0697114	-1.12697	0.259754	0.525429
Rv1641	3614.35	-0.0523966	0.0465036	1.12672	0.25986	0.525429
Rv1977	277.381	-0.119856	0.106404	1.12643	0.259985	0.525429
Rv2235	422.819	0.101202	0.0898487	-1.12636	0.260014	0.525429
Rv2340c	657.015	-0.0826424	0.0733359	1.1269	0.259784	0.525429
Rv3689	532.395	-0.0942944	0.083579	1.12821	0.259233	0.525429
Rv0637	2589.45	-0.0570855	0.0508184	1.12332	0.261301	0.527725
Rv1509	226.492	0.124431	0.110897	-1.12204	0.261845	0.528519
Rv2540c	1530.72	0.0611564	0.0546038	-1.12	0.262713	0.529966
Rv2228c	830.126	0.0771891	0.0689854	-1.11892	0.263175	0.530592
Rv0533c	905.689	0.0745916	0.066748	-1.11751	0.263776	0.530887
Rv0769	116.58	-0.171731	0.15365	1.11768	0.263704	0.530887
Rv2419c	943.816	0.0704583	0.0630391	-1.11769	0.263699	0.530887
Rv1962c	74.689	-0.218822	0.195992	1.11648	0.264215	0.53116
Rv2455c	4208.6	-0.0485605	0.0434894	1.1166	0.264164	0.53116
Rv3582c	5055.8	0.0537924	0.0482099	-1.1158	0.26451	0.531448
Rv0241c	968.038	-0.0921761	0.0826412	1.11538	0.264689	0.531503
Rv1647	245.34	-0.124718	0.11188	1.11475	0.264959	0.53174
Rv3028c	3703.24	0.050835	0.0456201	-1.11431	0.265146	0.53181
Rv0640	2084.03	0.0651384	0.0585353	-1.1128	0.265792	0.532802
Rv1796	3464.26	0.0478569	0.0430821	-1.11083	0.266642	0.533893
Rv2091c	1302.91	-0.068041	0.0612425	1.11101	0.266564	0.533893
Rv3345c	179.093	-0.157681	0.142083	1.10978	0.267095	0.534495
Rv1679	687.732	-0.0808768	0.0729445	1.10874	0.26754	0.535081
Rv2577	66.1844	0.228559	0.20632	-1.10779	0.267952	0.535599
Rv1608c	271.816	-0.126787	0.11462	1.10615	0.268662	0.53671
Rv3672c	968.133	0.0700117	0.0633968	-1.10434	0.269446	0.537969
Rv0317c	806.212	0.0735529	0.0666259	-1.10397	0.269607	0.537985
Rv1221	1421.9	-0.0808968	0.0733976	1.10217	0.270387	0.538927
Rv2693c	500.246	0.0933143	0.0846449	-1.10242	0.270278	0.538927
Rv0607	103.294	0.179734	0.16316	-1.10158	0.270646	0.539137
Rv3848	1082.5	0.0717563	0.0653139	-1.09864	0.271926	0.541378
Rv3737	646.907	0.0814305	0.0741708	-1.09788	0.272257	0.541525
Rvnt08	2150.18	0.0618001	0.0562965	-1.09776	0.272309	0.541525
Rv1315	1543.97	0.0600682	0.0547536	-1.09706	0.272613	0.541558
Rv1879	130.602	0.158423	0.144478	-1.09652	0.272851	0.541558
Rv2350c	778.916	0.074355	0.0678231	-1.09631	0.272944	0.541558
Rv3266c	693.733	0.0857699	0.0781886	-1.09696	0.272658	0.541558
Rv1398c	6991.72	-0.0780073	0.0712209	1.09529	0.273391	0.542138
Rv1083	100.023	0.183812	0.167917	-1.09466	0.273666	0.542376
Rv1338	621.006	0.080411	0.0735073	-1.09392	0.27399	0.542535
Rv1984c	486.236	-0.0924834	0.0845548	1.09377	0.274056	0.542535
Rv1185c	3096.58	0.0696914	0.0638087	-1.09219	0.274748	0.543473
Rv1376	359.364	-0.106226	0.0972775	1.09198	0.27484	0.543473
Rv0561c	241.1	-0.126348	0.115761	1.09145	0.275074	0.543629
Rv3479	3077.28	-0.0716889	0.0657195	1.09083	0.275347	0.543861
Rv0155	432.379	-0.0938646	0.0862132	1.08875	0.276264	0.544898
Rv0871	931.016	0.0722942	0.0664114	-1.08858	0.276339	0.544898
Rv1708	807.689	0.0773304	0.0710161	-1.08891	0.276192	0.544898
Rv0744c	99.5407	-0.178693	0.164394	1.08698	0.277045	0.545414
Rv0992c	235.78	0.128862	0.118564	-1.08685	0.277102	0.545414
Rv3201c	258.646	0.120028	0.110464	-1.08658	0.277223	0.545414
Rv3341	502.108	0.0881232	0.0810731	-1.08696	0.277054	0.545414
Rv0875c	180.391	0.14189	0.130644	-1.08608	0.277443	0.545416
Rv1845c	1041.51	0.0707167	0.0651244	-1.08587	0.277536	0.545416
Rv2002	346.544	-0.10213	0.0941319	1.08497	0.277934	0.545892
Rv2141c	665.157	0.079071	0.0729396	-1.08406	0.278338	0.546378
Rv0465c	387.566	0.0978901	0.0904528	-1.08222	0.279153	0.546754
Rv1599	1083.96	-0.0650763	0.06013	1.08226	0.279137	0.546754
Rv2170	107.526	0.179239	0.165551	-1.08269	0.278948	0.546754
Rv3419c	603.566	0.082576	0.0762835	-1.08249	0.279036	0.546754
Rv0061c	977.892	0.0746982	0.0690564	-1.0817	0.279387	0.546762
Rv3116	1067.22	0.080619	0.074543	-1.08151	0.27947	0.546762
Rv0366c	75.5232	0.200831	0.18598	-1.07985	0.280208	0.5479
Rv2411c	653.644	0.079965	0.0741248	-1.07879	0.280682	0.54852
Rv2016	68.8544	0.214823	0.199553	-1.07652	0.281695	0.550193
Rv0218	124.648	-0.162551	0.151296	1.07439	0.282648	0.550988
Rv0313	2322.23	-0.0509643	0.0474543	1.07396	0.282838	0.550988
Rv0408	924.7	-0.0746242	0.0694921	1.07385	0.282889	0.550988
Rv1729c	233.567	-0.126897	0.11809	1.07458	0.282562	0.550988
Rv2358	192.776	0.127546	0.118693	-1.07458	0.282561	0.550988
Rv0743c	85.1024	-0.196449	0.183059	1.07314	0.283206	0.550994
Rv3232c	659.139	-0.0839449	0.0782088	1.07334	0.283117	0.550994
Rv3583c	8572.32	0.0522355	0.0487505	-1.07149	0.283951	0.552135
Rv1329c	437.339	0.0957752	0.0895971	-1.06895	0.28509	0.554043
Rv3794	2151.02	0.0600573	0.0562484	-1.06772	0.285648	0.55482
Rv1544	529.167	-0.0836383	0.0784125	1.06665	0.286132	0.555051
Rv3072c	151.817	-0.144359	0.135371	1.0664	0.286243	0.555051
Rv3470c	164.076	-0.150947	0.141471	1.06699	0.285978	0.555051
Rv3584	1742.75	-0.0585964	0.0549958	1.06547	0.286663	0.555558
Rv1086	488.257	0.0885095	0.0831952	-1.06388	0.287385	0.555888
Rv1843c	1634.1	-0.0600557	0.056438	1.0641	0.287283	0.555888
Rv1898	268.754	-0.119053	0.111861	1.06429	0.287196	0.555888
Rv3270	4295.99	-0.0563467	0.0529727	1.06369	0.287468	0.555888
Rv0551c	248.808	0.119303	0.112291	-1.06245	0.288031	0.556489
Rvnt30	8977.59	0.223151	0.210063	-1.06231	0.288097	0.556489
Rv1223	3661.96	0.0496809	0.0467895	-1.06179	0.288329	0.55663
Rv0322	143.1	0.147821	0.13937	-1.06063	0.288857	0.557035
Rv1962A	63.5953	-0.214918	0.202583	1.06089	0.28874	0.557035
Rv0926c	306.005	0.10676	0.100811	-1.05901	0.289597	0.557849
Rv0977	412.071	-0.0940776	0.088807	1.05935	0.289441	0.557849
Rv1368	631.093	-0.0814033	0.0769534	1.05783	0.290135	0.558372
Rv2022c	191.17	-0.137749	0.130233	1.05771	0.290187	0.558372
Rv1922	137.949	0.158318	0.149889	-1.05624	0.290859	0.559356
Rv0917	405.536	-0.0961338	0.0910492	1.05584	0.291039	0.559396
Rv0441c	135.007	0.154092	0.146082	-1.05483	0.291504	0.559981
Rv1097c	881.474	-0.0709157	0.0673157	1.05348	0.292121	0.560698
Rv1781c	199.449	-0.132269	0.125584	1.05323	0.292235	0.560698
Rv2424c	80.9138	0.198038	0.188077	-1.05296	0.292357	0.560698
Rv3231c	171.674	-0.141779	0.134803	1.05175	0.292914	0.561458
Rv2155c	1385.43	0.0706185	0.067191	-1.05101	0.293253	0.561801
Rv1179c	1166.43	0.0743061	0.070734	-1.0505	0.293488	0.561927
Rv1437	2023.58	0.0612376	0.0583803	-1.04894	0.294204	0.561927
Rv1458c	577.483	0.0790359	0.0753339	-1.04914	0.294113	0.561927
Rv2256a	278.561	0.114922	0.109479	-1.04972	0.293847	0.561927
Rv3025c	811.618	-0.0709108	0.067613	1.04878	0.294282	0.561927
Rv3732	376.574	-0.102023	0.0972525	1.04905	0.294156	0.561927
Rv0669c	636.116	-0.0783613	0.0747938	1.0477	0.294778	0.562568
Rv1061	268.835	0.111754	0.106711	-1.04726	0.294978	0.562573
Rv1863c	1027.41	-0.0647362	0.0618305	1.047	0.295102	0.562573
Rv0383c	2331.42	0.0619806	0.0592729	-1.04568	0.295708	0.563422
Rv0751c	407.102	-0.0928524	0.0888555	1.04498	0.296032	0.563732
Rv1563c	351.117	0.100156	0.0959034	-1.04434	0.296329	0.563991
Rv1044	84.3704	-0.192217	0.184225	1.04338	0.296772	0.564528
Rv3024c	642.005	-0.0766419	0.0735337	1.04227	0.297287	0.5652
Rv0864	1364.61	0.0632169	0.0606808	-1.04179	0.297507	0.565307
Rv1146	198.404	0.133678	0.128401	-1.0411	0.297828	0.565307
Rv2264c	335.653	0.100989	0.0969755	-1.04138	0.297697	0.565307
Rv0740	142.443	-0.142575	0.137043	1.04037	0.298169	0.565342
Rv3717	799.117	-0.0722274	0.0694205	1.04043	0.298138	0.565342
Rv0415	403.545	-0.094881	0.0912972	1.03925	0.298687	0.566018
Rv0256c	407.63	-0.0934521	0.0900973	1.03724	0.299626	0.567001
Rv1633	1434.07	0.0565081	0.0544896	-1.03704	0.299715	0.567001
Rv1634	842.494	0.0741874	0.0715558	-1.03678	0.29984	0.567001
Rv2041c	202.909	-0.127405	0.122889	1.03675	0.299853	0.567001
Rv0384c	956.219	-0.0666129	0.0643005	1.03596	0.300219	0.567081
Rv1506c	406.709	0.0931697	0.0899192	-1.03615	0.300133	0.567081
Rv2070c	141.721	-0.146748	0.141718	1.03549	0.300441	0.567193
Rv1004c	440.796	-0.0962617	0.0930375	1.03465	0.30083	0.567623
Rv1953	111.006	-0.164283	0.158838	1.03428	0.301005	0.567646
Rv2222c	2470.83	-0.0527433	0.0510435	1.0333	0.301463	0.568129
Rv2782c	2191.85	0.0584871	0.0566165	-1.03304	0.301585	0.568129
Rv0571c	263.416	-0.113804	0.110396	1.03087	0.302602	0.568395
Rv1822	273.137	0.111052	0.107656	-1.03154	0.302288	0.568395
Rv2429	479.777	0.103508	0.100371	-1.03126	0.30242	0.568395
Rv2728c	126.417	-0.155692	0.150816	1.03233	0.301917	0.568395
Rv3554	380.646	0.104494	0.101386	-1.03066	0.3027	0.568395
Rv3570c	574.557	0.0847979	0.0821833	-1.03181	0.302159	0.568395
Rv1707	1770.66	0.0554113	0.0538133	-1.02969	0.303153	0.56894
Rv0364	1071.94	0.066228	0.0644318	-1.02788	0.304007	0.569628
Rv0505c	685.52	-0.0745851	0.0725562	1.02796	0.303967	0.569628
Rv0843	59.2053	0.219928	0.213839	-1.02847	0.303728	0.569628
Rv0146	1030.15	0.0777049	0.0756667	-1.02694	0.304451	0.569891
Rv0470c	1809.25	0.0599329	0.0583833	-1.02654	0.304636	0.569891
Rv1702c	91.674	0.197378	0.192224	-1.02681	0.304511	0.569891
Rv0670	576.057	-0.0781513	0.0761767	1.02592	0.304929	0.570134
Rv2471	913.999	0.0655421	0.0639151	-1.02545	0.305149	0.57024
Rv1538c	323.704	0.0997245	0.0974159	-1.0237	0.305978	0.571485
Rv0730	472.661	-0.0838178	0.0819514	1.02277	0.306414	0.57169
Rv3384c	230.289	-0.115125	0.112547	1.0229	0.306354	0.57169
Rv3664c	90.7343	-0.176215	0.172375	1.02228	0.30665	0.571826
Rv2009	290.637	0.105899	0.103949	-1.01876	0.308319	0.574631
Rv1705c	60.0664	-0.21773	0.214106	1.01693	0.309187	0.575943
Rv0800	246.229	0.112455	0.110661	-1.01622	0.309526	0.57614
Rv1649	583.015	0.0785639	0.0773254	-1.01602	0.309622	0.57614
Rv0180c	489.867	0.0908492	0.0894487	-1.01566	0.309793	0.576152
Rv0345	119.524	-0.151423	0.149194	1.01494	0.310134	0.576174
Rv2415c	104.297	-0.166148	0.163651	1.01526	0.309983	0.576174
Rv0432	1103.13	0.0634238	0.0626122	-1.01296	0.311079	0.577623
Rv2047c	709.028	-0.0743636	0.0735382	1.01122	0.311909	0.578859
Rv0706	1663.49	0.0559128	0.0553721	-1.00976	0.312608	0.579541
Rv3528c	483.094	-0.0842403	0.083424	1.00979	0.312598	0.579541
Rv1348	290.615	0.100667	0.0998482	-1.0082	0.313357	0.580622
Rv0328	83.8129	-0.182031	0.18062	1.00781	0.313545	0.580663
Rv2855	855.78	-0.0745374	0.0740905	1.00603	0.3144	0.581633
Rv3488	121.185	0.153196	0.152241	-1.00628	0.314282	0.581633
Rv0773c	869.227	0.0686976	0.0685022	-1.00285	0.315932	0.583848
Rv0794c	272.117	-0.110403	0.110062	1.0031	0.315814	0.583848
Rv0994	1505.53	-0.061933	0.0619304	1.00004	0.31729	0.58605
Rv1642	826.436	-0.0757945	0.0759916	0.997406	0.318568	0.588099
Rv0584	201.648	0.119529	0.119901	-0.996904	0.318811	0.588238
Rv0559c	1204.43	-0.0632666	0.0635289	0.99587	0.319313	0.588855
Rv1322A	5096.34	-0.0444867	0.0447603	0.993889	0.320277	0.590321
Rv2975a	685.437	-0.0744357	0.0751112	0.991006	0.321682	0.5926
Rv3764c	374.854	0.0913438	0.0922998	-0.989642	0.322349	0.593516
Rv0273c	290.429	-0.100805	0.102018	0.988103	0.323102	0.594589
Rv1093	1477.01	0.056647	0.057354	-0.987674	0.323312	0.594664
Rv1996	64.3174	-0.198946	0.201562	0.987019	0.323633	0.594707
Rv3195	199.256	0.11862	0.120202	-0.986838	0.323722	0.594707
Rv3393	341.921	0.101653	0.103035	-0.986587	0.323845	0.594707
Rv0182c	429.678	0.0841057	0.0853691	-0.985201	0.324525	0.594899
Rv0704	6331.91	0.0390698	0.0396791	-0.984643	0.324799	0.594899
Rv1490	129.432	-0.151523	0.1538	0.98519	0.324531	0.594899
Rv1548c	230.824	0.119161	0.120991	-0.98488	0.324683	0.594899
Rv3873	1701.03	-0.0522941	0.0530708	0.985365	0.324445	0.594899
Rv1264	1633.05	0.0527661	0.0536296	-0.983899	0.325165	0.595258
Rv0568	2500.49	-0.0527721	0.0537545	0.981724	0.326236	0.596281
Rv0865	511.569	0.0812601	0.0827577	-0.981904	0.326147	0.596281
Rv1829	1069.14	-0.0609561	0.0621127	0.98138	0.326405	0.596281
Rv3566A	152.034	0.136992	0.139516	-0.981909	0.326145	0.596281
Rv0785	500.028	-0.0826229	0.0842563	0.980613	0.326783	0.596661
Rv0734	2259.31	-0.0544499	0.0555768	0.979723	0.327223	0.597152
Rv1944c	79.2676	-0.182454	0.186379	0.978939	0.32761	0.597236
Rv3392c	215.366	-0.118609	0.121156	0.978978	0.327591	0.597236
Rv1746	465.939	0.0806573	0.0824246	-0.978559	0.327798	0.597268
Rv2951c	1759.39	0.0532515	0.0544485	-0.978016	0.328066	0.597446
Rv3190A	232.282	0.113232	0.115826	-0.977604	0.32827	0.597507
Rv1802	63.1615	0.21175	0.21706	-0.975537	0.329294	0.599058
Rv1418	657.72	-0.0714024	0.0733238	0.973796	0.330158	0.599968
Rv1743	965.424	0.0611305	0.0628029	-0.97337	0.330369	0.599968
Rv2231c	253.41	0.106006	0.108903	-0.973396	0.330356	0.599968
Rv3704c	800.322	-0.0666841	0.0685241	0.973149	0.330479	0.599968
Rv2887	312.433	0.0938918	0.0965218	-0.972752	0.330677	0.600016
Rv0279c	1268.99	-0.0676037	0.0696554	0.970544	0.331775	0.601697
Rv0537c	1263.7	0.058637	0.0606056	-0.967518	0.333285	0.603296
Rv0617	184.104	0.120807	0.124802	-0.967991	0.333049	0.603296
Rv0646c	610.314	-0.0765613	0.0791577	0.9672	0.333444	0.603296
Rv1600	822.243	0.0707967	0.0731095	-0.968365	0.332862	0.603296
Rv3872	868.548	-0.0642389	0.0664276	0.967051	0.333519	0.603296
Rv1602	556.282	-0.07653	0.0792085	0.966185	0.333952	0.603768
Rv2185c	718.044	-0.0659667	0.0683597	0.964994	0.334548	0.604534
Rv0718	2785.97	-0.0449882	0.0466686	0.963992	0.33505	0.605096
Rv3046c	96.5043	-0.165156	0.17138	0.963684	0.335205	0.605096
Rv3430c	144.33	-0.136665	0.141932	0.962887	0.335604	0.605505
Rv0986	122.755	0.140532	0.146217	-0.961116	0.336494	0.606173
Rv2384	59.2566	-0.212019	0.220535	0.961383	0.336359	0.606173
Rv3394c	170.043	-0.128841	0.134029	0.961292	0.336405	0.606173
Rv0083	482.02	0.085315	0.0888708	-0.95999	0.33706	0.606605
Rv3190c	357.02	0.0919114	0.0957484	-0.959927	0.337092	0.606605
Rv3907c	1161.33	0.0567926	0.0591832	-0.959607	0.337253	0.606605
Rv1302	873.852	0.067285	0.0702439	-0.957878	0.338124	0.607118
Rv1334	246.852	-0.103048	0.107586	0.957816	0.338155	0.607118
Rv1774	345.285	-0.0948291	0.0990567	0.957322	0.338405	0.607118
Rv2555c	5965.67	0.0384439	0.0401512	-0.957478	0.338326	0.607118
Rv3544c	337.376	0.0951113	0.099272	-0.958087	0.338019	0.607118
Rv1336	882.474	-0.0637695	0.0666904	0.956202	0.33897	0.607821
Rv2482c	1575.24	-0.0604014	0.0632261	0.955323	0.339414	0.608305
Rv0549c	105.676	-0.152869	0.160107	0.954796	0.339681	0.608472
Rv1250	234.872	-0.105284	0.110476	0.952997	0.340592	0.609598
Rv3465	694.568	0.068877	0.072284	-0.952866	0.340658	0.609598
Rv1848	131.26	-0.139167	0.146119	0.95242	0.340884	0.609691
Rv0236c	2164.27	0.0470246	0.0494551	-0.950855	0.341678	0.6108
Rv2802c	369.924	0.0906756	0.0954003	-0.950475	0.341871	0.610832
Rv2386a	178.431	-0.121816	0.128409	0.948663	0.342792	0.612166
Rv3721c	976.323	-0.0596743	0.0629611	0.947797	0.343233	0.612641
Rv3836	118.605	0.144014	0.152078	-0.946977	0.343651	0.613074
Rv2282c	80.4145	0.174433	0.184318	-0.94637	0.34396	0.613314
Rv0274	473.892	0.0899194	0.0950836	-0.945689	0.344307	0.613621
Rv1609	1179.62	0.05791	0.0616088	-0.939964	0.347236	0.616985
Rv1998c	74.1085	-0.181095	0.192497	0.94077	0.346823	0.616985
Rv2665	573.879	-0.0745265	0.0792892	0.939933	0.347252	0.616985
Rv3037c	435.029	0.0833208	0.0886138	-0.940268	0.34708	0.616985
Rv3396c	1453.82	-0.0506853	0.0538715	0.940855	0.346779	0.616985
Rv3420c	936.674	0.0629836	0.0669882	-0.940219	0.347105	0.616985
Rv3736	283.567	-0.09663	0.103006	0.938098	0.348194	0.618345
Rv2590	4054.76	-0.057055	0.0609013	0.936844	0.348839	0.618862
Rv2917	98.4348	0.159393	0.170098	-0.937066	0.348724	0.618862
Rv3690	246.431	-0.100793	0.107695	0.935911	0.349319	0.6194
Rv2486	327.237	-0.0904868	0.0967677	0.935094	0.34974	0.619833
Rv0343	359.028	0.0914311	0.0979558	-0.933392	0.350618	0.620849
Rv3728	191.594	0.123419	0.13224	-0.933295	0.350668	0.620849
Rv0838	201.362	0.117789	0.126365	-0.932137	0.351266	0.621171
Rv1422	600.35	0.0756632	0.0811801	-0.932042	0.351315	0.621171
Rv3693	597.087	0.0699284	0.0750375	-0.931913	0.351382	0.621171
Rv1982c	86.2549	0.163522	0.17566	-0.930904	0.351903	0.621417
Rv3320c	234.208	0.104697	0.112544	-0.930271	0.352231	0.621417
Rv3521	220.893	0.110885	0.11918	-0.930394	0.352167	0.621417
Rv3615c	2067.28	-0.12797	0.137445	0.931063	0.351821	0.621417
Rv0158	287.881	0.100715	0.108332	-0.929683	0.352535	0.62163
Rv2115c	3059.44	0.0426356	0.0458768	-0.929352	0.352707	0.62163
Rv1511	749.159	0.0634176	0.0682674	-0.928959	0.352911	0.621676
Rv1108c	1260.6	-0.0559191	0.0603028	0.927305	0.353768	0.622637
Rv2547	88.1979	-0.160487	0.173129	0.926976	0.353939	0.622637
Rv3720	1495.82	0.0547972	0.0591201	-0.92688	0.353989	0.622637
Rv2443	396.786	0.0822403	0.0887695	-0.926448	0.354213	0.622719
Rv2389c	257.052	-0.101874	0.110032	0.925855	0.354521	0.622947
Rv2375	170.184	-0.127006	0.137494	0.923719	0.355633	0.624587
Rv1925	8698.07	0.0386463	0.0418977	-0.922397	0.356322	0.62517
Rv3651	410.222	0.0933608	0.101199	-0.922543	0.356245	0.62517
Rv3173c	590.989	-0.0737683	0.0800361	0.921688	0.356691	0.625505
Rv0098	58.8062	-0.203756	0.221689	0.919109	0.358038	0.627553
[truncated: 1,977 more rows]
