# Supplementary material for: Mutations in dnaA and a cryptic interaction site increase drug resistance in Mycobacterium tuberculosis
Source: PLoS Pathog. 2020 Nov 30;16(11):e1009063. doi: 10.1371/journal.ppat.1009063 (PMC7738170; doi:10.1371/journal.ppat.1009063)
Supplement: S4 Table — (XLSX) [file ppat.1009063.s016.xlsx]

## Sheet: Table S4
Table S4. DE-seq analysis of R400H vs WT. Genes meeting p < 0.0001 are boxed
Gene	baseMean	log2(Mut/WT)	lfcSE	stat	pvalue	padj
Rv3290c	2514.25	-0.777175	0.0543543	14.2983	2.24161e-46	8.19307e-43
Rv1884c	1296.27	-0.687374	0.0626857	10.9654	5.60572e-28	1.02445e-24
Rv2987c	435.897	1.0824	0.10073	-10.7455	6.21927e-27	7.57715e-24
Rv2988c	1692.16	0.796182	0.0750118	-10.6141	2.56261e-26	2.34159e-23
Rv1815	1262.84	-0.565345	0.0560142	10.0929	5.93927e-24	4.34161e-21
Rv1908c	1950.4	-0.592434	0.0632834	9.36161	7.85327e-21	4.78395e-18
Rv3197A	225.351	-0.993776	0.106698	9.31391	1.23213e-20	6.43349e-18
Rv2875	926.01	-1.74896	0.196701	8.89149	6.02948e-19	2.75472e-16
Rv2876	867.405	-0.616586	0.0760157	8.1113	5.00828e-16	2.03392e-13
Rv2874	212.931	-0.978408	0.125177	7.81617	5.44529e-15	1.99025e-12
Rv2873	284.309	-1.50279	0.193601	7.7623	8.34004e-15	2.77117e-12
Rv2986c	5720.57	-0.421417	0.0557325	7.56142	3.98686e-14	1.21433e-11
Rv0449c	781.03	-0.659919	0.0877006	7.52468	5.28496e-14	1.48589e-11
Rv1816	905.388	-0.468883	0.0632393	7.41443	1.22149e-13	3.18896e-11
Rv2989	1758.18	0.856677	0.118846	-7.20828	5.66628e-13	1.38068e-10
Rv2950c	10787.7	0.368383	0.0516062	-7.13836	9.44499e-13	2.15759e-10
Rv1909c	269.613	-0.835922	0.11931	7.00631	2.44681e-12	5.26064e-10
Rv1883c	2210.63	-0.390635	0.0561377	6.95851	3.43883e-12	6.98273e-10
Rv0230c	1256.76	0.4018	0.0579322	-6.9357	4.04217e-12	7.77586e-10
Rv2416c	272.856	-0.640444	0.0980942	6.52887	6.62697e-11	1.21108e-08
Rv0839	653.908	0.566771	0.0872888	-6.49305	8.41137e-11	1.46398e-08
Rv2949c	2287.23	0.422439	0.0652267	-6.47648	9.38873e-11	1.55981e-08
Rv1806	204.345	-0.806466	0.124736	6.46539	1.01037e-10	1.6056e-08
Rv2946c	3952.33	0.390122	0.0628202	-6.21014	5.29375e-10	8.06194e-08
Rv0168	736.893	-0.469242	0.0775067	6.05421	1.41108e-09	2.063e-07
Rv1076	365.233	-0.563163	0.0939915	5.99164	2.07736e-09	2.92029e-07
Rv3524	1708.7	0.36935	0.061733	-5.98303	2.19027e-09	2.96498e-07
Rv0823c	4012.19	0.27997	0.0480358	-5.82835	5.59787e-09	7.30722e-07
Rv2823c	338.945	-0.544733	0.0936751	5.81513	6.05873e-09	7.63608e-07
Rv2780	1092.46	-0.367644	0.0633072	5.8073	6.34865e-09	7.73477e-07
Rv3289c	216.854	-0.638165	0.1116	5.71832	1.07584e-08	1.26845e-06
Rv0167	2035.7	-0.373018	0.0655625	5.68951	1.27407e-08	1.45523e-06
Rv0169	2652.05	-0.417007	0.0745177	5.59608	2.19248e-08	2.36078e-06
Rv2396	2675.88	-0.294948	0.0527088	5.5958	2.19607e-08	2.36078e-06
Rv1793	1072.41	-0.336582	0.0604074	5.57188	2.52008e-08	2.63169e-06
Rv0173	1248.33	-0.402824	0.0728421	5.53011	3.20038e-08	3.24927e-06
Rv2940c	12388	0.251366	0.0454993	-5.52461	3.30223e-08	3.26207e-06
Rv2275	894.278	0.353252	0.0645224	-5.47488	4.37814e-08	4.21108e-06
Rv0170	2142.17	-0.384861	0.0705809	5.45276	4.95952e-08	4.64796e-06
Rv2395B	1816.68	-0.289998	0.0537194	5.39838	6.72443e-08	6.14445e-06
Rv2280	1427.79	-0.342284	0.0634836	5.39168	6.98016e-08	6.22255e-06
Rv2935	4449.15	0.280822	0.0522718	-5.37235	7.77169e-08	6.76322e-06
Rv2933	4412.58	0.334674	0.0624422	-5.35975	8.33361e-08	7.08357e-06
Rv2159c	1413.52	-0.332831	0.0627713	5.30227	1.1437e-07	9.50049e-06
Rv2948c	3229.46	0.319997	0.0606757	-5.27389	1.3356e-07	1.0848e-05
Rv2466c	196.339	-0.589146	0.111882	5.26577	1.39603e-07	1.10924e-05
Rv0651	804.507	-0.408225	0.0777241	5.25223	1.50269e-07	1.16858e-05
Rv3462c	2606.73	-0.261122	0.0501227	5.20965	1.89202e-07	1.44069e-05
Rv2959c	936.135	0.463105	0.0897054	-5.16251	2.43665e-07	1.81754e-05
Rv2990c	662.767	-0.408088	0.0791514	5.1558	2.52556e-07	1.84619e-05
Rv2495c	1550.56	0.281706	0.054712	-5.1489	2.62025e-07	1.87784e-05
Rv1460	537.895	-0.411421	0.0804791	5.11214	3.18522e-07	2.23885e-05
Rv0652	462.946	-0.416208	0.0817709	5.08992	3.58205e-07	2.47026e-05
Rv2323c	96.9825	-0.953758	0.187652	5.08258	3.7235e-07	2.52026e-05
Rv0885	763.639	-0.48546	0.0956483	5.07547	3.86538e-07	2.52285e-05
Rv2243	1035.35	-0.357572	0.070416	5.078	3.81434e-07	2.52285e-05
Rv0613c	3133.14	0.258043	0.0511939	-5.04051	4.64302e-07	2.92591e-05
Rv1386	828.491	-0.342572	0.0679313	5.04291	4.58495e-07	2.92591e-05
Rv1614	6335.08	0.189867	0.038002	-4.99623	5.84615e-07	3.62164e-05
Rv1810	858.125	-0.367099	0.0738899	4.96819	6.75822e-07	4.11688e-05
Rv0046c	1440.03	-0.294002	0.0592268	4.964	6.90546e-07	4.13762e-05
Rv1258c	297.618	-0.509188	0.102844	4.95105	7.38143e-07	4.33502e-05
Rvns01	221145	0.217446	0.0439402	-4.94867	7.47213e-07	4.33502e-05
Rv0888	404.252	-0.423347	0.0856794	4.94105	7.77012e-07	4.43747e-05
Rv3480c	2775.2	0.221043	0.0452626	-4.88356	1.04187e-06	5.85851e-05
Rv2585c	4560.76	0.232242	0.0478955	-4.84893	1.24128e-06	6.87408e-05
Rv3140	2038.67	-0.340081	0.0704971	4.82404	1.4068e-06	7.67443e-05
Rv2934	3833.23	0.270876	0.05643	-4.80022	1.58494e-06	8.51907e-05
Rv1547	3795.43	0.203967	0.0435426	-4.68431	2.80901e-06	0.00014686
Rv3679	3158.67	-0.202338	0.0431973	4.68405	2.81264e-06	0.00014686
Rv1646	2056.72	-0.241121	0.05154	4.67833	2.89219e-06	0.000148887
Rv3131	74.2617	-0.902563	0.193958	4.6534	3.26507e-06	0.000165748
Rv1794	2147.8	-0.225904	0.0493725	4.5755	4.75077e-06	0.000237864
Rv1397c	2307.52	-0.214489	0.0470272	4.56095	5.09224e-06	0.000251515
Rv0056	939.026	-0.303712	0.06683	4.54455	5.50537e-06	0.000268295
Rv2101	3149.61	0.256397	0.0567893	-4.51488	6.33535e-06	0.000304681
Rv0211	4921.83	-0.215005	0.04776	4.50178	6.73854e-06	0.000319862
Rv1536	2748.24	-0.214014	0.0482795	4.43282	9.30071e-06	0.000435822
Rv0129c	2447.75	-0.259536	0.0586341	4.42637	9.58326e-06	0.000443378
Rv3206c	1126.29	-0.254227	0.0575206	4.41975	9.8814e-06	0.000451456
Rv1607	721.422	0.319614	0.0724923	-4.40893	1.03881e-05	0.000463031
Rv1988	846.595	-0.293376	0.0665212	4.41027	1.03244e-05	0.000463031
Rv0668	10795	-0.168414	0.0382549	4.40241	1.07053e-05	0.000471422
Rv3648c	5332.21	-0.206582	0.0470355	4.39205	1.12285e-05	0.000488574
Rv2062c	2383.47	0.216516	0.0494915	-4.3748	1.21543e-05	0.000522634
Rv1901	1288.59	0.26362	0.0610946	-4.31494	1.59646e-05	0.000675813
Rv2931	3693.21	0.29177	0.0676448	-4.31326	1.60864e-05	0.000675813
Rv0055	446.283	-0.362621	0.0842212	4.30558	1.66551e-05	0.000691755
Rv0430	1343.34	0.286725	0.0667406	-4.29611	1.73824e-05	0.000713852
Rv2172c	1404.8	0.242081	0.0567049	-4.26914	1.96231e-05	0.000796918
Rv1665	743.409	-0.29274	0.0688307	4.25304	2.10891e-05	0.00084704
Rv1194c	2171.26	0.251336	0.0594835	-4.22531	2.38611e-05	0.000947599
Rv1772	787.675	-0.326829	0.0773932	4.22296	2.41113e-05	0.000947599
Rv3136	2084.11	0.245066	0.0582331	-4.20835	2.57238e-05	0.00100022
Rv2809	286.071	-0.413561	0.0987029	4.18996	2.79006e-05	0.00107344
Rv2187	1087.2	-0.261226	0.0624885	4.18037	2.91029e-05	0.00110803
Rv0171	2662.73	-0.32288	0.077355	4.17401	2.99289e-05	0.00112773
Rv0692	2725.31	-0.230283	0.0555811	4.14318	3.4252e-05	0.00127746
Rv3825c	12841.8	-0.179027	0.0433933	4.12568	3.69645e-05	0.0013647
Rv0760c	587.451	-0.305928	0.0746888	4.09604	4.2028e-05	0.00153612
Rv2485c	189.833	-0.486152	0.11901	4.08495	4.4086e-05	0.00159539
Rv0913c	377.768	-0.367316	0.0902252	4.07111	4.67906e-05	0.00167666
Rv0693	6351.05	-0.207543	0.0510337	4.06679	4.76656e-05	0.00169143
Rv1535	1388.47	-0.348624	0.0859166	4.0577	4.95592e-05	0.00174172
Rv0186A	530.25	-0.326874	0.0811985	4.02562	5.68252e-05	0.0019594
Rv3881c	2341.27	-0.195493	0.0485519	4.02646	5.66217e-05	0.0019594
Rv3288c	191.535	-0.4767	0.118508	4.02252	5.75777e-05	0.00196679
Rv0127	1378.77	0.21696	0.054398	-3.98838	6.65255e-05	0.00225139
Rv2632c	825.042	-0.292059	0.0734597	3.97576	7.01535e-05	0.0023524
Rv2984	851.744	-0.263771	0.0665037	3.96627	7.3007e-05	0.00242582
Rv2348c	954.656	-0.246642	0.0623208	3.95762	7.57013e-05	0.00249269
Rv1110	1602.34	-0.211968	0.0535971	3.95485	7.65843e-05	0.00249925
Rv3219	8889.37	-0.17046	0.0431312	3.95214	7.74565e-05	0.00250534
Rv1352	407.916	-0.335616	0.0851273	3.94252	8.06306e-05	0.00258513
Rv1178	2997.96	0.194027	0.0492822	-3.93706	8.2486e-05	0.00260496
Rv1427c	660.115	-0.29889	0.0759803	3.93378	8.36204e-05	0.00260496
Rv2245	5680.58	-0.238582	0.0606707	3.93241	8.41e-05	0.00260496
Rv2441c	896.261	-0.284747	0.0723369	3.9364	8.27146e-05	0.00260496
Rv1387	3789.81	-0.213504	0.0543823	3.92599	8.63753e-05	0.00265295
Rv3523	1226.85	0.226165	0.057735	-3.91729	8.95508e-05	0.00272757
Rv2890c	1661.37	-0.20419	0.0521856	3.91277	9.12443e-05	0.00275618
Rv2932	2102.11	0.268861	0.0690762	-3.89224	9.93233e-05	0.00297563
Rv3461c	1288.85	-0.213701	0.0549687	3.88768	0.000101207	0.00300741
Rv0448c	39.0329	-0.968	0.24914	3.88536	0.000102176	0.00301173
Rv3130c	63.2238	-0.785017	0.202223	3.88193	0.000103629	0.00303012
Rv3579c	1420.53	0.251319	0.0648928	-3.87283	0.000107579	0.00312066
Rv0066c	1346.26	-0.223015	0.0576223	3.87029	0.000108704	0.00312845
Rv0047c	1029.1	-0.238774	0.0619466	3.85451	0.000115964	0.00331131
Rv1955	99.9379	-0.607874	0.157919	3.84929	0.000118462	0.00335643
Rv0426c	853.336	-0.254181	0.0664557	3.82481	0.000130871	0.00367949
Rv0516c	2724.17	-0.198487	0.0519758	3.81883	0.000134086	0.00374109
Rv1882c	799.555	-0.26859	0.0703934	3.81556	0.000135877	0.00376235
Rv0951	3011.78	0.179747	0.0471722	-3.81045	0.000138716	0.00378364
Rv2822c	70.8814	-0.770341	0.202069	3.81226	0.000137702	0.00378364
Rv2136c	1934.03	-0.214729	0.0567767	3.78199	0.000155581	0.00419545
Rvnt05	165.877	0.522723	0.138245	-3.78114	0.00015611	0.00419545
Rv2936	1498.05	0.231116	0.061488	-3.75872	0.000170784	0.00455631
Rv2302	350.976	-0.351346	0.0941493	3.73179	0.000190121	0.00503546
Rv0726c	289.209	-0.37808	0.101589	3.72164	0.000197933	0.00520464
Rv3874	3700.79	-0.187355	0.0503922	3.71794	0.000200857	0.0052438
Rv3581c	2658.65	0.175277	0.0474527	-3.69373	0.000220992	0.00572855
Rv0236A	968.241	0.233322	0.0634561	-3.6769	0.000236081	0.00607659
Rv1285	206.488	-0.43531	0.119211	3.6516	0.000260616	0.00661494
Rv1907c	200.777	-0.416837	0.114098	3.65333	0.000258864	0.00661494
Rv3649	228.66	0.398269	0.109193	-3.64739	0.000264914	0.00667767
Rv3139	1238.77	-0.288746	0.0792371	3.64407	0.000268357	0.00671811
RVnc0036	985.397	-0.330468	0.0908015	3.63946	0.000273211	0.0067931
Rv3458c	2393.05	-0.175026	0.0482859	3.62479	0.000289201	0.00714209
Rv3459c	1608.92	-0.209929	0.0579588	3.62204	0.000292294	0.00717003
Rv1611	4778.64	0.165268	0.0457843	-3.60972	0.000306529	0.0074691
Rv3810	2875.15	-0.19642	0.0546338	3.59522	0.000324123	0.00784549
Rv3137	451.161	0.364104	0.101395	-3.59095	0.00032948	0.00792269
Rv1168c	1144.94	0.237813	0.0663758	-3.58282	0.000339899	0.0081198
Rv2145c	2855.08	-0.159251	0.0444915	3.57936	0.000344439	0.00817483
Rv0309	2126.05	-0.185382	0.0519407	3.5691	0.000358205	0.00834037
Rv2929	800.706	0.256477	0.0718524	-3.56949	0.000357675	0.00834037
Rv3318	622.82	-0.26103	0.0731367	3.56906	0.000358259	0.00834037
Rv3910	3068.67	0.170748	0.0478838	-3.56588	0.000362644	0.00838901
Rv3058c	585.419	-0.272473	0.0765191	3.56084	0.000369665	0.00849765
Rv3680	4108.02	-0.153739	0.0432319	3.55616	0.000376319	0.00859653
Rv2557	1393.47	-0.27392	0.0772537	3.54573	0.000391534	0.00888856
Rv3408	1959.69	-0.186046	0.0525753	3.53867	0.000402156	0.00907333
Rv3875	5758.39	-0.153775	0.0436373	3.52392	0.000425205	0.0095345
Rv1912c	197.903	-0.398446	0.11343	3.51271	0.000443569	0.00988565
Rv3909	1445.56	0.192985	0.055007	-3.50837	0.000450868	0.00998741
Rv2064	584.983	0.308154	0.0883123	-3.48937	0.000484166	0.0106604
Rv0682	3522.63	-0.173059	0.0497685	3.47727	0.000506547	0.0110864
Rv3514	411.136	0.308132	0.0887337	-3.47255	0.000515545	0.0112162
Rv2344c	959.015	0.224478	0.0650119	-3.45288	0.000554636	0.0119952
Rv2225	690.083	0.247313	0.0716692	-3.45076	0.000559018	0.0120189
Rv2960c	337.957	0.375892	0.108998	-3.44861	0.000563488	0.0120442
Rv0188	607.843	-0.301924	0.0876278	3.44552	0.000569952	0.0121115
Rv1216c	268.35	-0.337711	0.0981938	3.43923	0.000583372	0.012325
Rv3076	314.409	0.355748	0.103667	-3.43164	0.000599938	0.0126021
Rv2478c	218.383	0.389986	0.113887	-3.42431	0.000616356	0.012873
Rv0822c	1216.62	0.201767	0.0590947	-3.4143	0.000639456	0.0132796
Rv2820c	177.661	-0.413054	0.121105	3.41071	0.000647934	0.0133796
Rv0186	1613.69	0.188643	0.0553396	-3.40883	0.000652421	0.0133966
Rv2907c	331.262	-0.305411	0.0899767	3.39434	0.000687952	0.0140473
Rv2965c	407.219	0.285671	0.0842377	-3.39125	0.000695752	0.0141276
Rv1198	1536.49	-0.252912	0.0748147	3.38051	0.000723505	0.01461
Rv3399	116.206	-0.496404	0.147745	3.35987	0.000779793	0.0156601
Rv2246	4807.37	-0.19789	0.0590335	3.35216	0.000801835	0.0160148
Rv3312A	392.377	-0.30858	0.0922474	3.34514	0.000822417	0.0163366
Rv2137c	6107.35	-0.141599	0.0423756	3.34152	0.000833217	0.0164617
Rv3460c	1471.69	-0.182464	0.0546804	3.33692	0.000847125	0.0166465
Rv1095	2970.27	0.16975	0.0509011	-3.33491	0.000853285	0.0166778
Rv0054	794.352	-0.229583	0.068989	3.32782	0.000875277	0.0169266
Rv0447c	409.605	-0.316833	0.0951933	3.32831	0.000873731	0.0169266
Rv1900c	1246.78	0.186126	0.0562563	-3.30853	0.000937868	0.0180416
Rv2428	397.957	0.341684	0.103423	-3.30374	0.000954051	0.0182568
Rv1521	1815.23	-0.203047	0.0615173	3.30066	0.000964594	0.0183624
Rv0320	88.9459	-0.552847	0.168482	3.28135	0.00103313	0.0195652
Rv1388	1594.4	-0.181401	0.0553348	3.27825	0.00104451	0.0196789
Rv3329	711.303	0.225978	0.0690286	-3.27369	0.00106154	0.0198972
Rv3763	2647.57	-0.187491	0.0574284	3.26478	0.00109548	0.0204285
Rv1956	53.2348	-0.68066	0.209186	3.25385	0.00113854	0.0211236
Rv1172c	1011.97	-0.194711	0.0599074	3.25019	0.00115328	0.0212492
Rv3142c	486.956	-0.251754	0.0774798	3.24929	0.00115693	0.0212492
Rv3417c	3573.12	0.174096	0.0536658	-3.24409	0.00117828	0.0215331
Rv2347c	499.59	-0.280843	0.0866222	3.24217	0.00118625	0.0215709
Rv2894c	768.279	0.309759	0.0956921	-3.23704	0.00120778	0.0217461
Rv3633	1399.48	-0.206911	0.0639004	3.23803	0.00120359	0.0217461
Rv1020	1521.93	0.196689	0.0608024	-3.23489	0.00121691	0.0218029
Rv3889c	239.437	-0.333042	0.103652	3.21307	0.00131324	0.0234142
Rv2938	812.919	0.247691	0.0772157	-3.20778	0.00133762	0.0237331
Rv2818c	247.536	-0.354555	0.110774	3.20071	0.0013709	0.024206
Rv0632c	1653.41	-0.163391	0.051121	3.19616	0.0013927	0.0243557
Rv1989c	231.97	-0.352207	0.110167	3.19702	0.00138856	0.0243557
Rvnt18	118.863	0.559088	0.175044	-3.19399	0.00140321	0.0244226
Rv2725c	1474.06	-0.183679	0.0575863	3.18963	0.00142453	0.0245598
Rv2819c	438.154	-0.286158	0.0897122	3.18973	0.00142404	0.0245598
Rv0667	17126.3	-0.11076	0.0348311	3.17992	0.00147317	0.025279
Rv3708c	1961.86	0.158058	0.0498523	-3.17053	0.00152163	0.0259887
Rv0932c	8120.08	0.137242	0.043383	-3.1635	0.00155884	0.0260162
Rv1426c	499.468	-0.287463	0.0907683	3.167	0.0015402	0.0260162
Rv1497	1587.31	-0.18502	0.0584768	3.16399	0.0015562	0.0260162
Rv2729c	422.202	-0.261276	0.0825889	3.16358	0.00155842	0.0260162
Rv3518c	719.877	0.258049	0.0815267	-3.16521	0.00154972	0.0260162
Rv0541c	860.314	0.211669	0.0671092	-3.1541	0.00160995	0.0267471
Rv3734c	558.553	-0.277417	0.0881748	3.14621	0.00165399	0.0272828
Rv3849	1275.86	-0.190491	0.0605567	3.14566	0.00165712	0.0272828
Rv0174	4708.68	-0.201285	0.0641405	3.13819	0.00169995	0.0278271
Rv1286	255.481	-0.328456	0.104696	3.13725	0.00170541	0.0278271
Rv0869c	961.496	0.189598	0.0607363	-3.12166	0.00179837	0.0292135
Rv2930	4920.54	0.195545	0.0626934	-3.11906	0.00181429	0.0293106
Rv3726	774.034	-0.210148	0.0673967	3.11807	0.00182038	0.0293106
Rv1218c	97.3668	-0.492831	0.158313	3.11302	0.00185184	0.0294282
Rv1860	829.822	0.216704	0.0695778	-3.11455	0.00184223	0.0294282
Rv3144c	1186.35	-0.187075	0.0600733	3.1141	0.00184505	0.0294282
Rv0237	950.223	0.21821	0.0701484	-3.11069	0.0018665	0.0295327
Rv3876	1021.8	-0.194665	0.0626802	3.10569	0.00189834	0.0299071
Rv1398c	6991.72	-0.220189	0.0710627	3.09852	0.0019449	0.0302494
Rv2346c	1105.88	-0.191378	0.0617455	3.09946	0.00193874	0.0302494
Rv3880c	647.43	-0.233162	0.0751883	3.10104	0.00192845	0.0302494
Rv0519c	638.463	0.250669	0.0810403	-3.09315	0.00198046	0.0305426
Rv2746c	257.663	-0.322701	0.104287	3.09435	0.00197246	0.0305426
Rv3565	224.563	0.438932	0.142342	-3.08365	0.00204479	0.0314021
Rv0339c	428.32	0.264644	0.0860421	-3.07575	0.00209973	0.0321109
Rv2043c	206.954	-0.339831	0.110564	3.07363	0.00211474	0.0322057
Rv1627c	1313.83	0.230026	0.0749095	-3.07072	0.00213541	0.0322518
Rv3795	2530.72	0.158783	0.0516941	-3.07159	0.00212918	0.0322518
Rv2519	1620.63	0.165578	0.054035	-3.06428	0.00218195	0.032819
Rv1623c	1715.02	-0.224995	0.073489	3.06161	0.0022015	0.03296
Rv2033c	440.78	0.317534	0.103751	-3.06054	0.00220936	0.03296
Rv2821c	146.536	-0.445839	0.145871	3.0564	0.0022401	0.0330144
Rv2958c	550.851	0.2826	0.0924533	-3.05668	0.00223806	0.0330144
Rv3519	822.716	-0.199439	0.0652024	3.05876	0.00222252	0.0330144
Rv2610c	1002.83	0.191842	0.0628699	-3.05141	0.00227766	0.0334332
Rv1754c	502.03	-0.256875	0.0842597	3.04861	0.00229905	0.0336122
Rv2214c	1907.04	0.162692	0.0534378	-3.04451	0.00233059	0.0339375
Rv1809	739.901	-0.223205	0.0734616	3.03839	0.00237845	0.034497
Rv1612	3760.91	0.135174	0.0445615	-3.03343	0.00241795	0.0349113
Rv2521	204.604	-0.344914	0.113743	3.03241	0.00242612	0.0349113
Rv1658	961.686	0.184895	0.0610023	-3.03095	0.00243787	0.0349427
Rv2124c	3431.14	-0.140533	0.0464414	3.02604	0.00247784	0.0352393
Rv3677c	1442.09	0.168008	0.0555093	-3.02666	0.00247269	0.0352393
Rv1885c	675.243	-0.225215	0.0745009	3.02298	0.00250295	0.0354585
Rv2447c	1278.81	0.195543	0.0647376	-3.02055	0.00252316	0.0354697
RVnc0046	231233	-0.149416	0.0494484	3.02165	0.00251402	0.0354697
Rv2301	200.633	-0.355425	0.11869	2.99458	0.00274826	0.0383392
Rvnt14	359.968	0.29448	0.0983162	-2.99523	0.00274238	0.0383392
Rv0672	718.681	-0.229356	0.0766755	2.99126	0.00277831	0.0386111
Rv2220	3325.43	-0.160662	0.0537676	2.98807	0.00280742	0.0388678
Rv2440c	1598.82	-0.169996	0.056942	2.98542	0.00283187	0.0390584
Rv1859	1032.65	0.180892	0.0606977	-2.98021	0.00288048	0.0395101
Rv2276	531.655	0.245989	0.0825576	-2.9796	0.00288624	0.0395101
Rv2731	618.854	-0.225721	0.0759802	2.97079	0.00297035	0.0405098
Rv0856	318.243	-0.280133	0.0945174	2.96383	0.00303838	0.0411306
Rv3841	7012.43	0.130045	0.0438612	-2.96493	0.00302753	0.0411306
Rv1778c	559.257	0.244856	0.0828177	-2.95656	0.00311088	0.041666
Rv2352c	475.092	-0.260748	0.0881966	2.95644	0.00311212	0.041666
Rv2947c	1636.41	0.217087	0.0733885	-2.95805	0.00309591	0.041666
Rv3148	1746.21	-0.225906	0.0767138	2.94479	0.00323178	0.04311
Rv1270c	235.067	-0.340089	0.115784	2.93726	0.00331121	0.0439738
Rv3659c	83.339	0.526311	0.179238	-2.93639	0.00332059	0.0439738
Rv2417c	1047.39	0.195473	0.0666179	-2.93423	0.00334373	0.0441203
Rv3602c	516.903	0.233122	0.0795001	-2.93235	0.00336409	0.0442293
Rv0467	1387.76	-0.259239	0.0884675	2.93032	0.00338609	0.044359
Rv3044	1781.27	0.162879	0.0556396	-2.92739	0.00341825	0.0446203
Rv1043c	453.361	0.251933	0.0861214	-2.92533	0.00344093	0.0447566
Rv1058	341.923	-0.260451	0.0891275	2.92223	0.0034753	0.0449135
Rv1390	906.678	-0.19057	0.0652185	2.92203	0.00347757	0.0449135
Rv1595	5627.41	0.145698	0.049931	-2.91799	0.00352292	0.045339
Rv0082	417.798	0.25797	0.0885438	-2.91347	0.00357431	0.0456787
Rv1007c	675.037	0.206727	0.0709454	-2.91388	0.00356965	0.0456787
Rv1221	1421.9	-0.210976	0.0726102	2.90559	0.00366558	0.0460715
Rv1625c	557.816	-0.217852	0.0749075	2.90829	0.00363415	0.0460715
Rv1899c	4321.41	0.13024	0.0448326	-2.90504	0.00367208	0.0460715
Rv2166c	1949.07	0.216253	0.074483	-2.90338	0.00369158	0.0460715
Rv2903c	3463.44	-0.127803	0.044021	2.90324	0.00369328	0.0460715
Rv3086	408.151	-0.252437	0.0868449	2.90676	0.00365195	0.0460715
Rv3705c	246.163	-0.323485	0.111202	2.90899	0.00362599	0.0460715
Rv2331	938.725	0.182664	0.0630212	-2.89846	0.00375003	0.0466203
Rv0890c	1224.22	0.176047	0.0608059	-2.89523	0.00378881	0.0469427
Rv3208	918.529	0.187617	0.0649191	-2.89001	0.00385233	0.0475684
Rv1256c	221.453	-0.319695	0.110775	2.88599	0.00390181	0.0480172
Rv0315	1937.99	0.153842	0.0533722	-2.88244	0.00394609	0.0482543
Rv2217	1041.11	0.176475	0.0612711	-2.88023	0.00397388	0.0482543
Rv2496c	871.671	0.197841	0.0686639	-2.8813	0.00396038	0.0482543
Rv2829c	148.706	-0.3872	0.134401	2.88093	0.00396502	0.0482543
Rv3823c	2529.79	-0.135433	0.0471304	2.87357	0.00405859	0.0491197
Rv1869c	2247	0.151694	0.0528696	-2.8692	0.00411511	0.0496394
Rv2088	298.726	-0.275609	0.0961096	2.86766	0.00413524	0.0497181
Rv3487c	5214.36	-0.150842	0.0526536	2.8648	0.00417267	0.0500036
Rv0906	698.156	0.204819	0.0715325	-2.8633	0.00419258	0.0500781
Rv1184c	2120.61	-0.194136	0.0679996	2.85496	0.00430417	0.0510771
Rv3414c	1342.56	-0.162143	0.0567786	2.8557	0.00429419	0.0510771
Rv1404	808.879	-0.196476	0.0688887	2.85208	0.00434336	0.0513747
Rv3429	1082.88	-0.183527	0.0643716	2.85106	0.00435736	0.0513747
Rv0115a	149.404	-0.384201	0.135468	2.83609	0.0045669	0.0536721
Rv0683	2860.63	-0.123647	0.0437336	2.82727	0.00469467	0.0538954
Rv0966c	955.847	0.178054	0.0629086	-2.83037	0.00464947	0.0538954
Rv1294	1845.18	0.141927	0.0501829	-2.82819	0.00468126	0.0538954
Rv1307	6031.27	-0.107713	0.0380824	2.82842	0.00467791	0.0538954
Rv1451	2321.43	0.139694	0.0493202	-2.83239	0.00462015	0.0538954
Rv1779c	1487.82	0.187359	0.0662673	-2.82731	0.00469403	0.0538954
Rv2824c	196.901	-0.330018	0.116794	2.82564	0.00471861	0.0538954
Rv3603c	1010.8	0.190367	0.0673673	-2.8258	0.00471629	0.0538954
Rvnt02	503.468	0.260678	0.0921814	-2.82788	0.00468577	0.0538954
Rv0079	167.409	-0.397227	0.140822	2.82077	0.00479081	0.0541365
Rv0873	1804.3	-0.150088	0.0531624	2.82321	0.00475461	0.0541365
Rv1632c	375.732	0.251919	0.0892679	-2.82206	0.00477162	0.0541365
Rv2476c	8058.52	0.104719	0.0371314	-2.82023	0.00479897	0.0541365
Rv2680	943.055	0.201086	0.0717894	-2.80106	0.00509353	0.0572826
Rvnt39	772.472	0.453573	0.1623	-2.79465	0.00519552	0.0582504
Rv2007c	48.8448	-0.594687	0.213444	2.78615	0.00533389	0.0596189
Rv0970	648.306	0.194481	0.0699532	-2.78017	0.00543313	0.0605429
Rv3003c	1918.49	-0.155684	0.0560599	2.77711	0.00548451	0.0609297
Rv2604c	529.366	0.22204	0.0800279	-2.77453	0.00552808	0.061189
Rv2631	227.221	0.301629	0.108744	-2.77376	0.00554133	0.061189
Rv1384	1419.72	0.170904	0.0618008	-2.7654	0.00568523	0.0625889
Rv1597	1085.7	0.186552	0.0676049	-2.75944	0.00579004	0.0635514
Rv2215	2875.74	0.124257	0.0450794	-2.75639	0.00584428	0.0637637
Rv2337c	511.803	-0.214427	0.0777694	2.75721	0.00582965	0.0637637
Rv1094	7319.06	0.117589	0.0426838	-2.75488	0.0058714	0.0638441
Rv2937	551.825	0.233544	0.0848065	-2.75384	0.00589	0.0638441
Rv3456c	2759.69	-0.126828	0.0460681	2.75306	0.00590406	0.0638441
Rv0500A	1171.98	-0.17615	0.0640579	2.74986	0.00596205	0.064092
Rv2154c	2070.12	0.147854	0.0537542	-2.75056	0.00594927	0.064092
Rv0120c	548.678	-0.210381	0.0766685	2.74404	0.00606884	0.0648585
Rv0241c	968.038	-0.224088	0.081641	2.7448	0.00605474	0.0648585
Rv3853	514.081	-0.233387	0.0851689	2.74029	0.00613854	0.0654121
Rv3820c	276.424	-0.276436	0.101194	2.73174	0.0063001	0.0669385
Rv2677c	809.774	0.181627	0.0666813	-2.7238	0.00645349	0.0683518
Rv3556c	1065.79	0.707524	0.259839	-2.72293	0.00647051	0.0683518
Rv1448c	1869.73	-0.172329	0.0633238	2.7214	0.00650059	0.0684717
Rv3002c	426.394	-0.227957	0.083825	2.71944	0.00653923	0.0686807
Rv2694c	685.061	0.198506	0.073113	-2.71506	0.00662631	0.0693958
Rv3864	1284.73	-0.150166	0.0553698	2.71205	0.00668676	0.0698289
Rv0352	3225.76	0.124463	0.0459383	-2.70936	0.00674136	0.0701052
Rv0989c	116.843	-0.434637	0.160451	2.70885	0.00675158	0.0701052
Rv1854c	1236.65	0.187621	0.0693677	-2.70473	0.00683609	0.0707816
Rv3409c	1364.2	-0.14646	0.0542196	2.70123	0.00690841	0.0713283
Rvnt15	957.965	0.240267	0.0891185	-2.69605	0.00701681	0.0722435
Rv3221A	460.227	-0.212879	0.0790296	2.69367	0.00706707	0.0725566
Rv2634c	425.11	0.248215	0.0923708	-2.68716	0.00720626	0.0737784
Rv2112c	1455.65	0.145242	0.05414	-2.68271	0.00730285	0.0745584
Rv1070c	760.109	0.179783	0.0670628	-2.68081	0.00734437	0.0747735
Rv2320c	143.954	-0.349877	0.130617	2.67864	0.00739209	0.0750503
Rv1233c	1010.41	0.159662	0.059632	-2.67745	0.00741851	0.0751099
Rv1161	7362.48	0.114998	0.0430488	-2.67133	0.00755514	0.0758321
Rv1527c	903.593	-0.177931	0.06665	2.66963	0.00759358	0.0758321
Rv3123	519.415	0.457681	0.171429	-2.66979	0.00758986	0.0758321
Rv3303c	805.455	0.17951	0.0671948	-2.67149	0.00755152	0.0758321
Rv3491	1110.87	-0.190425	0.071266	2.67202	0.00753955	0.0758321
Rv2748c	2645.41	0.175186	0.0656551	-2.66827	0.0076242	0.0758336
Rv3199c	1198.97	0.162662	0.0609724	-2.66779	0.00763523	0.0758336
Rv3049c	1805.24	-0.147259	0.0552777	2.66399	0.00772209	0.0764884
Rv0153c	287.98	-0.260815	0.0980994	2.65868	0.00784473	0.0773454
Rv3682	3324.83	0.122844	0.0462094	-2.65841	0.00785093	0.0773454
Rv0264c	232.648	-0.278209	0.104967	2.65045	0.00803839	0.0787676
Rv3059	408.236	-0.254047	0.0958442	2.65062	0.00803432	0.0787676
Rv2777c	983.966	-0.162412	0.0613295	2.64819	0.00809244	0.0790852
Rv0676c	887.687	-0.173802	0.0657159	2.64475	0.00817516	0.0795156
Rv0833	517.365	0.214856	0.0812448	-2.64455	0.00817999	0.0795156
Rv3269	1318.77	-0.163938	0.0620317	2.64281	0.00822207	0.0797127
Rv0821c	1348.98	-0.145589	0.0552459	2.63529	0.00840653	0.0809094
Rv2153c	903.076	0.178793	0.0678471	-2.63523	0.00840801	0.0809094
Rv2419c	943.816	0.160363	0.0608776	-2.63418	0.00843406	0.0809094
Rv3601c	287.375	0.281455	0.106824	-2.63474	0.00842013	0.0809094
Rv1326c	1088.58	0.152725	0.0580888	-2.62917	0.00855938	0.0818967
Rv3625c	415.301	0.229694	0.0874887	-2.62541	0.00865441	0.0825897
Rv2366c	1026.85	0.162004	0.0617364	-2.62413	0.00868709	0.0826857
Rv1379	931.509	0.184218	0.0703387	-2.61902	0.00881838	0.0837173
Rv2493	91.7187	-0.439394	0.16816	2.61295	0.00897647	0.0849974
Rv1997	69.5357	-0.49149	0.188389	2.60892	0.00908294	0.0853423
Rv3328c	567.658	0.206813	0.0792605	-2.60928	0.00907328	0.0853423
Rv3569c	447.237	0.239425	0.0917652	-2.60911	0.00907784	0.0853423
Rv0045c	664.537	-0.183817	0.0705381	2.60593	0.00916257	0.0858697
Rv2483c	711.937	-0.188766	0.0726479	2.59837	0.00936668	0.0875581
Rv2592c	761.312	0.249027	0.0960133	-2.59367	0.00949563	0.088537
Rv1293	1839.8	0.133211	0.0514536	-2.58895	0.00962687	0.0895323
Rv3370c	431.215	0.218357	0.0843885	-2.58752	0.00966709	0.0896782
Rv2338c	541.881	-0.196017	0.0757808	2.58664	0.00969181	0.0896799
Rv3600c	518.903	0.209251	0.0810584	-2.58149	0.00983761	0.0907992
Rv0621	269.791	-0.263605	0.102181	2.57979	0.00988597	0.0910156
Rv1837c	4183.74	-0.116418	0.0451966	2.57581	0.0100006	0.0918394
Rv0101	983.363	-0.150638	0.0587331	2.5648	0.0103236	0.0924822
Rv0475	2066.95	0.149105	0.0580248	-2.56967	0.0101796	0.0924822
Rv0886	375.344	-0.254155	0.0989676	2.56806	0.0102269	0.0924822
Rv0909	453.476	0.225236	0.0878069	-2.56513	0.0103136	0.0924822
Rv1220c	573.93	0.241547	0.0940192	-2.56912	0.0101957	0.0924822
Rv1993c	86.4952	-0.433568	0.168658	2.57069	0.0101496	0.0924822
Rv2005c	321.547	-0.258314	0.100534	2.56941	0.0101871	0.0924822
Rv2027c	185.959	-0.316713	0.123467	2.56518	0.0103124	0.0924822
Rv2783c	4659.25	-0.131632	0.0512641	2.56773	0.0102367	0.0924822
Rv2908c	256.624	-0.261772	0.101991	2.56661	0.0102698	0.0924822
Rv0517	815.575	0.166717	0.0651413	-2.55931	0.0104881	0.0932699
Rv1947	355.745	-0.232139	0.0906939	2.55958	0.0104797	0.0932699
Rv3500c	298.476	-0.254247	0.0992983	2.56044	0.0104541	0.0932699
Rv0555	2128.1	0.12651	0.0494994	-2.5558	0.0105945	0.0937605
Rv1151c	194.485	-0.296984	0.116165	2.55657	0.0105711	0.0937605
Rv0818	1475.59	0.134261	0.0525993	-2.55253	0.0106944	0.0944155
Rv2074	820.61	0.175542	0.0688493	-2.54965	0.010783	0.0949682
Rv3476c	372.325	0.222774	0.0874291	-2.54805	0.0108327	0.0951772
Rv1292	913.359	0.16958	0.0665777	-2.54709	0.0108624	0.0952088
Rv2670c	145.821	0.349336	0.137298	-2.54437	0.0109476	0.0957257
Rv2909c	880.631	-0.164372	0.0646713	2.54166	0.0110329	0.09609
Rvnt36	513.474	0.429732	0.169094	-2.54137	0.0110418	0.09609
Rv0678	138.578	-0.345179	0.136329	2.53197	0.0113425	0.0984351
Rv1641	3614.35	-0.116249	0.0459253	2.53127	0.0113651	0.0984351
Rv1488	1398.44	0.139223	0.055127	-2.5255	0.0115533	0.0992289
Rv1943c	111.724	-0.385635	0.152768	2.52431	0.0115925	0.0992289
Rv2724c	559.637	-0.190707	0.075523	2.52515	0.0115647	0.0992289
Rv3551	416.714	1.03097	0.408392	-2.52446	0.0115878	0.0992289
Rv3792	604.237	0.187661	0.0743215	-2.52499	0.01157	0.0992289
Rv2450c	498.008	0.458388	0.182057	-2.51783	0.0118081	0.100369
Rv3046c	96.5043	-0.424357	0.168483	2.51869	0.0117791	0.100369
Rv3265c	916.01	0.162442	0.0644958	-2.51865	0.0117807	0.100369
Rv1446c	563.558	0.194087	0.0771677	-2.51514	0.0118987	0.100904
Rv1310	6231.43	-0.11776	0.0468631	2.51285	0.011976	0.101114
Rv1886c	3379.01	-0.115991	0.0461817	2.51162	0.012018	0.101114
Rv3051c	8860.46	0.133273	0.0530728	-2.51114	0.0120341	0.101114
Rvnt33	264.877	0.273597	0.108895	-2.5125	0.011988	0.101114
Rv3801c	5483.04	-0.117382	0.046821	2.50704	0.0121746	0.10206
Rv1820	513.509	-0.194189	0.0775196	2.50503	0.0122441	0.102407
Rv2506	163.413	0.319182	0.127708	-2.4993	0.0124439	0.103841
Rv0221	1033.06	0.152179	0.060998	-2.49481	0.0126023	0.104924
Rv3813c	406.974	0.234575	0.0945124	-2.48195	0.0130666	0.108541
Rv2454c	2195.56	-0.114795	0.0463302	2.47775	0.0132214	0.109392
Rv3230c	191.404	-0.305084	0.12314	2.47755	0.0132288	0.109392
Rv2763c	780.786	0.170402	0.0689279	-2.47218	0.0134292	0.110798
Rv1080c	1900.44	-0.123015	0.0498282	2.46877	0.0135578	0.111357
Rv2848c	472.568	0.195945	0.0793592	-2.46909	0.0135458	0.111357
Rv3439c	325.332	0.230618	0.0935193	-2.46599	0.0136635	0.111973
Rv3469c	86.346	-0.42393	0.171971	2.46512	0.0136966	0.111993
RVnc0034	1092.72	0.319103	0.129664	-2.461	0.013855	0.113035
Rv3268	1306.04	0.158446	0.0645741	-2.4537	0.0141394	0.115099
Rv1508c	980.156	-0.149981	0.0611794	2.4515	0.0142262	0.115338
Rv2257c	883.776	0.173265	0.0706811	-2.45136	0.0142318	0.115338
Rv0755c	781.201	-0.178811	0.073209	2.44247	0.014587	0.116156
Rv1121	1782.99	0.129777	0.0530526	-2.4462	0.014437	0.116156
Rv1303	2051.13	-0.137166	0.0561305	2.44371	0.0145373	0.116156
Rv2208	403.164	0.233553	0.0955324	-2.44475	0.0144953	0.116156
Rv2210c	1084.94	-0.143374	0.0586928	2.44279	0.0145744	0.116156
Rv2444c	8433.3	0.0933829	0.0381986	-2.44467	0.0144985	0.116156
Rv3001c	1203.48	-0.147809	0.0604066	2.4469	0.0144089	0.116156
Rv3553	388.835	0.763983	0.312587	-2.44406	0.0145229	0.116156
Rv2609c	1123.54	0.152764	0.0625806	-2.44108	0.0146432	0.11635
Rv0690c	1247.12	0.141068	0.0578425	-2.43883	0.0147349	0.116825
Rv1550	192.122	-0.297808	0.122322	2.43462	0.0149074	0.117936
Rv0179c	1795.99	-0.136221	0.0559804	2.43337	0.014959	0.118089
Rv0907	690.816	0.173938	0.0716921	-2.42618	0.0152587	0.120195
Rv2535c	1321.94	0.139548	0.0575866	-2.42326	0.0153817	0.120904
Rv0908	1182.47	0.161966	0.0669584	-2.4189	0.0155675	0.12158
Rv2696c	2427.6	0.13103	0.0541429	-2.42008	0.015517	0.12158
Rv3822	2597.65	-0.148521	0.0613822	2.41961	0.015537	0.12158
Rv0645c	489.38	0.197931	0.0819255	-2.41599	0.0156927	0.122296
Rv2209	688.607	0.165279	0.0684917	-2.41313	0.0158161	0.122734
Rvnt04	14045.3	0.468388	0.194057	-2.41366	0.0157934	0.122734
Rv0246	216.153	-0.292211	0.121169	2.4116	0.0158829	0.122991
Rv1295	1339.72	0.132819	0.0551251	-2.40941	0.0159783	0.123469
Rvnt29	3523.98	0.377383	0.156719	-2.40803	0.0160388	0.123675
Rv0074	1021.7	0.15301	0.0636701	-2.40317	0.0162537	0.124649
Rv1275	875.662	-0.156589	0.0651557	2.40331	0.0162475	0.124649
Rv1979c	1533.73	0.13678	0.0569239	-2.40286	0.0162675	0.124649
Rvnt34	1467.62	0.375116	0.156177	-2.40186	0.0163119	0.124728
Rv0753c	423.272	-0.217462	0.0907288	2.39684	0.0165372	0.126187
Rv1795	2356.5	-0.107451	0.0448802	2.39417	0.0166579	0.126383
Rv2324	74.1487	-0.431793	0.180366	2.39398	0.0166666	0.126383
Rvnt28	439.994	0.409062	0.170773	-2.39535	0.0166044	0.126383
Rv3334	83.6208	-0.40911	0.17135	2.38756	0.0169604	0.128345
Rvnt27	430.805	0.515935	0.216676	-2.38114	0.0172591	0.130335
Rv1179c	1166.43	0.164493	0.0691648	-2.37827	0.017394	0.131082
RVnc0008	972.105	-0.146246	0.0615502	2.37604	0.0174998	0.131608
Rvnt01	906.087	0.406875	0.1714	-2.37384	0.0176044	0.132123
Rv0458	393.681	-0.206653	0.0872499	2.36852	0.0178592	0.133226
Rv2707	1256.96	-0.153125	0.064651	2.36849	0.0178607	0.133226
Rv3630	519.05	0.18293	0.0772054	-2.36939	0.0178174	0.133226
Rv2817c	126.487	-0.350769	0.148264	2.36583	0.0179895	0.133913
Rv2589	937.532	0.155848	0.0659296	-2.36386	0.0180857	0.134356
Rv1526c	147.655	0.3079	0.130448	-2.36032	0.0182592	0.135099
Rv1636	1119.81	-0.150419	0.0637284	2.36031	0.0182597	0.135099
Rv1026	338.688	0.221738	0.0940086	-2.3587	0.0183393	0.135414
Rv0659c	1541.38	0.139429	0.0591857	-2.35579	0.0184834	0.135979
Rv1251c	1013.67	0.166387	0.0706721	-2.35435	0.0185551	0.135979
Rv2102	712.78	0.161703	0.0686529	-2.35537	0.0185041	0.135979
Rv2778c	1039.96	0.147665	0.062725	-2.35416	0.0185645	0.135979
Rv0574c	88.8402	0.410332	0.174426	-2.35247	0.018649	0.136324
Rv0341	333.218	0.280285	0.119198	-2.35142	0.0187017	0.136437
Rv1305	1798.45	-0.180817	0.0769716	2.34914	0.0188168	0.136788
Rv3584	1742.75	-0.126861	0.054007	2.34897	0.0188256	0.136788
Rvnt13	100.035	0.38313	0.163156	-2.34824	0.0188622	0.136788
Rv1077	1472.51	-0.132373	0.0564248	2.34601	0.0189754	0.137337
Rv0208c	409.36	-0.196402	0.0838633	2.34193	0.0191841	0.13837
Rv1071c	629.02	0.174337	0.0744941	-2.34028	0.0192695	0.13837
Rv1339	918.675	0.148888	0.0636159	-2.34042	0.0192621	0.13837
Rvnt12	908.602	0.210195	0.0897729	-2.34141	0.0192109	0.13837
Rv0201c	514.702	0.192859	0.0825141	-2.33729	0.0194241	0.138392
Rv1569	559.896	0.19763	0.0845216	-2.33822	0.0193756	0.138392
Rv3557c	496.067	0.607944	0.259992	-2.33832	0.0193706	0.138392
Rv3717	799.117	-0.158515	0.0678169	2.33739	0.0194187	0.138392
Rv1401	301.741	-0.232163	0.0993981	2.33569	0.0195074	0.138715
Rv2307D	157.785	-0.30165	0.129232	2.33418	0.0195862	0.139005
Rv1301	1197.4	0.134711	0.0577473	-2.33277	0.0196603	0.13926
Rv2082	689.121	-0.16983	0.0729444	2.32822	0.0199006	0.140418
Rv2910c	485.449	0.195849	0.084114	-2.32837	0.0198923	0.140418
Rv3029c	3640.7	0.101925	0.0438427	-2.3248	0.0200828	0.141431
Rv0587	479.162	0.186733	0.080406	-2.32238	0.0202124	0.14207
Rv3312b	149.151	-0.330173	0.142229	2.32142	0.020264	0.142159
Rv3888c	513.461	-0.178752	0.0771722	2.31627	0.0205436	0.143844
Rv0528	1036.06	0.139966	0.060555	-2.31139	0.0208113	0.144063
Rv1296	1020.66	0.142435	0.0615839	-2.31286	0.0207301	0.144063
Rv1297	12967.5	-0.107683	0.0465749	2.31203	0.0207759	0.144063
Rv1568	381.103	0.22854	0.0988684	-2.31155	0.0208023	0.144063
Rv2066	732.754	0.164521	0.0711498	-2.31232	0.02076	0.144063
Rv2732c	784.478	0.15358	0.0664085	-2.31265	0.0207419	0.144063
Rv1096	1252.76	0.131862	0.0570762	-2.31029	0.0208723	0.144212
Rv0545c	4646.94	0.0915084	0.0396452	-2.30818	0.0209888	0.144419
Rv3672c	968.133	0.14162	0.0613706	-2.30761	0.0210208	0.144419
Rv3733c	425.913	-0.195797	0.0848082	2.3087	0.0209602	0.144419
Rv1471	168.299	-0.298372	0.129451	2.3049	0.0211721	0.145186
Rv2291	1560.67	0.127181	0.0552125	-2.30348	0.0212516	0.145458
Rv3555c	307.97	0.44542	0.193438	-2.30266	0.0212983	0.145505
Rv3176c	81.3598	-0.417294	0.181345	2.3011	0.0213861	0.145832
Rv1845c	1041.51	0.145295	0.0632872	-2.2958	0.0216871	0.147335
Rvnt06	8462.82	0.379193	0.165139	-2.29621	0.0216639	0.147335
Rv1926c	324.919	-0.213853	0.0932407	2.29356	0.021816	0.147936
Rv0459	117.91	-0.327295	0.143003	2.28872	0.0220956	0.149554
Rv3563	220.383	0.668047	0.292356	-2.28505	0.0223101	0.150589
Rv3629c	633.213	0.181775	0.0795622	-2.28469	0.0223309	0.150589
Rv3135	845.178	0.156497	0.0685428	-2.2832	0.0224184	0.150901
Rv0367c	152.36	-0.29251	0.128374	2.27857	0.0226925	0.152116
Rv0848	496.031	0.180418	0.0792229	-2.27735	0.0227654	0.152116
Rv0911	431.352	0.207161	0.0909609	-2.27747	0.0227579	0.152116
Rv3047c	134.157	-0.329983	0.144798	2.27893	0.0226714	0.152116
Rv2494	93.9342	-0.3806	0.167198	2.27635	0.0228253	0.152238
Rv3831	101.746	0.370845	0.16306	-2.27428	0.0229491	0.152785
Rv0114	264.059	-0.228699	0.100683	2.27148	0.0231176	0.153348
Rv0774c	836.784	0.161155	0.0709345	-2.27189	0.0230933	0.153348
Rv3552	389.365	0.856794	0.377421	-2.27013	0.0231999	0.153615
Rv2750	599.055	0.166584	0.0734244	-2.26878	0.0232815	0.153877
Rv2789c	994.749	0.140249	0.0619124	-2.26529	0.0234951	0.155008
Rv3103c	194.362	0.269108	0.118911	-2.26309	0.02363	0.155617
Rv0134	1189.5	0.145853	0.0644937	-2.2615	0.0237281	0.155973
Rv1217c	265.47	-0.234886	0.103893	2.26084	0.0237694	0.155973
Rv0876c	782.925	0.153144	0.067882	-2.25603	0.0240687	0.157372
Rv1994c	134.211	-0.310533	0.137632	2.25627	0.0240539	0.157372
Rv3549c	512.571	0.835137	0.370984	-2.25114	0.0243769	0.159103
Rv3286c	243.225	-0.238165	0.105918	2.24858	0.0245392	0.159592
Rv3401	1389.2	-0.120327	0.0535062	2.24884	0.0245226	0.159592
Rv1193	995.477	0.149303	0.0664631	-2.2464	0.0246785	0.160213
Rv0611c	833.979	0.148052	0.0659327	-2.2455	0.024736	0.160301
Rv0242c	1959.76	-0.116537	0.0519727	2.24228	0.0249433	0.160439
Rv1351	102.052	-0.358075	0.159617	2.24334	0.0248749	0.160439
Rv2026c	100.955	-0.356888	0.159083	2.2434	0.024871	0.160439
Rv2244	1848.21	-0.304264	0.135653	2.24295	0.0248997	0.160439
Rv3009c	929.62	-0.144968	0.064667	2.24176	0.0249767	0.160439
Rv1013	1789.01	-0.150133	0.0670842	2.23798	0.0252226	0.161169
Rv3198c	867.117	0.14922	0.0666548	-2.2387	0.0251751	0.161169
Rv3660c	234.429	0.244017	0.109025	-2.23819	0.0252087	0.161169
Rv2995c	2785.21	0.112327	0.0502393	-2.23585	0.0253618	0.161776
Rv2141c	665.157	0.157171	0.0703667	-2.23359	0.0255098	0.162436
Rv3071	108.993	-0.35585	0.159536	2.23054	0.0257116	0.163437
Rv0872c	1611.1	-0.137318	0.0616177	2.22855	0.0258436	0.16399
Rv0351	2242.38	0.107925	0.0484698	-2.22664	0.0259714	0.164515
Rv0084	783.707	0.162629	0.0732951	-2.21882	0.0264991	0.167278
Rv1202	504.067	0.179725	0.0809957	-2.21894	0.0264908	0.167278
Rv3127	150.497	-0.298473	0.13472	2.21552	0.0267247	0.168412
Rv1582c	68.0704	0.443469	0.200403	-2.21288	0.0269058	0.168933
Rv1596	3396.95	0.124542	0.0562793	-2.21293	0.0269023	0.168933
Rv2744c	1270.7	0.121266	0.0548143	-2.2123	0.0269461	0.168933
Rv2484c	1000.25	-0.148902	0.0673727	2.21012	0.0270965	0.169295
Rv3559c	375.407	0.747511	0.338164	-2.2105	0.0270707	0.169295
Rv2343c	1456.86	0.121197	0.0548542	-2.20944	0.027144	0.169303
Rv2575	372.086	-0.191477	0.0867588	2.20701	0.0273136	0.169915
Rv3260c	2421.53	-0.132398	0.059998	2.2067	0.0273351	0.169915
Rv0229c	534.127	-0.171587	0.0778157	2.20504	0.0274515	0.170349
Rv0920c	585.869	0.162018	0.0735234	-2.20362	0.0275511	0.170388
Rv1887	6195.76	0.0832133	0.0377508	-2.20428	0.0275049	0.170388
Rv2039c	75.0973	0.405789	0.184369	-2.20097	0.0277384	0.170967
Rv3561	457.24	0.726674	0.330096	-2.2014	0.0277075	0.170967
Rv0490	2141.68	0.10699	0.0486733	-2.19813	0.0279396	0.171327
Rv1622c	775.638	-0.19229	0.0875036	2.19751	0.0279842	0.171327
Rv2733c	1093.18	0.132281	0.0601663	-2.19859	0.0279071	0.171327
Rv3914	163.607	-0.288392	0.131166	2.19868	0.0279007	0.171327
Rv1103c	244.428	-0.289482	0.131845	2.19562	0.0281192	0.171866
Rv1918c	832.023	0.145907	0.0665783	-2.19152	0.0284145	0.173092
Rv3397c	107.039	-0.327948	0.149634	2.19167	0.0284033	0.173092
Rv1747	3386.18	0.104777	0.047843	-2.19002	0.0285227	0.173462
Rv3400	566.149	-0.165141	0.0754557	2.18858	0.0286273	0.173809
Rv2364c	601.797	0.163505	0.0747973	-2.18598	0.0288169	0.17467
Rv2116	336.467	0.224132	0.102669	-2.18306	0.0290314	0.175003
Rv3107c	310.261	-0.20995	0.0961882	2.1827	0.0290577	0.175003
Rv3856c	928.028	0.131687	0.060334	-2.18263	0.0290634	0.175003
Rvnt11	6007.97	0.5229	0.239376	-2.18443	0.0289309	0.175003
Rv3138	286.756	0.234416	0.107446	-2.18171	0.0291313	0.175123
Rv3317	181.86	-0.26482	0.12142	2.18103	0.0291814	0.175136
Rv2387	342.759	-0.217576	0.0997991	2.18014	0.0292471	0.175243
Rv1445c	569.078	0.171969	0.0790094	-2.17656	0.0295136	0.17655
Rv0113	373.927	-0.194007	0.0893137	2.1722	0.0298405	0.177876
Rv1963c	131.834	-0.311728	0.143544	2.17166	0.0298812	0.177876
Rv2761c	596.567	0.157008	0.0722593	-2.17284	0.029792	0.177876
Rv0279c	1268.99	0.147075	0.0678458	-2.16778	0.0301754	0.179169
Rv0687	365.069	0.198315	0.0914948	-2.1675	0.0301965	0.179169
Rvnt07	1154.54	0.300254	0.138646	-2.16562	0.0303404	0.179731
Rv1771	1226.16	-0.137118	0.0633951	2.16291	0.0305479	0.180433
Rv3541c	63.0569	0.457567	0.211563	-2.16279	0.0305576	0.180433
Rv1197	572.215	-0.180268	0.08361	2.15606	0.0310792	0.182922
Rv3852	708.444	-0.148631	0.0689308	2.15623	0.0310655	0.182922
Rv1650	1941.23	0.109352	0.0507687	-2.15393	0.0312457	0.183606
Rv1624c	176.142	-0.270174	0.125477	2.15318	0.0313046	0.183657
Rvnt37	372.441	0.224966	0.104589	-2.15095	0.0314802	0.184391
Rv0143c	1014.14	0.1253	0.0583014	-2.14917	0.0316209	0.184398
Rv0775	522.31	0.165988	0.0771971	-2.15018	0.031541	0.184398
Rv1617	1598.05	0.113822	0.0529647	-2.14902	0.0316327	0.184398
Rv3546	236.741	0.262388	0.12217	-2.14774	0.0317345	0.184688
Rvnt09	606.15	0.398601	0.185644	-2.14712	0.0317835	0.184688
Rv1065	462.369	-0.170297	0.0793797	2.14535	0.0319253	0.185217
Rv1340	1056.41	0.141811	0.066211	-2.14181	0.0322089	0.186566
Rv0967	255.177	-0.216298	0.101082	2.13983	0.0323682	0.187193
Rv1932	1591.31	0.119682	0.055961	-2.13867	0.0324621	0.187439
Rv1383	324.985	0.212078	0.0992957	-2.13582	0.0326941	0.188481
Rv3560c	450.076	0.738155	0.345901	-2.13401	0.0328421	0.189036
Rv0658c	526.2	0.190631	0.0894178	-2.13192	0.0330137	0.189666
Rv2436	235.874	0.2293	0.107581	-2.13141	0.0330554	0.189666
Rv3220c	2369.74	0.103885	0.0487636	-2.13038	0.0331405	0.189856
Rv0991c	318.883	-0.198959	0.0934873	2.1282	0.0333209	0.190345
Rv1083	100.023	0.3397	0.159627	-2.12809	0.0333299	0.190345
Rv1375	845.388	-0.132809	0.0624416	2.12694	0.0334253	0.190592
Rv0949	891.189	0.136393	0.0641669	-2.1256	0.0335365	0.190681
Rv1084	461.927	0.174441	0.0820949	-2.12487	0.0335974	0.190681
Rv3098A	369.027	-0.214358	0.100854	2.12542	0.0335514	0.190681
Rv0380c	160.296	0.279217	0.131592	-2.12183	0.0338518	0.191657
Rv1229c	1289.45	0.117659	0.0554708	-2.1211	0.0339136	0.191657
Rv3079c	82.7517	-0.376399	0.177468	2.12094	0.0339268	0.191657
Rv0108c	1147.09	-0.128521	0.0607384	2.11597	0.0343474	0.192273
Rv0499	433.8	0.177756	0.0839608	-2.11713	0.0342491	0.192273
Rv1222	1101.44	-0.13932	0.0658325	2.11628	0.0343209	0.192273
Rv1417	363.433	0.18977	0.0896726	-2.11626	0.034323	0.192273
Rv1514c	335.073	-0.198929	0.0940147	2.11593	0.0343504	0.192273
Rvnt08	2150.18	0.116983	0.0552869	-2.11592	0.0343513	0.192273
Rv0700	4090.22	-0.0934813	0.0442546	2.11235	0.0346561	0.193682
Rv0003	1239.73	-0.123194	0.0583715	2.11052	0.0348135	0.193739
Rv0684	13077.2	-0.0732856	0.0347642	2.10808	0.0350245	0.193739
Rv0788	1011.37	0.132108	0.0626526	-2.10857	0.0349813	0.193739
Rv2801A	54.3582	-0.450336	0.21343	2.10999	0.0348591	0.193739
Rv2955c	438.223	0.178151	0.0844618	-2.10925	0.0349231	0.193739
Rv3498c	654.157	-0.143848	0.0682611	2.10731	0.0350903	0.193739
Rv3528c	483.094	-0.171463	0.0812115	2.11132	0.0347452	0.193739
Rvnt30	8977.59	0.442524	0.209984	-2.10741	0.0350817	0.193739
Rv3008	317.121	0.199694	0.0948157	-2.10613	0.0351931	0.194013
Rv3091	999.074	0.126148	0.0599205	-2.10525	0.0352694	0.194141
Rv2367c	523.456	0.161645	0.0768213	-2.10417	0.0353635	0.194367
Rv0021c	286.256	0.213845	0.101805	-2.10054	0.0356814	0.195538
Rv2256c	3088.06	-0.100663	0.0479596	2.09892	0.0358242	0.195538
Rv3258c	1084.65	0.142847	0.068065	-2.09869	0.0358442	0.195538
Rv3771c	331.952	0.199429	0.0950111	-2.09901	0.0358158	0.195538
Rv3908	1072.95	0.130119	0.061991	-2.09899	0.0358175	0.195538
Rv3587c	1419	-0.144695	0.0689978	2.09709	0.0359854	0.196016
Rv1284	134.747	-0.324256	0.154831	2.09426	0.0362364	0.19693
Rv2502c	360.584	0.188492	0.0900158	-2.09399	0.036261	0.19693
Rv1573	111.644	0.332233	0.15872	-2.0932	0.0363311	0.197018
Rv1673c	41.9228	-0.504081	0.240999	2.09163	0.0364717	0.197487
Rv3169	199.118	-0.24186	0.115826	2.08814	0.0367856	0.198893
Rv1690	319.96	-0.212012	0.101567	2.08742	0.0368504	0.198949
Rv1158c	258.439	-0.218272	0.104687	2.08499	0.03707	0.199839
Rv2870c	557.974	0.17005	0.0815913	-2.08417	0.0371447	0.199947
Rv3036c	411.649	0.192493	0.0923983	-2.0833	0.0372242	0.20008
Rv0757	609.974	-0.151801	0.0729069	2.08211	0.037332	0.200341
Rv3341	502.108	0.162448	0.0780415	-2.08156	0.0373824	0.200341
Rv2954c	1278.08	-0.116058	0.0558249	2.07897	0.0376198	0.201318
Rv0172	2789.52	-0.249853	0.120289	2.07711	0.0377912	0.20194
Rv1393c	243.644	-0.254673	0.12271	2.0754	0.0379492	0.202488
Rv2688c	950.597	0.141381	0.0681734	-2.07385	0.0380936	0.202962
Rv2981c	938.135	0.130137	0.0627901	-2.07257	0.038212	0.203297
Rv0064	987.489	0.135045	0.0652034	-2.07113	0.0383465	0.20342
Rv3562	393.503	0.655538	0.316489	-2.07128	0.0383327	0.20342
Rv2966c	339.513	0.191905	0.092716	-2.06982	0.0384697	0.203778
Rv0015c	1323.09	0.112368	0.0543188	-2.06867	0.0385767	0.204041
Rv1990c	88.6188	-0.349709	0.169111	2.06792	0.0386473	0.204041
Rv3457c	2931.21	-0.118149	0.0571459	2.0675	0.0386868	0.204041
Rv1001	643.546	0.14775	0.0715046	-2.06629	0.0388007	0.204347
Rv0280	381.56	-0.221061	0.107046	2.0651	0.0389137	0.204647
Rv1157c	739.94	-0.150344	0.0728419	2.06397	0.0390204	0.204913
Rv1505c	316.475	0.200741	0.097303	-2.06305	0.0391082	0.20508
Rv2386a	178.431	-0.257606	0.125061	2.05983	0.0394146	0.206095
Rv3033	85.3016	-0.364676	0.177022	2.06006	0.0393929	0.206095
Rv1585c	123.306	0.29657	0.144078	-2.05841	0.0395512	0.206219
Rv2248	790.013	-0.161156	0.0782904	2.05843	0.0395485	0.206219
Rv2633c	694.834	-0.169391	0.0823513	2.05693	0.0396931	0.206664
Rv2953	1700.53	0.112582	0.0548291	-2.05332	0.0400417	0.208182
Rv1234	478.253	0.168431	0.0821158	-2.05114	0.0402533	0.208932
Rv2189c	1493.47	-0.130996	0.0638984	2.05007	0.0403573	0.208932
Rv3241c	692.769	-0.1439	0.0701827	2.05036	0.0403298	0.208932
Rv2883c	2086.4	0.101905	0.0497289	-2.0492	0.0404424	0.209076
Rv0685	9452.93	-0.0827096	0.040395	2.04752	0.0406071	0.209631
Rv1467c	1093.7	-0.12723	0.0621736	2.04637	0.0407199	0.209917
Rv0450c	1431.03	-0.126736	0.0619792	2.04481	0.0408733	0.210411
Rv3805c	2329.07	0.0953482	0.0466476	-2.04401	0.0409524	0.210522
Rv2044c	58.1871	-0.414223	0.202846	2.04206	0.0411455	0.210921
Rv3030	198.392	-0.236473	0.11579	2.04226	0.0411253	0.210921
Rv1791	611.597	-0.15741	0.0771627	2.03997	0.0413529	0.211687
Rv0508	220.576	-0.230848	0.113224	2.03886	0.0414638	0.211871
Rv3412	1799.78	-0.137498	0.0674524	2.03845	0.0415047	0.211871
Rv0858c	180.44	0.248608	0.122148	-2.03531	0.04182	0.21259
Rv1872c	23075.2	-0.0813836	0.0399643	2.03641	0.0417095	0.21259
Rv3188	79.6774	-0.361913	0.177787	2.03566	0.0417847	0.21259
Rvnt44	3875.72	0.36789	0.180848	-2.03425	0.0419267	0.212836
Rv1466	714.041	0.145299	0.071472	-2.03294	0.0420582	0.213208
Rv1063c	346.609	-0.181537	0.0894391	2.02973	0.0423844	0.214267
Rv2974c	293.213	0.205226	0.101093	-2.03006	0.0423501	0.214267
Rv3721c	976.323	-0.124584	0.0614145	2.02858	0.0425009	0.214559
Rv1219c	88.2236	-0.343024	0.169354	2.02549	0.0428173	0.215561
Rvnt38	2446.6	0.339705	0.167704	-2.02562	0.0428039	0.215561
Rv0990c	241.498	-0.221901	0.10983	2.0204	0.043342	0.217332
Rv1320c	969.406	0.130444	0.0645653	-2.02035	0.0433476	0.217332
Rvnt10	590.927	0.449782	0.222594	-2.02064	0.0433172	0.217332
Rv1546	462.599	0.169516	0.0841026	-2.01559	0.0438427	0.219213
Rv3783	846.742	0.138047	0.068487	-2.01566	0.0438355	0.219213
Rv2195	5372.97	-0.0990999	0.0491956	2.01441	0.0439669	0.219534
Rv2368c	1364.24	0.121191	0.0601951	-2.01331	0.0440821	0.219809
Rv0382c	863.377	0.132167	0.0656729	-2.0125	0.0441673	0.219934
Rv2052c	789.39	0.141991	0.0706273	-2.01043	0.0443854	0.220121
Rv3389c	1433.15	0.109547	0.0544747	-2.01098	0.0443279	0.220121
Rv3433c	354.53	0.180628	0.0898245	-2.0109	0.0443359	0.220121
Rv1245c	364.153	-0.187856	0.0935077	2.00899	0.0445381	0.22028
Rv3419c	603.566	0.14794	0.0736322	-2.00918	0.0445183	0.22028
Rv1385	252.737	0.212415	0.105797	-2.00776	0.0446689	0.220628
Rv1211	2221.22	-0.104475	0.0520812	2.00601	0.0448555	0.221251
Rv0222	559.578	0.158436	0.0790594	-2.00401	0.0450687	0.221459
Rv0484c	322.649	0.184556	0.0921756	-2.00222	0.0452613	0.221459
Rv0625c	341.856	0.182734	0.0912372	-2.00284	0.0451943	0.221459
Rv0717	1123.84	-0.114556	0.0571904	2.00307	0.0451701	0.221459
Rv2156c	1340.14	0.116814	0.0582829	-2.00427	0.0450415	0.221459
Rv3392c	215.366	-0.23626	0.117996	2.00227	0.0452558	0.221459
Rv3572	183.253	-0.246465	0.123263	1.9995	0.045554	0.222594
Rv1308	7782.86	-0.0888049	0.0444386	1.99838	0.045676	0.222891
Rv0455c	1417.16	0.135459	0.0678153	-1.99747	0.0457738	0.223071
Rv1117	997.733	0.124103	0.0621794	-1.99589	0.0459454	0.223609
Rv3900c	381.167	0.174104	0.0874581	-1.99071	0.0465125	0.226068
Rv0345	119.524	-0.288075	0.144885	1.9883	0.0467785	0.226834
Rv1261c	318.728	-0.190517	0.0958261	1.98816	0.0467943	0.226834
Rv2941	4399.18	-0.121389	0.0611554	1.98493	0.0471521	0.228266
Rv2125	791.143	0.141892	0.0715133	-1.98414	0.0472404	0.228391
Rv2430c	1571.19	0.114534	0.0577685	-1.98264	0.0474079	0.228898
Rv0637	2589.45	-0.0991304	0.050036	1.98118	0.0475707	0.229079
Rv2518c	883.978	0.145669	0.0735258	-1.9812	0.0475689	0.229079
Rv1321	731.55	0.133479	0.0674529	-1.97885	0.047833	0.229737
Rv2192c	791.389	0.141576	0.0715305	-1.97923	0.0477897	0.229737
Rv1463	540.767	0.157943	0.0799408	-1.97575	0.0481829	0.231113
Rv2721c	3041.77	-0.097706	0.049517	1.97318	0.0484747	0.232209
Rv2586c	2121.66	0.0924644	0.0469682	-1.96866	0.0489921	0.23438
Rv0635	1874.26	-0.109417	0.055617	1.96732	0.0491461	0.234703
Rv1483	1353.76	0.108128	0.054972	-1.96696	0.0491881	0.234703
Rv2374c	1060.54	-0.119607	0.060847	1.9657	0.0493329	0.235087
Rv0914c	402.043	-0.175604	0.0893683	1.96495	0.0494201	0.235196
Rv0009	2994.85	0.103163	0.0525358	-1.96367	0.0495683	0.235594
Rv2326c	2064.99	0.0969685	0.0494248	-1.96194	0.0497694	0.236243
Rv2051c	1942.14	0.104221	0.0533107	-1.95497	0.0505864	0.23981
Rv0139	586.738	0.150661	0.0771831	-1.952	0.0509381	0.240852
Rv2869c	1277.57	0.109773	0.0562259	-1.95235	0.0508965	0.240852
Rv2165c	961.235	0.139848	0.0717891	-1.94803	0.0514111	0.242461
Rv2942	3517.78	0.0806539	0.0413937	-1.94846	0.05136	0.242461
Rv2242	689.872	0.139635	0.0717031	-1.9474	0.0514865	0.242504
Rv3644c	569.237	0.155045	0.0797455	-1.94425	0.0518653	0.243974
Rv1753c	346.006	-0.173349	0.089216	1.94303	0.052013	0.244354
Rv1042c	58.1467	0.413942	0.213312	-1.94055	0.0523129	0.245249
Rv1334	246.852	-0.202454	0.104369	1.93979	0.0524049	0.245249
Rv1457c	487.243	0.164256	0.0846679	-1.94	0.0523798	0.245249
Rv0136	235.287	-0.217006	0.111992	1.93769	0.0526609	0.245505
Rv0830	134.153	-0.262335	0.13535	1.9382	0.0525984	0.245505
Rv2970c	1415.32	0.105701	0.0545292	-1.93842	0.052572	0.245505
Rv0112	667.343	-0.141582	0.0730885	1.93713	0.0527293	0.24551
Rvnt42	8632.37	0.287356	0.148463	-1.93554	0.052924	0.246103
Rv1204c	715.711	0.137254	0.070998	-1.93321	0.0532107	0.247122
Rv1502	1722.08	0.118968	0.0615702	-1.93224	0.0533296	0.247259
Rv2925c	929.511	-0.126672	0.0655695	1.93187	0.0533755	0.247259
Rv0787A	526.64	0.150365	0.0779649	-1.92863	0.0537768	0.248803
Rv0049	1004.34	0.118938	0.0617227	-1.92698	0.0539826	0.24895
Rv3426	56.6353	-0.444832	0.23078	1.92752	0.0539153	0.24895
Rv3800c	16302.4	0.0821575	0.0426409	-1.92673	0.054013	0.24895
Rv0777	1083.9	0.114834	0.0596338	-1.92566	0.0541471	0.249254
Rv0724	4100.54	0.0795152	0.0413183	-1.92445	0.0542978	0.249633
Rv0183	658.724	0.146074	0.0760003	-1.92202	0.0546031	0.250127
Rv0331	73.2082	-0.356457	0.185387	1.92277	0.0545085	0.250127
Rv3122	234.805	0.227066	0.118143	-1.92196	0.0546104	0.250127
Rv0752c	328.48	-0.182901	0.095195	1.92133	0.0546904	0.250179
Rv0736	104.594	0.296194	0.154216	-1.92064	0.054777	0.250263
Rv0691c	545.208	0.180676	0.0940978	-1.92009	0.054847	0.250269
Rv1306	3644.63	-0.100807	0.0525192	1.91942	0.054931	0.25034
Rv1567c	138.691	0.275195	0.143448	-1.91843	0.0550559	0.250597
Rv0533c	905.689	0.124209	0.0647675	-1.91776	0.0551412	0.250673
Rv2170	107.526	0.303112	0.158152	-1.91658	0.055291	0.251042
Rv0673	307.313	-0.181346	0.0946943	1.91507	0.0554836	0.251604
Rv0002	1026.71	-0.121707	0.0635946	1.91379	0.055647	0.252032
Rv0383c	2331.42	0.111528	0.0583954	-1.90988	0.0561491	0.253299
Rv0703	2840.62	0.0883932	0.046257	-1.91092	0.0560153	0.253299
Rv3232c	659.139	-0.145769	0.0763237	1.90988	0.0561483	0.253299
Rv3762c	487.616	-0.153358	0.0803154	1.90945	0.0562039	0.253299
Rv3690	246.431	-0.199137	0.104485	1.90589	0.0566646	0.254909
Rv3739c	103.215	0.317476	0.166601	-1.90561	0.0567008	0.254909
Rv1079	2572.8	-0.0897373	0.047108	1.90492	0.0567899	0.254996
Rv1799	100.759	0.312706	0.164262	-1.90371	0.0569486	0.255395
Rv2413c	393.953	0.163417	0.085912	-1.90215	0.057152	0.255721
Rv2693c	500.246	0.155554	0.0817809	-1.90208	0.0571613	0.255721
Rv1265	930.473	-0.118239	0.0622131	1.90055	0.0573604	0.256299
Rv0193c	96.232	-0.306974	0.16183	1.89689	0.0578423	0.257508
Rv2036	119.586	-0.272151	0.143393	1.89794	0.0577045	0.257508
Rv2523c	415.826	0.167508	0.0882987	-1.89706	0.0578203	0.257508
Rv1009	1705.9	0.110588	0.058318	-1.89629	0.0579223	0.25755
Rv0716	2446.17	-0.089338	0.0471496	1.89478	0.0581219	0.257965
Rv3210c	457.678	0.157867	0.0833521	-1.89398	0.0582274	0.257965
Rv3248c	3646.31	-0.0944418	0.0498571	1.89425	0.0581917	0.257965
Rv1472	928.189	0.118438	0.0626049	-1.89184	0.0585129	0.258603
Rv2552c	504.069	0.162473	0.0858805	-1.89185	0.0585107	0.258603
Rv2037c	228.897	-0.202414	0.107067	1.89053	0.0586867	0.259058
Rv3156	3269.78	0.0888818	0.0470633	-1.88856	0.0589509	0.25991
Rv1948c	73.9425	-0.344523	0.182953	1.88312	0.0596835	0.261224
Rv2299c	1381.11	-0.114228	0.0605826	1.88549	0.0593644	0.261224
Rv2361c	410.75	0.168228	0.0893683	-1.88241	0.0597798	0.261224
Rv2736c	262.256	0.218185	0.115796	-1.88422	0.0595358	0.261224
Rv2745c	719.698	0.155467	0.0824756	-1.885	0.0594298	0.261224
Rv2896c	481.823	0.14635	0.0777251	-1.88292	0.0597108	0.261224
Rv3039c	457.687	0.154819	0.0822582	-1.88211	0.0598206	0.261224
Rv3342	408.254	0.160561	0.0852061	-1.88438	0.059513	0.261224
Rv2155c	1385.43	0.12395	0.0658902	-1.88115	0.0599509	0.261293
Rv2541	179.436	0.221698	0.117898	-1.88042	0.0600509	0.261293
Rv3354	61.0753	-0.379262	0.201689	1.88042	0.0600502	0.261293
Rv0548c	1258.39	0.118076	0.0628584	-1.87844	0.0603215	0.261659
Rv1200	1053.92	0.120311	0.0640734	-1.87771	0.0604215	0.261659
Rv3273	1775.63	-0.111464	0.0593507	1.87805	0.0603742	0.261659
Rv3767c	652.632	-0.137929	0.0734396	1.87812	0.0603642	0.261659
Rv3678A	388.243	0.173338	0.0923791	-1.87638	0.0606037	0.262138
Rv0677c	236.096	-0.213938	0.11415	1.87418	0.060905	0.262591
Rv2650c	186.108	-0.221774	0.118304	1.8746	0.0608473	0.262591
Rv3041c	540.452	0.141334	0.0754163	-1.87405	0.060924	0.262591
Rv0740	142.443	-0.248239	0.132695	1.87074	0.0613813	0.26425
Rv0879c	194.261	0.2259	0.120899	-1.86849	0.0616936	0.2652
Rv2429	479.777	0.182405	0.0976416	-1.86811	0.061747	0.2652
Rv2889c	1764.96	-0.104424	0.0559615	1.866	0.0620418	0.266153
Rv1242	226.921	-0.215132	0.115453	1.86338	0.0624094	0.267104
Rv2201	739.091	0.146669	0.0787016	-1.8636	0.0623775	0.267104
Rv2681	965.917	0.121652	0.0653098	-1.86269	0.0625062	0.267205
Rv3390	478.735	-0.166775	0.0896473	1.86034	0.0628371	0.268306
Rv0323c	90.8682	-0.320432	0.172445	1.85817	0.0631443	0.269303
Rv3593	1274.45	0.104333	0.0562453	-1.85496	0.0636016	0.270937
Rv3320c	234.208	-0.206257	0.111325	1.85276	0.0639174	0.271965
Rv0446c	390.709	-0.160724	0.0868787	1.84998	0.064317	0.273347
Rv2388c	639.119	0.134771	0.0728889	-1.84899	0.0644587	0.273631
Rv1484	1993.88	0.0943708	0.051072	-1.8478	0.0646312	0.274045
Rv2431c	1380.96	0.114006	0.0617173	-1.84723	0.0647137	0.274077
Rv2554c	478.864	0.175868	0.0952701	-1.846	0.0648925	0.274516
Rv3507	1046.78	0.116918	0.0633589	-1.84533	0.0649889	0.274606
Rv0210	259.077	0.196965	0.106942	-1.8418	0.0655042	0.276464
Rv1255c	68.0304	-0.371569	0.201936	1.84004	0.0657628	0.276916
Rv2686c	95.398	0.29978	0.162895	-1.84033	0.0657198	0.276916
Rv1412	278.081	0.20282	0.110269	-1.83932	0.0658682	0.27704
Rv3685c	1256.33	-0.111633	0.060762	1.83722	0.0661775	0.278021
Rv1570	350.214	0.168357	0.0916936	-1.83608	0.0663457	0.278089
Rv3548c	434.078	0.576292	0.313793	-1.83653	0.0662786	0.278089
Rv3589	491.204	0.149427	0.0814222	-1.83521	0.0664741	0.278308
Rv1099c	989.495	0.1185	0.0645882	-1.8347	0.0665507	0.27831
Rv1257c	1062.94	-0.114344	0.0623454	1.83403	0.0666493	0.278404
Rv0142	197.242	-0.228397	0.124632	1.83258	0.0668657	0.278671
Rv1724c	95.2508	0.31598	0.172392	-1.83292	0.066815	0.278671
Rv1182	2764.61	-0.136348	0.0744691	1.83094	0.0671098	0.279052
Rv1187	427.099	-0.15655	0.0854909	1.83119	0.0670726	0.279052
Rv0808	1977.79	0.093695	0.0512381	-1.82862	0.0674565	0.279959
Rvnt41	996.963	0.366229	0.200294	-1.82846	0.0674813	0.279959
Rv0075	814.787	0.121411	0.0664487	-1.82714	0.0676793	0.280462
Rv0429c	369.307	0.170443	0.0934514	-1.82387	0.0681713	0.282181
Rv2602	151.265	-0.240372	0.131984	1.82122	0.0685732	0.283524
Rv1407	363.32	0.170955	0.0939401	-1.81982	0.0687857	0.284081
Rv0212c	170.517	-0.238138	0.13102	1.81758	0.0691291	0.285177
Rv1102c	221.255	-0.240694	0.132518	1.81632	0.069322	0.285329
Rv2307B	62.3322	-0.389622	0.21449	1.81651	0.0692928	0.285329
Rv0291	1913.63	-0.0936103	0.0515949	1.81433	0.0696266	0.285938
Rv0878c	118.682	-0.265139	0.146114	1.81461	0.0695839	0.285938
Rv1643	1435.07	-0.11353	0.0626252	1.81285	0.0698551	0.286234
Rv3571	297.779	0.184635	0.101832	-1.81314	0.0698106	0.286234
Rvnt16	201.387	0.489734	0.270388	-1.81123	0.0701054	0.286937
Rv1970	37.5033	0.477667	0.263964	-1.80959	0.0703592	0.287654
Rv1477	2173.61	-0.098471	0.0544754	1.80762	0.0706651	0.288385
Rv2383c	294.173	-0.180403	0.099812	1.80743	0.0706958	0.288385
Rv1922	137.949	0.259512	0.143674	-1.80625	0.0708789	0.28881
Rv0523c	243.39	0.198368	0.110011	-1.80317	0.0713621	0.290455
Rv1248c	3460.98	-0.0814079	0.045167	1.80237	0.0714866	0.290638
Rv0832	388.744	0.165049	0.0916129	-1.80159	0.0716096	0.290814
Rv0391	530.494	-0.144625	0.0803083	1.80088	0.0717221	0.290948
Rv0240	179.68	0.225149	0.125153	-1.79899	0.0720197	0.291508
Rv2258c	1969.89	0.093978	0.052228	-1.79938	0.0719586	0.291508
Rv0355c	1289.25	0.119847	0.0667433	-1.79564	0.0725516	0.292051
Rv1855c	699.15	0.125594	0.0699242	-1.79615	0.0724707	0.292051
Rv2904c	1990.21	-0.0928394	0.051703	1.79563	0.0725533	0.292051
Rv3483c	464.295	0.14362	0.0799262	-1.7969	0.0723512	0.292051
Rv3883c	1316.15	0.102702	0.0571402	-1.79737	0.0722775	0.292051
Rv0303	241.232	0.193948	0.108088	-1.79435	0.0727571	0.292228
Rv1431	355.896	-0.166996	0.0930542	1.79461	0.0727162	0.292228
Rv3520c	1601.37	0.101067	0.0563604	-1.79323	0.0729354	0.292622
Rv1318c	230.179	-0.190312	0.106224	1.79161	0.0731956	0.293344
Rv3612c	883.242	0.154503	0.0863871	-1.7885	0.073696	0.295026
Rv0406c	103.425	0.279797	0.15666	-1.78602	0.0740967	0.295982
Rv3735	290.454	-0.174845	0.0978866	1.7862	0.0740676	0.295982
Rv0485	2675.18	-0.0890839	0.0500072	1.78142	0.0748435	0.298639
Rv3427c	66.591	-0.344826	0.193703	1.78018	0.0750468	0.299123
Rv2668	117.444	-0.260558	0.146416	1.77957	0.0751466	0.299195
Rv0271c	887.141	-0.120794	0.0679996	1.7764	0.0756673	0.300771
Rv1162	2625.47	0.0835105	0.0470265	-1.77582	0.0757628	0.300771
Rv2169c	897.081	-0.113713	0.06404	1.77566	0.0757893	0.300771
Rv0542c	1505.11	0.0977768	0.0551033	-1.77443	0.0759924	0.30125
Rv1821	3913.85	0.0742006	0.0418738	-1.77201	0.0763937	0.301541
Rv2390c	132.548	-0.254621	0.143641	1.77263	0.0762908	0.301541
Rv2511	294.245	0.170795	0.096386	-1.77199	0.0763959	0.301541
Rv2739c	525.645	0.138978	0.0784068	-1.77252	0.076308	0.301541
Rv0103c	1471.55	0.0983812	0.0555551	-1.77088	0.0765813	0.301947
Rv0581	875.39	0.130407	0.0737214	-1.76891	0.0769091	0.302912
Rv2877c	186.694	0.212957	0.120436	-1.76822	0.0770246	0.303041
Rv0691A	205.804	-0.220676	0.124981	1.76569	0.0774485	0.304381
Rv2792c	853.423	0.112322	0.0636463	-1.76478	0.0776009	0.304652
Rv2796c	145.851	0.235014	0.13337	-1.76212	0.0780489	0.306082
Rv0076c	49.2656	-0.409221	0.23276	1.75812	0.0787269	0.306183
Rv0701	5724.94	-0.0728868	0.0414046	1.76035	0.0783477	0.306183
Rv2345	823.283	0.115178	0.0654672	-1.75932	0.0785224	0.306183
Rv2538c	691.413	0.127004	0.0722359	-1.75818	0.0787173	0.306183
Rv3166c	165.268	0.224936	0.127943	-1.7581	0.0787313	0.306183
Rv3330	624.031	0.130173	0.0740455	-1.75802	0.0787446	0.306183
Rv3447c	50.7458	-0.384892	0.21857	1.76095	0.0782465	0.306183
Rv3774	1482.18	0.10284	0.0584152	-1.76051	0.0783221	0.306183
Rv3646c	3782.42	0.0762	0.0433999	-1.75577	0.0791285	0.307022
Rv3695	420.325	0.149344	0.0850454	-1.75605	0.0790795	0.307022
Rv1839c	53.4036	-0.382588	0.218225	1.75318	0.0795703	0.308082
Rv3502c	266.208	0.184923	0.105469	-1.75334	0.0795429	0.308082
Rv3913	407.509	-0.146287	0.0835058	1.75182	0.0798042	0.308661
Rv2455c	4208.6	-0.0751091	0.0429022	1.75071	0.0799966	0.309078
Rv3377c	757.027	-0.129623	0.0740758	1.74988	0.0801396	0.309303
Rv0480c	446.623	0.15769	0.0901766	-1.74868	0.0803456	0.309771
Rv1657	119.555	0.255706	0.146284	-1.74801	0.0804619	0.309893
Rv3391	502.277	-0.148262	0.0849009	1.7463	0.0807587	0.310708
Rv2740	181.667	-0.214081	0.122645	1.74553	0.0808931	0.310898
Rv2895c	865.932	0.113932	0.0653297	-1.74395	0.0811673	0.311624
Rv2963	343.489	0.16537	0.0948608	-1.74329	0.0812833	0.311742
Rv1924c	196.372	0.202895	0.116512	-1.74141	0.0816126	0.312677
Rv3194c	464.109	0.146596	0.084212	-1.7408	0.0817183	0.312755
Rv2226	1077.43	0.109571	0.0629839	-1.73967	0.081917	0.313187
Rv0151c	161.988	0.229131	0.131892	-1.73727	0.0823403	0.313494
Rv0202c	2959.3	0.0793503	0.0456692	-1.7375	0.0822985	0.313494
Rv3060c	787.306	0.115287	0.0663272	-1.73815	0.0821843	0.313494
Rv3920c	2939.04	0.0777572	0.0447314	-1.73831	0.0821556	0.313494
Rv3674c	842.707	0.119321	0.0687198	-1.73634	0.082504	0.31379
Rv0558	756.32	0.121923	0.0703314	-1.73354	0.0829991	0.314682
Rv0583c	114.419	-0.262389	0.151331	1.73387	0.0829409	0.314682
Rv0592	74.7485	0.32167	0.18553	-1.73379	0.0829551	0.314682
Rv1731	591.133	-0.135758	0.0783414	1.73291	0.0831123	0.314682
Rv2753c	2082.64	0.0862545	0.0497837	-1.73259	0.0831691	0.314682
Rv1628c	416.151	0.153267	0.08858	-1.73026	0.0835837	0.315924
Rv2853	326.299	0.172978	0.100089	-1.72824	0.0839452	0.316962
Rv3778c	2138.08	-0.0879127	0.0509116	1.72677	0.0842087	0.317629
Rv0190	305.423	-0.171376	0.0993248	1.72541	0.0844532	0.318109
Rv2216	1268.51	0.0999371	0.0579313	-1.7251	0.0845099	0.318109
Rv2976c	315.46	0.167626	0.097223	-1.72414	0.0846825	0.318225
Rv3545c	268.574	0.175581	0.101848	-1.72396	0.0847148	0.318225
Rv1264	1633.05	0.0900752	0.0522986	-1.72232	0.0850108	0.319009
Rv2830c	131.405	-0.246617	0.143273	1.72131	0.0851948	0.319098
Rv2975a	685.437	-0.125986	0.0731952	1.72123	0.0852092	0.319098
Rv1173	4145.01	0.0820118	0.047737	-1.71799	0.085798	0.320816
Rv1188	99.0134	-0.272103	0.158452	1.71726	0.0859314	0.320816
Rv1862	539.297	0.133864	0.0779479	-1.71735	0.0859145	0.320816
Rvnt17	80.0559	-0.299262	0.174353	1.71642	0.0860858	0.321065
Rv1336	882.474	0.109853	0.0640875	-1.71411	0.0865084	0.322128
Rv1676	995.46	-0.101898	0.059454	1.7139	0.0865471	0.322128
Rv0744c	99.5407	-0.272158	0.158958	1.71214	0.0868706	0.32294
Rv0952	2404.02	0.093826	0.0548132	-1.71174	0.0869447	0.32294
Rv2241	3512.37	0.0766093	0.0447674	-1.71128	0.0870302	0.32294
Rv2236c	114.619	0.25543	0.149314	-1.71069	0.0871388	0.323015
Rv0140	310.87	-0.172838	0.10113	1.70908	0.087437	0.323182
Rv0164	941.602	0.116345	0.0680774	-1.70901	0.0874494	0.323182
Rv1649	583.015	0.127616	0.0746547	-1.70941	0.0873741	0.323182
Rv0959A	120.393	0.247987	0.145278	-1.70698	0.0878251	0.324243
Rv3634c	495.644	0.134409	0.0788262	-1.70513	0.0881706	0.32519
Rv1072	8966.98	0.0677383	0.0397665	-1.7034	0.0884927	0.325989
Rv2423	78.0887	-0.303592	0.178268	1.70301	0.0885655	0.325989
Rv2759c	143.754	0.226306	0.133096	-1.70033	0.0890695	0.327514
Rv3550	406.613	0.700448	0.41219	-1.69933	0.0892565	0.327872
Rv0838	201.362	0.206287	0.12146	-1.6984	0.0894327	0.328189
Rv0052	354.735	0.155569	0.0917719	-1.69517	0.0900429	0.328486
Rv0197	417.182	0.157147	0.0927573	-1.69417	0.0902327	0.328486
Rv1021	528.972	0.132021	0.0778684	-1.69543	0.0899932	0.328486
Rv1523	274.263	0.177727	0.104864	-1.69483	0.0901083	0.328486
Rv1618	1150.97	0.106903	0.0630883	-1.6945	0.0901704	0.328486
Rv2091c	1302.91	-0.101693	0.0599453	1.69643	0.0898045	0.328486
Rv3250c	232.794	-0.195829	0.115579	1.69432	0.0902037	0.328486
Rv3757c	228.126	-0.192643	0.11364	1.6952	0.0900375	0.328486
Rv3568c	365.362	0.161255	0.0954185	-1.68998	0.0910326	0.331069
Rv1392	2539.63	0.0777279	0.0461036	-1.68594	0.0918069	0.333553
Rv1328	2289.69	0.0918097	0.0545069	-1.68437	0.0921104	0.334323
Rv2611c	489.047	0.136957	0.0813346	-1.68387	0.0922066	0.33434
Rv2573	65.7695	0.350668	0.208339	-1.68316	0.0923441	0.334507
Rv3859c	8113.34	-0.0781277	0.046439	1.68237	0.0924968	0.334728
Rv3189	56.7993	-0.340413	0.20248	1.68122	0.0927205	0.335206
Rv3324c	64.969	0.343256	0.204357	-1.67969	0.0930183	0.33595
Rv0276	2178.63	-0.0809757	0.048236	1.67874	0.0932028	0.335953
Rv3486	96.0382	-0.264348	0.157455	1.67888	0.0931761	0.335953
Rv2325c	759.005	0.115346	0.0687509	-1.67774	0.0933975	0.336323
Rv2900c	1858.43	0.0847506	0.05054	-1.6769	0.0935615	0.336582
Rv0051	1086.32	0.103901	0.0620696	-1.67395	0.0941413	0.337009
Rv0118c	250.404	-0.182722	0.109098	1.67485	0.0939633	0.337009
Rv0861c	911.496	0.103587	0.0618328	-1.67528	0.0938798	0.337009
Rv3442c	1172.68	-0.0929598	0.0555325	1.67397	0.0941364	0.337009
Rv3707c	554.506	0.125247	0.0747953	-1.67453	0.094026	0.337009
Rv3879c	1903.48	-0.0858078	0.0512812	1.67328	0.0942724	0.337148
Rv3878	997.364	-0.105371	0.0630471	1.67131	0.0946598	0.338203
Rv0305c	522.619	-0.128651	0.0770078	1.67063	0.0947954	0.338286
Rv0824c	7677.19	0.0899294	0.0538615	-1.66964	0.0949906	0.338286
Rv2952	939.197	0.107247	0.0642458	-1.66932	0.0950532	0.338286
Rv3085	81.7863	-0.302045	0.180848	1.67016	0.094888	0.338286
Rv1980c	2262.57	0.0993065	0.0595072	-1.66882	0.095154	0.338315
Rv0642c	2181.71	-0.0953397	0.057152	1.66818	0.0952805	0.338436
Rv2884	224.806	-0.195334	0.117176	1.66701	0.0955121	0.338929
Rv0324	63.8865	-0.327632	0.196856	1.66432	0.0960488	0.340503
Rv0442c	407.659	0.150296	0.0903842	-1.66286	0.0963406	0.341206
Rv1111c	951.75	0.109404	0.0659769	-1.65821	0.0972747	0.343824
Rv1213	518.166	-0.12876	0.0776922	1.65731	0.0974561	0.343824
Rv3407	4613.71	-0.086708	0.0522766	1.65864	0.0971883	0.343824
Rv3492c	418.672	-0.144723	0.0873229	1.65734	0.0974515	0.343824
Rv0538	427.666	-0.135928	0.0820706	1.65623	0.097676	0.343936
Rv0865	511.569	0.132406	0.0799245	-1.65664	0.0975919	0.343936
Rv0263c	402.436	-0.154624	0.093464	1.65437	0.0980518	0.344187
Rv1603	612.258	0.125372	0.0757518	-1.65504	0.0979159	0.344187
Rv2318	117.523	-0.234049	0.141448	1.65466	0.0979934	0.344187
Rv2593c	349.385	0.162418	0.0981962	-1.65402	0.0981239	0.344187
Rv0562	1565.97	0.0924511	0.0559525	-1.65231	0.0984706	0.345072
Rv1145	78.8504	-0.290789	0.176041	1.65183	0.0985698	0.345089
Rv2697c	812.101	0.113082	0.0684843	-1.65122	0.0986945	0.345195
Rv1324	2882.16	0.0732922	0.0444795	-1.64777	0.0993989	0.346003
Rv3296	1023.07	0.103829	0.0630067	-1.64791	0.0993711	0.346003
Rv3436c	1483.96	0.0902086	0.0547107	-1.64883	0.0991824	0.346003
Rv3628	491.219	0.128305	0.077864	-1.64781	0.0993916	0.346003
Rv3732	376.574	-0.155793	0.0945456	1.64781	0.0993922	0.346003
Rv2391	5981.64	-0.1036	0.0628984	1.6471	0.0995366	0.346086
Rv2477c	3838.81	0.0686293	0.041676	-1.64674	0.0996123	0.346086
Rv3580c	1078.66	0.102604	0.0623319	-1.64609	0.0997448	0.346218
Rv1266c	390.991	-0.144571	0.0878875	1.64495	0.0999794	0.34665
Rv1871c	12391.2	-0.0636055	0.0386761	1.64457	0.100059	0.34665
Rv0420c	288.254	0.162039	0.09868	-1.64206	0.100577	0.348048
Rv2468c	438.013	-0.139571	0.0850163	1.6417	0.100653	0.348048
Rv3477	5274.39	-0.0853867	0.052044	1.64066	0.100867	0.348459
Rv3218	111.506	-0.253395	0.154725	1.63771	0.101481	0.35025
Rv2459	745.084	-0.126278	0.0771348	1.63711	0.101608	0.350356
Rv2702	657.634	0.123581	0.0755927	-1.63483	0.102085	0.35167
Rv2539c	382.447	0.142225	0.0870986	-1.63292	0.102485	0.352715
Rv0266c	598.859	0.128324	0.0786737	-1.6311	0.10287	0.353705
Rv0275c	1215.92	-0.100563	0.0617685	1.62807	0.10351	0.355573
Rv0656c	95.4071	-0.276582	0.169992	1.62704	0.10373	0.355925
Rv1175c	1363.34	0.0922554	0.0567143	-1.62667	0.103807	0.355925
Rv1465	472.857	0.138116	0.0849851	-1.62518	0.104124	0.356675
Rv0589	576.861	0.124391	0.0766727	-1.62236	0.104725	0.358065
Rv0761c	1901.73	-0.0841989	0.0518972	1.62242	0.104714	0.358065
Rv1769	913.466	-0.100164	0.0618785	1.61872	0.105507	0.360064
Rvnt35	1037.63	0.347108	0.214392	-1.61903	0.10544	0.360064
Rv0069c	472.7	-0.136006	0.0841291	1.61663	0.105957	0.361129
Rv2186c	253.962	-0.169204	0.104682	1.61636	0.106017	0.361129
Rv0097	92.7701	-0.259593	0.160759	1.61479	0.106355	0.361742
Rv0483	5655.21	0.0988096	0.0612144	-1.61416	0.106494	0.361742
Rv2716	331.223	-0.150962	0.0935032	1.61452	0.106415	0.361742
Rv0077c	83.3958	-0.262434	0.162695	1.61305	0.106734	0.361864
Rv0224c	177.334	0.197733	0.122893	-1.60898	0.107622	0.361864
Rv0412c	689.028	0.12558	0.0780013	-1.60998	0.107403	0.361864
Rv0862c	549.084	0.123909	0.0768894	-1.61152	0.107066	0.361864
Rv1557	317.868	0.149121	0.0926083	-1.61024	0.107347	0.361864
Rv1584c	53.1465	-0.363772	0.225769	1.61126	0.107124	0.361864
Rv1876	443.959	-0.143144	0.0888185	1.61165	0.107038	0.361864
Rv2704	590.125	0.115921	0.0719549	-1.61102	0.107176	0.361864
Rv3395c	151.391	-0.218683	0.135893	1.60923	0.107567	0.361864
Rv3413c	943.283	-0.104244	0.0647355	1.6103	0.107332	0.361864
Rv3585	1280.17	-0.0894021	0.0555798	1.60854	0.107718	0.361864
Rv3873	1701.03	-0.0835401	0.0519184	1.60907	0.107602	0.361864
Rv0135c	451.484	-0.13381	0.0832192	1.60793	0.107851	0.361981
Rv2461c	1371.59	-0.10834	0.0675374	1.60415	0.10868	0.364428
Rv3544c	337.376	0.153411	0.0956772	-1.60342	0.108842	0.364635
Rv2657c	582.097	0.136456	0.0852572	-1.60052	0.109482	0.36611
Rv3418c	8333.61	0.0770718	0.0481439	-1.60086	0.109407	0.36611
Rv3074	541.894	-0.147144	0.0919628	1.60004	0.10959	0.366136
Rv1045	119.3	0.244211	0.15279	-1.59835	0.109965	0.366543
Rv2274c	83.5999	0.306574	0.191833	-1.59813	0.110013	0.366543
Rv3305c	565.019	0.117002	0.0731721	-1.599	0.10982	0.366543
Rv0413	293.893	0.154163	0.0966092	-1.59574	0.110547	0.367197
Rv1878	169.363	-0.199769	0.125209	1.59548	0.110605	0.367197
Rv2045c	461.774	-0.142385	0.0892475	1.5954	0.110624	0.367197
Rv2957	297.686	-0.160014	0.100283	1.59563	0.110571	0.367197
Rv3435c	887.531	0.0988105	0.0619501	-1.595	0.110712	0.367197
Rv2205c	411.792	0.132487	0.0831054	-1.59421	0.11089	0.367455
Rvnt23	452.236	0.15732	0.0987245	-1.59352	0.111043	0.367628
Rv0328	83.8129	-0.278473	0.174887	1.5923	0.111317	0.368202
Rv0268c	1106.96	-0.118985	0.0748917	1.58876	0.112114	0.370333
Rv2142A	318.409	0.152614	0.0960715	-1.58854	0.112164	0.370333
Rv2089c	80.4434	-0.276023	0.173814	1.58804	0.112278	0.370377
Rv0827c	57.7675	-0.329702	0.207754	1.58699	0.112516	0.370826
Rv1419	511.613	-0.122776	0.0773912	1.58643	0.112641	0.370902
Rv3882c	1136.99	0.100183	0.0632045	-1.58505	0.112954	0.371599
Rv2304c	52.7151	-0.339494	0.214332	1.58396	0.113202	0.372081
Rv3890c	298.567	-0.157388	0.0994545	1.58252	0.113532	0.372829
Rv2300c	180.685	0.191129	0.120911	-1.58074	0.113938	0.373723
Rv2621c	249.771	0.178907	0.113202	-1.58043	0.114008	0.373723
Rv2222c	2470.83	-0.0792616	0.0502106	1.57858	0.114432	0.374774
Rv2581c	453.532	-0.143017	0.0906684	1.57736	0.114712	0.375355
Rv0866	325.628	0.146251	0.0927911	-1.57614	0.114994	0.375943
Rv0588	444.878	0.132245	0.0839751	-1.57482	0.115299	0.376183
Rv1239c	226.824	-0.173716	0.110281	1.57521	0.115209	0.376183
Rv1254	469.38	0.133559	0.0848274	-1.57448	0.115376	0.376183
Rv1422	600.35	0.123907	0.078771	-1.57301	0.115717	0.376957
Rv0037c	639.152	0.116402	0.0740761	-1.57138	0.116095	0.377594
Rv2096c	839.002	0.113089	0.0720138	-1.57038	0.116326	0.377594
Rv2293c	284.858	-0.162685	0.103589	1.57048	0.116304	0.377594
Rv2377c	61.5578	-0.326444	0.207829	1.57073	0.116245	0.377594
Rv0272c	377.202	-0.138117	0.0880884	1.56793	0.116897	0.378776
Rv1180	1553.79	-0.103365	0.0659107	1.56825	0.116822	0.378776
Rv2849c	500.698	0.122277	0.0780101	-1.56745	0.11701	0.378806
Rv1739c	201.844	-0.174535	0.111483	1.56557	0.117449	0.37922
Rv3618	85.604	-0.279287	0.178365	1.56582	0.11739	0.37922
Rv3675	404.803	-0.140404	0.0896714	1.56576	0.117406	0.37922
Rv2749	140.884	0.219127	0.140017	-1.565	0.117582	0.379315
Rv2560	243.486	-0.171472	0.109635	1.56402	0.117813	0.379725
Rv0718	2785.97	-0.0716497	0.0458596	1.56237	0.118201	0.380303
Rv2646	138.349	0.218787	0.140004	-1.56272	0.118119	0.380303
Rv1684	129.228	-0.225287	0.144413	1.56002	0.118755	0.381749
Rvnt21	189.788	0.572891	0.367487	-1.55894	0.11901	0.382234
Rv0921	340.574	0.144946	0.0931958	-1.55529	0.119878	0.384605
Rv2655c	67.672	-0.314418	0.202262	1.5545	0.120064	0.384605
Rv3683	475.874	-0.128495	0.0826455	1.55477	0.120001	0.384605
Rv0854	108.975	-0.240223	0.154735	1.55248	0.120548	0.385754
Rv1655	301.833	0.159543	0.10279	-1.55212	0.120634	0.385754
Rv3410c	527.515	0.117699	0.075867	-1.55138	0.12081	0.385978
Rv0698	212.66	-0.175855	0.11351	1.54924	0.121323	0.386942
Rv0936	657	0.11672	0.075337	-1.5493	0.121309	0.386942
Rv1464	866.519	0.103695	0.0670226	-1.54716	0.121824	0.387738
Rv1728c	359.904	-0.147406	0.0952922	1.54689	0.121891	0.387738
Rv3921c	4416.04	0.0668191	0.0431907	-1.54707	0.121846	0.387738
Rv0409	793.969	0.101839	0.065872	-1.54601	0.122103	0.388075
Rv3347c	1512	-0.0860552	0.0556838	1.54543	0.122243	0.388183
Rv0628c	725.211	0.117347	0.0759672	-1.54471	0.122417	0.388398
Rv2498c	278.882	0.161796	0.104797	-1.54389	0.122615	0.388687
Rv0007	1574.62	0.0846134	0.054855	-1.54249	0.122954	0.388988
Rv0165c	392.67	-0.142448	0.0923321	1.54278	0.122884	0.388988
Rv2674	540.441	0.120781	0.0783183	-1.54218	0.123029	0.388988
Rv2467	1582.65	0.0821253	0.0534728	-1.53583	0.12458	0.393551
Rv1762c	154.32	-0.211412	0.137768	1.53454	0.124896	0.39421
Rv3247c	563.887	-0.12381	0.0807793	1.5327	0.12535	0.395301
Rv0261c	63.3214	-0.318033	0.207844	1.53015	0.12598	0.396944
Rv1863c	1027.41	-0.0918805	0.0601849	1.52664	0.126851	0.399346
Rv0301	619.508	-0.109579	0.0718489	1.52513	0.127226	0.400137
Rv3237c	179.656	-0.189824	0.124495	1.52475	0.127321	0.400137
Rv0495c	692.799	-0.111838	0.0734034	1.52361	0.127607	0.400689
Rv0053	631.613	-0.1099	0.0722507	1.52109	0.128237	0.400936
Rv0547c	441.451	0.129139	0.0849368	-1.52042	0.128407	0.400936
Rv0910	731.331	0.108153	0.0711085	-1.52096	0.12827	0.400936
Rv1495	63.1761	-0.302124	0.198423	1.52263	0.127852	0.400936
Rv2407	38.6165	-0.408086	0.268505	1.51985	0.12855	0.400936
Rv2751	556.059	0.119987	0.0788592	-1.52153	0.128126	0.400936
Rv3102c	344.475	-0.138364	0.0910413	1.51979	0.128563	0.400936
Rv3158	2126.39	0.0834439	0.054858	-1.52109	0.128238	0.400936
Rv0725c	171.157	-0.182151	0.119891	1.5193	0.128686	0.400978
Rv0597c	553.837	-0.123921	0.0816669	1.51739	0.129168	0.402137
Rv3747	543.818	-0.116747	0.0770071	1.51605	0.129507	0.40285
Rv1874	138.451	-0.203792	0.134672	1.51324	0.130219	0.40472
Rv0226c	502.559	0.123411	0.0815861	-1.51265	0.13037	0.404844
Rv2594c	943.955	0.113948	0.0753823	-1.5116	0.130636	0.405152
Rv3267	1939.21	0.101646	0.0672695	-1.51103	0.130781	0.405152
Rv3705A	61.7275	-0.320067	0.211832	1.51095	0.130801	0.405152
Rv0945	316.384	0.145465	0.0963235	-1.51018	0.130999	0.405419
Rv0348	54.4303	-0.33274	0.22063	1.50814	0.131519	0.406565
Rv0586	766.946	0.106576	0.0707287	-1.50683	0.131855	0.406565
Rv0918	65.1743	-0.289285	0.191882	1.50762	0.131651	0.406565
Rv1350	99.1684	-0.239238	0.158798	1.50655	0.131925	0.406565
Rv1642	826.436	-0.112021	0.0743479	1.50671	0.131885	0.406565
Rv0085	125.677	0.220442	0.146512	-1.5046	0.132427	0.407081
Rv1232c	1240.2	0.0976423	0.0648749	-1.50509	0.132302	0.407081
Rv3720	1495.82	0.0869917	0.0578038	-1.50495	0.132337	0.407081
Rv0931c	6338.86	0.0572773	0.038093	-1.50362	0.13268	0.407517
Rv3564	105.4	0.497288	0.331223	-1.50137	0.13326	0.408954
Rv1730c	352.006	-0.142826	0.0952548	1.49941	0.133767	0.409594
Rv2149c	680.223	0.116876	0.0779556	-1.49927	0.133804	0.409594
Rv3143	75.7665	-0.272429	0.18165	1.49975	0.13368	0.409594
Rv1059	412.133	-0.128264	0.0856199	1.49806	0.134117	0.410208
Rv2259	1344.38	0.0836265	0.0558452	-1.49747	0.134271	0.410335
Rv3627c	809.382	0.104848	0.0700939	-1.49583	0.134698	0.411296
Rv0688	650.173	-0.119789	0.0802101	1.49344	0.135322	0.412511
Rv2157c	857.413	0.100339	0.0671866	-1.49344	0.135321	0.412511
Rv0302	552.83	0.111625	0.074788	-1.49256	0.135553	0.412871
Rv1498A	180.843	0.181315	0.121519	-1.49207	0.135681	0.412916
Rv0086	405.515	0.133363	0.0896897	-1.48693	0.137033	0.416285
Rv0983	2067.75	0.0800062	0.0538195	-1.48657	0.137129	0.416285
Rv2928	850.29	0.100474	0.0675511	-1.48738	0.136916	0.416285
Rv2425c	921.591	0.0930018	0.0626175	-1.48524	0.137481	0.417008
Rv1987	938.202	-0.106041	0.0714704	1.48371	0.137886	0.417888
Rv3132c	627.832	-0.107213	0.0723157	1.48257	0.138188	0.418435
Rv3319	416.408	-0.124696	0.0841305	1.48217	0.138295	0.418435
Rv3741c	173.365	0.339333	0.229054	-1.48145	0.138486	0.418585
Rv3872	868.548	-0.0957645	0.0646567	1.48112	0.138574	0.418585
Rv0333	211.884	0.16722	0.113067	-1.47895	0.139154	0.419989
Rv1589	936.335	-0.0902646	0.0611055	1.47719	0.139624	0.421061
Rv2239c	1346.95	0.0806794	0.0547815	-1.47275	0.140819	0.424113
Rv2679	427.426	0.121931	0.0828017	-1.47257	0.140868	0.424113
Rv3087	121.995	-0.210167	0.142765	1.47212	0.140988	0.424125
Rv1638A	346.985	-0.14957	0.101661	1.47126	0.14122	0.424474
Rv1425	571.241	-0.109233	0.0743539	1.46909	0.141808	0.42589
Rv0365c	363.303	0.138513	0.0944343	-1.46677	0.14244	0.427437
Rv3040c	316.204	0.137028	0.0935146	-1.46531	0.142837	0.428255
Rv3382c	223.013	-0.161794	0.110447	1.4649	0.142947	0.428255
Rv2517c	150.57	-0.187627	0.128292	1.46249	0.143606	0.429196
Rv3396c	1453.82	-0.0768352	0.0525381	1.46247	0.143613	0.429196
Rv3671c	1125.6	0.0917348	0.0626907	-1.46329	0.143387	0.429196
Rv3623	307.329	-0.143524	0.0982587	1.46067	0.144106	0.430316
Rv3697A	61.9679	-0.289769	0.198511	1.45971	0.14437	0.430752
Rv0559c	1204.43	-0.0906016	0.0621695	1.45733	0.145025	0.43104
Rv0680c	205.401	-0.172475	0.118356	1.45725	0.145046	0.43104
Rv0747	396.287	-0.14095	0.0967976	1.45613	0.145356	0.43104
Rv1250	234.872	-0.155343	0.106696	1.45594	0.14541	0.43104
Rv1315	1543.97	0.0777809	0.0534166	-1.45612	0.14536	0.43104
Rv1711	750.377	-0.0977642	0.0671465	1.45598	0.145397	0.43104
Rv2203	251.116	0.150568	0.103363	-1.4567	0.145199	0.43104
Rv3647c	500.209	-0.112077	0.0768866	1.4577	0.144924	0.43104
Rv2227	78.3267	-0.268974	0.184866	1.45497	0.145677	0.431483
Rv1101c	707.326	-0.101365	0.0697343	1.45359	0.14606	0.432268
Rv1630	6404.02	-0.0609168	0.0419252	1.45299	0.146227	0.43241
Rv0115	280.637	-0.152947	0.10568	1.44726	0.147824	0.432748
Rv0633c	435.007	-0.12704	0.0877921	1.44706	0.14788	0.432748
Rv0859	730.157	-0.0982076	0.067839	1.44766	0.147713	0.432748
Rv0898c	266.212	-0.159764	0.110147	1.45046	0.146931	0.432748
Rv1106c	750.568	-0.0955439	0.0658917	1.45001	0.147054	0.432748
Rv1208	687.301	-0.105642	0.0729318	1.44851	0.147475	0.432748
Rv2023c	155.348	-0.189463	0.130751	1.44903	0.147328	0.432748
Rv2497c	904.88	0.0886041	0.0610543	-1.45123	0.146714	0.432748
Rv2802c	369.924	0.133339	0.0921099	-1.4476	0.147728	0.432748
Rv3084	51.9614	-0.319615	0.220531	1.4493	0.147255	0.432748
Rv3245c	2050.51	-0.0852945	0.0587871	1.45091	0.146806	0.432748
Rv3522	215.983	0.168644	0.116357	-1.44937	0.147234	0.432748
Rv3709c	1822.33	0.0766666	0.0529765	-1.44718	0.147846	0.432748
Rv1559	2108.96	0.0738114	0.0510296	-1.44644	0.148053	0.432863
Rv1814	227.95	0.157175	0.108691	-1.44607	0.148156	0.432863
Rvnt31	778.381	0.26225	0.181557	-1.44445	0.148612	0.433849
Rv3006	1455.95	0.0797338	0.0552474	-1.44321	0.14896	0.434516
Rv1236	298.63	-0.137267	0.0951495	1.44265	0.149119	0.434609
Rv2847c	534.972	0.112139	0.0777523	-1.44226	0.14923	0.434609
Rv1496	348.032	-0.143218	0.0994152	1.4406	0.149697	0.435622
Rv1330c	222.22	0.168486	0.117005	-1.44	0.149869	0.435776
Rv3365c	1451.79	0.078224	0.0543639	-1.4389	0.15018	0.436334
Rv0540	88.499	-0.245032	0.17067	1.43571	0.151086	0.437996
Rv3597c	2888.87	-0.0719021	0.050088	1.43551	0.151141	0.437996
Rv3866	783.47	-0.0917231	0.0639098	1.4352	0.151231	0.437996
Rv3902c	159.148	0.186954	0.130249	-1.43536	0.151184	0.437996
Rv3807c	778.972	0.099217	0.0692353	-1.43304	0.151846	0.439429
Rv1540	860.001	0.0971414	0.0678329	-1.43207	0.152124	0.43965
Rv3738c	138.378	0.198084	0.138333	-1.43193	0.152163	0.43965
Rv2555c	5965.67	0.0567222	0.0396721	-1.42978	0.152782	0.441087
Rv1516c	192.558	-0.175801	0.123013	1.42912	0.15297	0.441284
Rv1278	1039.51	0.103832	0.0727669	-1.42691	0.153607	0.442103
Rv1280c	1316.89	0.0830342	0.0581932	-1.42687	0.153617	0.442103
Rv3829c	176.692	-0.180013	0.126091	1.42764	0.153395	0.442103
Rv1515c	236.847	-0.153491	0.107607	1.4264	0.153752	0.442144
Rv2265	121.317	0.207745	0.145688	-1.42596	0.153879	0.442161
Rv1811	426.28	-0.118344	0.083045	1.42506	0.154139	0.442212
Rv2253	51.7318	-0.310098	0.21757	1.42528	0.154077	0.442212
Rv0486	1974.01	0.0764317	0.0536618	-1.42432	0.154354	0.44248
Rv2712c	249.547	0.161137	0.113167	-1.42389	0.154479	0.442492
Rv0245	239.553	0.150756	0.105992	-1.42233	0.154931	0.443439
Rv3259	130.015	0.210411	0.148103	-1.4207	0.155403	0.444096
Rv3645	1619.74	0.0898534	0.0632453	-1.42071	0.1554	0.444096
Rv0665	65.6137	0.276204	0.194692	-1.41868	0.155994	0.445435
Rv1481	1713.84	0.0719214	0.0507961	-1.41588	0.15681	0.447416
Rv2978c	554.639	-0.110232	0.077943	1.41426	0.157285	0.448423
Rv3314c	313.082	0.13697	0.0968926	-1.41362	0.157473	0.448607
Rv2185c	718.044	-0.0935613	0.0662558	1.41212	0.157914	0.449513
Rv3007c	70.1651	-0.260284	0.18458	1.41014	0.158497	0.450823
Rv1803c	294.072	-0.145249	0.103047	1.40954	0.158675	0.450936
Rv3742c	200.584	0.190841	0.135427	-1.40917	0.158784	0.450936
Rv3375	332.028	-0.138933	0.0986448	1.40842	0.159007	0.451219
Rv0318c	88.6043	0.23808	0.169353	-1.40582	0.159778	0.451535
Rv0466	1333	0.0817583	0.058207	-1.40461	0.160137	0.451535
Rv0474	422.115	-0.125372	0.0893036	1.40388	0.160353	0.451535
Rv0950c	1493.92	-0.0859725	0.0610975	1.40713	0.159388	0.451535
Rv0980c	77.4359	0.261377	0.185832	-1.40652	0.159569	0.451535
Rv1538c	323.704	0.131725	0.0937937	-1.40441	0.160196	0.451535
Rv1903	198.704	0.169219	0.120394	-1.40555	0.159858	0.451535
Rv2190c	7616	-0.0674621	0.0480305	1.40457	0.16015	0.451535
Rv2193	3119.43	-0.0731878	0.0520722	1.40551	0.159871	0.451535
Rv2939	668.454	0.112764	0.0803116	-1.40409	0.160293	0.451535
Rv0228	327.885	0.130011	0.0926751	-1.40287	0.160655	0.452034
Rv3782	1947	0.0717616	0.0512582	-1.4	0.161512	0.454098
Rv0225	1125.79	0.0943517	0.0675191	-1.39741	0.162291	0.454496
Rv0497	836.826	0.0988504	0.0707127	-1.39792	0.162138	0.454496
Rv0756c	526.56	0.109397	0.0782935	-1.39726	0.162334	0.454496
Rv1024	285.783	-0.141613	0.101357	1.39717	0.162361	0.454496
Rv1808	614.477	-0.116906	0.0837059	1.39663	0.162524	0.454496
Rv2973c	314.412	0.131392	0.0939886	-1.39796	0.162126	0.454496
Rv3411c	1863.23	0.0714223	0.0511318	-1.39683	0.162465	0.454496
Rv0844c	679.897	-0.0964059	0.0690777	1.39561	0.162831	0.455004
Rv0958	646.025	-0.0982121	0.0705404	1.39228	0.163837	0.457468
Rv0410c	1240.76	0.101025	0.0727004	-1.38961	0.164646	0.458675
Rv2501c	441.878	0.117328	0.0844312	-1.38963	0.164642	0.458675
Rv2785c	1911.49	-0.0836981	0.0602015	1.3903	0.164438	0.458675
Rv3398c	46.2579	-0.316724	0.228158	1.38818	0.165082	0.459539
Rv0877	1077.95	-0.0852884	0.0615042	1.38671	0.165531	0.459739
Rv2113	309.684	0.139553	0.100616	-1.38699	0.165445	0.459739
RVnc0035	1140.79	-0.0944977	0.0681414	1.38679	0.165506	0.459739
Rv0358	99.338	0.237475	0.171388	-1.3856	0.165869	0.460326
Rvnt19	1453	0.320146	0.23133	-1.38394	0.166377	0.461388
Rv1169c	43.1144	0.351713	0.254491	-1.38203	0.166964	0.462663
Rv1552	48.6015	-0.32383	0.23466	1.38	0.167588	0.46404
Rv2181	1096.97	0.0829646	0.0601616	-1.37903	0.167886	0.464513
Rv3754	337.6	0.125408	0.0909813	-1.37839	0.168082	0.464706
Rv0915c	75.1554	-0.255161	0.185262	1.3773	0.168419	0.465284
Rv2445c	804.687	0.0923537	0.0670879	-1.37661	0.168634	0.465461
Rv3055	90.384	-0.232716	0.169091	1.37627	0.168737	0.465461
Rv3050c	2124.59	0.0670432	0.048768	-1.37474	0.169213	0.46642
Rv3667	457.18	-0.111459	0.0811413	1.37363	0.169555	0.467011
Rv1474c	361.884	0.123788	0.0903877	-1.36952	0.170835	0.470183
Rv3854c	576.658	0.117878	0.0861703	-1.36797	0.171323	0.471169
Rv2638	136.319	-0.203528	0.149099	1.36505	0.172238	0.472974
Rv3753c	527.921	0.105329	0.0771398	-1.36543	0.172118	0.472974
Rv2442c	1334.84	-0.0787567	0.0577209	1.36444	0.172429	0.473144
Rv0308	656.147	-0.0976385	0.0716467	1.36278	0.172952	0.474224
Rv0342	472.24	0.111361	0.081809	-1.36124	0.173439	0.474607
Rv3297	120.974	0.203326	0.149416	-1.36081	0.173574	0.474607
Rv3824c	1149.77	-0.109214	0.0802542	1.36085	0.173563	0.474607
RVnc0006	11270.7	0.195961	0.144016	-1.36069	0.173611	0.474607
Rv0028	41.274	-0.340954	0.250856	1.35916	0.174095	0.475402
Rv3152	1383.03	-0.0857941	0.0631327	1.35895	0.174162	0.475402
Rv0842	133.013	-0.192092	0.141486	1.35767	0.174567	0.475797
Rv1276c	45.4871	0.320931	0.23633	-1.35797	0.174472	0.475797
Rv3105c	710.649	0.0934923	0.0689109	-1.35671	0.174872	0.475918
Rv3207c	1555.65	-0.0718677	0.0529608	1.357	0.174781	0.475918
Rv0974c	53.9676	-0.322346	0.237767	1.35572	0.175187	0.476067
Rv1543	783.149	-0.111601	0.0823069	1.35592	0.175126	0.476067
Rv1459c	603.646	0.0972141	0.0717618	-1.35468	0.17552	0.476606
Rv1751	2401.99	0.0658174	0.0485995	-1.35428	0.175647	0.476606
Rv0166	2599.47	-0.106012	0.0783396	1.35324	0.175979	0.47697
Rv2481c	79.301	0.246062	0.181858	-1.35304	0.176042	0.47697
Rv0591	113.181	0.205431	0.152047	-1.3511	0.176663	0.47759
Rv0892	711.616	0.102211	0.0756484	-1.35113	0.176653	0.47759
Rv3163c	143.424	-0.178224	0.131852	1.3517	0.176471	0.47759
Rv2800	462.241	0.111299	0.0824297	-1.35023	0.176942	0.477992
Rv0917	405.536	-0.118911	0.0882128	1.34801	0.177656	0.479567
Rvnt45	290.746	0.304751	0.226152	-1.34755	0.177803	0.479608
Rv3877	1600.99	-0.0696254	0.0516852	1.34711	0.177946	0.479641
Rv2762c	197.409	0.162726	0.120902	-1.34593	0.178325	0.479954
Rvnt32	1809.04	0.175331	0.130244	-1.34617	0.178246	0.479954
Rv2858c	879.305	0.0859858	0.0639228	-1.34515	0.178576	0.480033
Rv2917	98.4348	0.219233	0.162996	-1.34503	0.178617	0.480033
Rv3430a	111.519	0.213476	0.158784	-1.34445	0.178803	0.48018
Rv3848	1082.5	0.0856765	0.0637605	-1.34372	0.179037	0.480456
Rv3826	848.576	-0.111214	0.0829998	1.33993	0.180268	0.483404
Rv0001	2478.4	0.083043	0.0620131	-1.33912	0.180532	0.483756
Rv3065	46.7356	0.309323	0.231756	-1.3347	0.181976	0.487269
Rv0162c	232.01	0.151025	0.113227	-1.33383	0.182259	0.487669
Rv2018	174.143	-0.165738	0.124401	1.33229	0.182765	0.488667
Rv0220	2361.31	0.0628533	0.047249	-1.33026	0.183434	0.489023
Rv0884c	649.646	0.108436	0.0814758	-1.3309	0.183223	0.489023
Rv1529	348.028	-0.122975	0.0924414	1.33031	0.183417	0.489023
Rv1818c	1263.64	0.0818689	0.0615003	-1.33119	0.183125	0.489023
Rv1025	229.807	0.14594	0.109757	-1.32967	0.183627	0.48918
Rv0131c	179.719	-0.157878	0.118774	1.32922	0.183774	0.489216
Rv1423	717.388	0.102828	0.0774382	-1.32787	0.18422	0.490046
Rv0316	620.905	0.105294	0.0793609	-1.32677	0.184585	0.490304
Rv2424c	80.9138	0.239542	0.180537	-1.32683	0.184564	0.490304
Rv1360	1286.8	-0.0847576	0.0639583	1.3252	0.185105	0.491327
Rv1364c	558.297	-0.101133	0.0763453	1.32467	0.185279	0.491429
Rv3510c	261.538	0.138875	0.104901	-1.32387	0.185546	0.491429
Rv3834c	190.999	0.169176	0.127775	-1.32401	0.185501	0.491429
Rv0972c	133.52	-0.187404	0.141711	1.32243	0.186024	0.491621
Rv1834	57.2214	-0.277019	0.209439	1.32267	0.185945	0.491621
Rv2049c	391.945	0.135888	0.102787	-1.32203	0.186157	0.491621
Rv2065	384.937	0.117977	0.0892287	-1.32218	0.186107	0.491621
Rv1492	351.867	0.119019	0.0900649	-1.32148	0.186341	0.491751
Rv0552	241.579	-0.144051	0.109136	1.31992	0.186861	0.492414
Rv3542c	225.837	0.148966	0.112841	-1.32014	0.186788	0.492414
Rv0655	6105.06	-0.0752243	0.0570489	1.31859	0.187305	0.492635
Rv0805	2628.11	-0.0635656	0.048212	1.31846	0.18735	0.492635
Rv0896	3142.83	0.069496	0.0526832	-1.31913	0.187126	0.492635
Rv3737	646.907	0.0946445	0.0718411	-1.31741	0.1877	0.493201
Rv2365c	160.813	0.175182	0.133053	-1.31663	0.187961	0.493533
Rv0527	699.928	0.100131	0.0761204	-1.31543	0.188367	0.493889
Rv3624c	529.928	-0.100403	0.076307	1.31578	0.188247	0.493889
Rv1027c	67.7598	-0.263357	0.200272	1.315	0.188511	0.493913
Rv0386	692.857	-0.0897325	0.0683124	1.31356	0.188994	0.494469
Rv2652c	49.1966	-0.291484	0.22185	1.31388	0.188887	0.494469
Rv3405c	367.966	-0.120933	0.0920974	1.3131	0.189149	0.49452
Rv1537	158.837	0.189741	0.144657	-1.31166	0.189634	0.494727
Rv2171	229.88	0.146001	0.111297	-1.31181	0.189585	0.494727
Rv3271c	728.391	0.0916034	0.0698097	-1.31219	0.189457	0.494727
Rv1421	606.748	0.100007	0.0762945	-1.3108	0.189924	0.494778
Rv3306c	745.587	0.104867	0.0799916	-1.31098	0.189865	0.494778
Rv1252c	239.246	0.150755	0.115153	-1.30917	0.190477	0.495585
Rv1437	2023.58	0.0751725	0.0574237	-1.30909	0.190505	0.495585
Rv0627	355.054	0.119462	0.0913184	-1.3082	0.190807	0.495663
Rv1032c	199.472	-0.149397	0.114188	1.30834	0.19076	0.495663
Rv0496	1084.58	0.080092	0.0613083	-1.30638	0.191423	0.496725
Rv3490	3064.78	0.0605057	0.0463221	-1.30619	0.191487	0.496725
Rv1571	204.747	0.15098	0.11572	-1.3047	0.191994	0.497332
Rv2379c	710.704	0.0889641	0.068208	-1.30431	0.192129	0.497332
Rv3533c	215.412	0.147388	0.112961	-1.30477	0.191971	0.497332
Rv3531c	121.273	0.19477	0.149442	-1.30332	0.192467	0.497854
Rv1786	130.596	-0.191404	0.147135	1.30087	0.193302	0.499362
Rv2905	2863.89	-0.0631416	0.0485438	1.30072	0.193356	0.499362
Rvnt43	818.64	0.577268	0.443912	-1.30041	0.19346	0.499362
Rv1337	1533.15	0.0695539	0.0535425	-1.29904	0.193929	0.499869
Rv2389c	257.052	-0.138316	0.106475	1.29904	0.19393	0.499869
Rv3099c	890.3	-0.0815891	0.0628312	1.29855	0.1941	0.499955
Rv1408	650.565	0.0950081	0.0731918	-1.29807	0.194263	0.500022
Rv0340	253.576	0.141666	0.109275	-1.29642	0.19483	0.501055
Rv2331A	167.175	0.162583	0.125439	-1.29611	0.194939	0.501055
Rv2061c	220.654	-0.155376	0.120142	1.29326	0.19592	0.503223
Rv1486c	909.682	0.0818376	0.0633249	-1.29234	0.196238	0.503264
Rv1577c	317.492	0.136105	0.105353	-1.29189	0.196394	0.503264
Rv2410c	381.97	-0.112884	0.0873475	1.29236	0.196234	0.503264
Rv3214	488.601	0.0997207	0.0772055	-1.29163	0.196486	0.503264
Rv2772c	366.173	0.117817	0.0913066	-1.29034	0.196932	0.504052
Rv2402	552.904	-0.101942	0.0790747	1.28919	0.197333	0.504725
Rv1362c	255.298	-0.134423	0.104346	1.28824	0.197662	0.505213
Rv3891c	189.101	-0.162716	0.126363	1.28769	0.197854	0.50535
Rv1154c	104.882	-0.196383	0.152721	1.2859	0.198479	0.50624
Rv1694	481.573	0.105713	0.0822006	-1.28604	0.198431	0.50624
Rv0373c	162.777	-0.156804	0.122064	1.28461	0.198929	0.507034
Rv2132	169.524	-0.162172	0.126412	1.28289	0.199531	0.508212
Rv0411c	472.221	0.122989	0.0959502	-1.2818	0.199913	0.508832
Rv2558	1272.35	-0.0904402	0.0707312	1.27865	0.201022	0.511298
Rv1347c	71.3663	-0.242087	0.189437	1.27793	0.201275	0.511586
Rv1520	289.189	0.141846	0.111055	-1.27726	0.20151	0.511826
Rv0664	103.764	0.202543	0.158682	-1.27641	0.201812	0.512161
Rv1345	787.413	0.0845268	0.0662775	-1.27535	0.202186	0.512161
Rv1365c	203.678	-0.152719	0.119751	1.2753	0.202202	0.512161
Rv1508A	196.502	0.150545	0.117989	-1.27592	0.201983	0.512161
Rv0461	467.071	0.102087	0.0802532	-1.27206	0.203351	0.512585
Rv0582	129.842	-0.175412	0.137873	1.27228	0.203275	0.512585
Rv1749c	487.18	0.102244	0.0802534	-1.27401	0.20266	0.512585
Rv2449c	620.721	0.0938087	0.073723	-1.27245	0.203214	0.512585
Rv2850c	1238.72	0.0784733	0.0615933	-1.27406	0.202643	0.512585
Rv3287c	287.004	-0.129208	0.101517	1.27277	0.2031	0.512585
Rv3312c	245.577	-0.133192	0.104593	1.27343	0.202865	0.512585
Rv0445c	780.582	0.0840742	0.0661575	-1.27082	0.203793	0.512992
Rv3280	1837.96	-0.0716302	0.0563589	1.27096	0.203741	0.512992
Rv3499c	564.119	-0.0931361	0.073351	1.26973	0.20418	0.513613
Rv2381c	340.907	0.117594	0.0927606	-1.26771	0.204901	0.514445
Rv3073c	91.9992	-0.213286	0.168229	1.26783	0.20486	0.514445
Rv3125c	77.9522	0.231111	0.182319	-1.26762	0.204934	0.514445
Rv1267c	113.112	-0.191786	0.151896	1.26261	0.206729	0.51859
Rv1686c	52.3985	-0.266673	0.211273	1.26222	0.206868	0.51859
Rv1832	2697.91	0.055992	0.0444335	-1.26013	0.207622	0.519786
Rv2601	150.062	-0.16555	0.131454	1.25938	0.207892	0.519786
Rv3198A	190.806	0.155949	0.123836	-1.25932	0.207914	0.519786
Rv3850	746.208	-0.0866516	0.0687763	1.2599	0.207704	0.519786
Rv2553c	1596.59	0.0709488	0.0563724	-1.25857	0.208184	0.520104
Rv1880c	899.066	-0.0865751	0.068885	1.25681	0.208824	0.521346
Rv1920	211.035	-0.150846	0.120233	1.25462	0.209618	0.521548
Rv2303c	74.0609	-0.233377	0.185988	1.2548	0.209553	0.521548
Rv2743c	716.874	0.0948631	0.0755326	-1.25592	0.209144	0.521548
Rv2945c	515.158	0.11563	0.0920775	-1.25579	0.209193	0.521548
Rv3918c	627.906	-0.0923888	0.0736302	1.25477	0.209563	0.521548
Rv2864c	362.771	-0.119715	0.0955377	1.25306	0.210183	0.522597
Rv3383c	473.191	0.108465	0.0866488	-1.25178	0.210651	0.523406
Rv0128	295.783	0.122269	0.0979553	-1.24821	0.211953	0.524539
Rv0734	2259.31	0.0680224	0.054439	-1.24952	0.211477	0.524539
Rv0835	160.829	-0.15977	0.127932	1.24887	0.211713	0.524539
Rv2993c	822.371	0.0850466	0.068137	-1.24817	0.211968	0.524539
Rv3100c	280.33	-0.125618	0.100637	1.24823	0.211948	0.524539
Rv3266c	693.733	0.0951973	0.076167	-1.24985	0.211355	0.524539
Rv0566c	147.14	-0.173486	0.139049	1.24766	0.212155	0.524646
Rv1996	64.3174	-0.24183	0.193923	1.24704	0.212383	0.524856
Rv2273	80.1478	0.246848	0.198394	-1.24423	0.213415	0.52705
Rv0072	1223.93	0.0732408	0.0589396	-1.24264	0.214	0.52707
Rv0594	231.054	0.133078	0.107037	-1.24329	0.21376	0.52707
Rv1741	131.412	-0.171235	0.137721	1.24335	0.21374	0.52707
Rv2584c	1684.56	0.0680676	0.0547756	-1.24266	0.213992	0.52707
Rv0563	846.302	0.08652	0.0697534	-1.24037	0.214839	0.52857
Rv0730	472.661	-0.0982187	0.0791954	1.24021	0.214899	0.52857
Rv2103c	332.377	-0.112088	0.0904336	1.23945	0.215181	0.528641
Rv2249c	77.4126	-0.212674	0.171602	1.23935	0.215217	0.528641
Rv0236c	2164.27	0.0598719	0.0484061	-1.23687	0.216137	0.530544
Rv2695	110.111	-0.188823	0.152787	1.23586	0.216511	0.531105
Rv2067c	727.65	-0.0882347	0.0714387	1.23511	0.216789	0.531432
Rv1957	90.1239	-0.207894	0.16871	1.23226	0.217853	0.533681
Rv1857	377.329	0.108484	0.088147	-1.23072	0.218428	0.534732
Rv0612	108.599	0.186002	0.151559	-1.22726	0.219723	0.536108
Rv0648	107.715	0.193917	0.158004	-1.2273	0.219711	0.536108
Rv0671	500.367	-0.0956463	0.0778797	1.22813	0.219399	0.536108
Rv3026c	103.324	0.195725	0.159399	-1.2279	0.219486	0.536108
Rv3173c	590.989	-0.095596	0.0778091	1.2286	0.219223	0.536108
Rv3517	57.529	0.261552	0.213263	-1.22643	0.220038	0.536516
Rv0290	1277.72	-0.0699668	0.0570878	1.2256	0.22035	0.536561
RVnc0036a	143402	-0.160978	0.131343	1.22563	0.220339	0.536561
Rv0987	749.998	-0.0881698	0.0720662	1.22345	0.221158	0.538005
Rv3678c	1124.49	0.0785147	0.0641855	-1.22325	0.221237	0.538005
Rv0955	2305.52	0.0644789	0.052797	-1.22126	0.221987	0.539112
Rv3373	245.988	-0.129788	0.106269	1.22132	0.221966	0.539112
Rv1742	155.057	-0.15924	0.130618	1.21912	0.222797	0.539998
Rv1910c	199.201	-0.140072	0.114857	1.21953	0.222644	0.539998
Rv1962A	63.5953	-0.236984	0.19445	1.21874	0.222943	0.539998
Rv3698	117.373	-0.183474	0.150477	1.21929	0.222735	0.539998
Rv1262c	153.187	-0.167698	0.137988	1.21531	0.224249	0.542441
Rv2892c	253.187	0.139025	0.114387	-1.21539	0.224217	0.542441
Rv2678c	561.447	0.0976698	0.0804472	-1.21409	0.224715	0.543209
Rv2002	346.544	-0.11012	0.0907847	1.21298	0.225137	0.543869
Rv0554	516.136	0.100033	0.0826032	-1.21101	0.225893	0.54493
Rv0610c	449.039	0.100969	0.083413	-1.21047	0.226098	0.54493
Rv1659	650.441	0.0939094	0.0775932	-1.21028	0.226172	0.54493
Rv2505c	137.799	0.175254	0.144728	-1.21092	0.225925	0.54493
Rv0161	220.279	-0.136163	0.112571	1.20957	0.226443	0.544937
Rv1953	111.006	-0.184881	0.152907	1.20911	0.226622	0.544937
Rv2540c	1530.72	0.0644586	0.0532983	-1.20939	0.226512	0.544937
Rv0376c	89.247	-0.205132	0.169983	1.20678	0.227516	0.546611
Rv1489	272.649	0.122301	0.101366	-1.20652	0.227617	0.546611
Rv0130	77.1573	-0.226752	0.188184	1.20495	0.228224	0.546989
Rv0564c	181.32	-0.147281	0.122221	1.20504	0.228189	0.546989
Rv2362c	448.19	0.0979365	0.0812424	-1.20548	0.228016	0.546989
Rv0247c	2203.68	-0.0642758	0.0534119	1.2034	0.228822	0.547347
Rv2384	59.2566	-0.256265	0.212883	1.20379	0.228673	0.547347
Rv3200c	886.236	-0.0746991	0.062035	1.20414	0.228534	0.547347
Rv0557	816.76	0.08201	0.0681968	-1.20255	0.229151	0.547775
Rv0503c	1116.52	-0.0844214	0.0704171	1.19888	0.230576	0.550518
Rv2999	125.048	-0.1709	0.142557	1.19881	0.2306	0.550518
Rv0860	2116.96	-0.0572473	0.0477907	1.19788	0.230965	0.55103
Rv0317c	806.212	0.0773334	0.0646124	-1.19688	0.231352	0.5511
Rv1450c	122.57	0.172413	0.144081	-1.19664	0.231447	0.5511
Rv1666c	232.54	0.138656	0.1158	-1.19738	0.23116	0.5511
Rv3748	372.365	0.104552	0.0874139	-1.19606	0.231674	0.551282
Rv1462	865.528	0.0818865	0.0685211	-1.19505	0.232066	0.551854
Rv0106	101.37	-0.184877	0.155029	1.19253	0.233052	0.552046
Rv0270	2194.13	-0.0654033	0.0548161	1.19314	0.232815	0.552046
Rv1156	1443.23	-0.0662563	0.0555072	1.19365	0.232614	0.552046
Rv2453c	675.152	-0.0826505	0.0693019	1.19262	0.23302	0.552046
Rv2871	182.754	-0.159804	0.133831	1.19407	0.232449	0.552046
Rv3161c	483.466	-0.0960515	0.0805097	1.19304	0.232853	0.552046
Rv3719	1227.06	0.0716115	0.0600769	-1.192	0.233263	0.552186
Rv1283c	397.467	0.111292	0.093435	-1.19112	0.233607	0.552418
Rv2865	131.938	-0.163474	0.13726	1.19098	0.233663	0.552418
Rv1985c	113.312	-0.182038	0.153083	1.18915	0.234381	0.553758
Rv2618	80.7978	-0.208149	0.175147	1.18843	0.234666	0.554072
Rv2281	693.048	-0.089173	0.0750969	1.18744	0.235055	0.554632
Rv1138c	143.302	0.165393	0.139501	-1.18561	0.235778	0.555746
Rv2924c	233.066	0.126265	0.10651	-1.18547	0.235831	0.555746
Rv3240c	3456.02	-0.0503332	0.0425892	1.18183	0.237274	0.558785
Rv0078	61.3131	0.245093	0.207909	-1.17885	0.238458	0.559053
Rv1057	220.705	0.165541	0.140194	-1.1808	0.237681	0.559053
Rv2223c	1009.56	0.0762972	0.0647741	-1.1779	0.238837	0.559053
Rv2411c	653.644	0.0847778	0.0719096	-1.17895	0.238418	0.559053
Rv2859c	350.44	-0.108676	0.0921919	1.1788	0.238479	0.559053
Rv2922c	1805.12	-0.0605218	0.0513272	1.17914	0.238343	0.559053
Rv3010c	593.648	0.0873804	0.0741586	-1.17829	0.238681	0.559053
Rv3661	499.205	0.0956183	0.0810478	-1.17978	0.238089	0.559053
Rv3760	77.5454	-0.207833	0.176474	1.1777	0.238917	0.559053
Rv3838c	353.071	0.103996	0.0881963	-1.17914	0.23834	0.559053
Rv0893c	153.184	-0.14916	0.126906	1.17536	0.239852	0.560524
Rv2992c	1227.97	0.0699958	0.0595503	-1.17541	0.239832	0.560524
Rv2336	516.066	-0.0965184	0.0823332	1.17229	0.24108	0.563035
Rv1323	3242.88	-0.0524677	0.0447962	1.17125	0.241497	0.563487
Rv3855	171.884	0.150462	0.128486	-1.17104	0.241582	0.563487
Rv3005c	1572.68	-0.0639683	0.0546641	1.17021	0.241918	0.563909
Rv0453	87.6208	-0.202036	0.172975	1.16801	0.242803	0.564914
Rv2247	6164.82	-0.0666748	0.0570773	1.16815	0.242747	0.564914
Rv3766	252.296	-0.128026	0.109613	1.16799	0.242813	0.564914
Rv0256c	407.63	-0.101598	0.087136	1.16597	0.243627	0.565561
Rv0294	68.4111	0.219594	0.18874	-1.16347	0.244638	0.565561
Rv0636	1783	-0.0630841	0.0541651	1.16466	0.244155	0.565561
Rv1406	230.433	0.130789	0.112293	-1.16471	0.244136	0.565561
Rv1443c	351.62	0.1032	0.0885963	-1.16483	0.244087	0.565561
Rv2000	167.747	-0.147672	0.126908	1.16361	0.24458	0.565561
Rv2041c	202.909	-0.137929	0.118518	1.16377	0.244516	0.565561
Rv2691	548.874	0.0931688	0.0800289	-1.16419	0.244347	0.565561
Rv3147	747.086	-0.0821903	0.0705738	1.1646	0.24418	0.565561
Rv3652	108.96	-0.177726	0.152629	1.16443	0.244249	0.565561
Rv1718	137.143	0.1583	0.136126	-1.1629	0.244872	0.565744
Rv1593c	458.173	-0.097619	0.0840325	1.16168	0.245365	0.565891
Rv1923	860.501	0.0766029	0.0659284	-1.16191	0.245272	0.565891
Rv1931c	156.036	0.151482	0.130451	-1.16121	0.245555	0.565891
Rv2913c	241.22	-0.125121	0.107725	1.16148	0.245446	0.565891
Rv1500	704.458	0.0953317	0.0821908	-1.15988	0.246097	0.566425
Rv2556c	1192.45	0.0730991	0.0630133	-1.16006	0.246025	0.566425
Rv2451	64.052	-0.218484	0.188463	1.15929	0.246337	0.566622
Rv1760	209.153	-0.133413	0.115167	1.15843	0.24669	0.567077
Rv0657c	172.602	0.152337	0.131744	-1.15631	0.247556	0.568365
Rv2075c	297.149	0.117461	0.101718	-1.15477	0.248183	0.568365
Rv2077A	41.7173	-0.270897	0.234427	1.15557	0.247856	0.568365
Rv2161c	4112.76	-0.0566281	0.0490278	1.15502	0.248082	0.568365
Rv2162c	4415.67	-0.0546801	0.047343	1.15498	0.248099	0.568365
Rv3193c	2503.28	-0.0604325	0.0523288	1.15486	0.248147	0.568365
Rv0634B	634.626	-0.091726	0.079567	1.15281	0.248987	0.569223
Rv1524	431.41	0.10374	0.0899586	-1.15319	0.248831	0.569223
Rv2596	125.676	-0.16497	0.143161	1.15234	0.249181	0.569223
Rv2600	304.011	-0.116003	0.100654	1.1525	0.249117	0.569223
Rv0185	408.179	0.0983733	0.0855274	-1.1502	0.250063	0.570881
Rv0029	777.915	0.0741513	0.0645859	-1.1481	0.250926	0.572446
Rv3484	1256.46	0.0713562	0.0621692	-1.14777	0.251062	0.572446
Rv0155	432.379	-0.0954329	0.0831918	1.14714	0.251322	0.572683
Rv0214	151.758	-0.151617	0.132232	1.1466	0.251548	0.572841
Rv1062	213.829	0.144623	0.126218	-1.14582	0.251869	0.573214
Rv0895	74.5387	0.209205	0.182702	-1.14506	0.252183	0.573572
Rv0529	704.624	0.0802413	0.0701609	-1.14368	0.252758	0.574285
Rv0634A	1137.43	0.0695204	0.0608057	-1.14332	0.252906	0.574285
Rv3912	69.6177	-0.219384	0.191909	1.14317	0.252968	0.574285
Rv2446c	269.34	0.114592	0.10034	-1.14204	0.253439	0.574996
Rv2752c	1720.15	0.0601292	0.0526926	-1.14113	0.253815	0.575136
Rv3229c	81.5257	-0.200049	0.175304	1.14115	0.253806	0.575136
Rv3788	177.636	-0.138899	0.121995	1.13856	0.254887	0.577207
Rv0250c	971.996	-0.0874245	0.0768562	1.13751	0.255326	0.577486
Rv2510c	391.338	0.105602	0.0928251	-1.13764	0.25527	0.577486
Rv2143	322.182	0.114275	0.100546	-1.13654	0.255731	0.577686
Rv3903c	211.911	0.136198	0.119806	-1.13682	0.255613	0.577686
Rv0216	231.496	-0.121148	0.106749	1.13489	0.256422	0.57889
Rv0090	52.3214	0.246628	0.217671	-1.13303	0.257203	0.579258
Rv0660c	513.265	0.100002	0.0881992	-1.13382	0.25687	0.579258
Rv0820	438.111	0.0957902	0.0844927	-1.13371	0.256916	0.579258
Rv2474c	545.417	0.0859609	0.0758762	-1.13291	0.257252	0.579258
Rv2583c	2882.02	0.054512	0.0481295	-1.13261	0.257378	0.579258
Rv0743c	85.1024	-0.199228	0.176004	1.13195	0.257656	0.579527
Rv1112	194.592	0.134491	0.119011	-1.13008	0.258443	0.580941
Rv2100	126.463	0.159817	0.141495	-1.12949	0.258692	0.581143
Rv0790c	63.2181	-0.225818	0.200024	1.12895	0.258918	0.581293
Rv1458c	577.483	0.0820938	0.072871	-1.12656	0.259927	0.582245
Rv1601	194.52	-0.133013	0.118046	1.12678	0.259834	0.582245
Rv2504c	149.187	0.148849	0.132141	-1.12644	0.259979	0.582245
Rv3495c	798.977	0.0728739	0.0646436	-1.12732	0.259608	0.582245
Rv3416	366.051	-0.103237	0.0917263	1.12549	0.260382	0.58279
Rv2435c	337.009	0.105937	0.0941603	-1.12507	0.260561	0.582834
Rv3583c	8572.32	-0.0545718	0.0485455	1.12414	0.260955	0.583358
Rv3525c	42.9348	-0.268541	0.239058	1.12333	0.261298	0.583768
Rv3292	281.528	-0.114464	0.102005	1.12213	0.261806	0.584546
Rv1177	2333.85	0.0641825	0.0572391	-1.12131	0.262157	0.584972
Rv1787	77.2058	-0.210552	0.187891	1.12061	0.262455	0.58528
Rv1558	448.454	0.0915037	0.0818721	-1.11764	0.26372	0.587026
Rv3291c	93.7855	-0.186003	0.166393	1.11785	0.26363	0.587026
Rv3363c	138.584	0.151415	0.135419	-1.11813	0.263512	0.587026
Rv0674	181.056	-0.137968	0.123689	1.11545	0.26466	0.588043
Rv3642c	712.49	0.0954339	0.0855092	-1.11607	0.264394	0.588043
Rv3689	532.395	-0.0904449	0.0810572	1.11582	0.264501	0.588043
Rv3892c	262.83	-0.115241	0.103355	1.115	0.26485	0.588109
Rv3482c	303.591	-0.108195	0.0971027	1.11423	0.26518	0.588485
Rv3543c	250.562	0.12206	0.109615	-1.11353	0.26548	0.588792
Rv3896c	461.136	0.0902155	0.0811437	-1.1118	0.266224	0.590084
Rv1144	190.585	0.129453	0.1165	-1.11118	0.266491	0.590319
Rv1599	1083.96	-0.0649001	0.0584383	1.11057	0.266751	0.590537
Rv2194	3334.92	-0.0594897	0.0536003	1.10988	0.267052	0.590844
Rv0431	678.977	0.0914054	0.0824026	-1.10925	0.267321	0.591082
Rv0993	625.068	-0.0884576	0.0798094	1.10836	0.267706	0.591218
Rv1338	621.006	0.0789063	0.0711745	-1.10863	0.267589	0.591218
Rv0203	378.368	-0.0995117	0.0900341	1.10527	0.269044	0.593157
Rv0510	3273.06	0.0539262	0.0487818	-1.10546	0.268962	0.593157
Rv3851	138.027	-0.153017	0.138451	1.1052	0.269071	0.593157
Rv1311	2400.97	-0.0546162	0.0495241	1.10282	0.270105	0.595078
Rv0307c	91.1379	-0.181554	0.164848	1.10134	0.270747	0.596134
Rv0073	1663.66	0.0588018	0.0535126	-1.09884	0.271838	0.596738
Rv2109c	1332.5	0.0666211	0.0606266	-1.09888	0.271822	0.596738
Rv2228c	830.126	0.0737979	0.0671176	-1.09953	0.271536	0.596738
Rv2512a	60.5945	0.232901	0.211751	-1.09988	0.271383	0.596738
Rv2833c	68.2046	-0.209859	0.190771	1.10006	0.271307	0.596738
Rv1186c	421.454	-0.0976438	0.0889815	1.09735	0.272488	0.597549
Rv2614c	1104.52	0.0681025	0.0620669	-1.09724	0.272535	0.597549
Rv3057c	619.227	-0.0805796	0.07355	1.09558	0.273265	0.59879
Rv1977	277.381	-0.112261	0.102572	1.09447	0.27375	0.599136
Rv3578	246.744	0.11951	0.109166	-1.09476	0.273623	0.599136
Rv3505	359.705	0.10593	0.0968507	-1.09375	0.274066	0.599469
Rv1215c	702.864	-0.0803633	0.0735354	1.09285	0.274459	0.599607
Rv3048c	829.73	-0.085034	0.0777862	1.09318	0.274317	0.599607
Rv3402c	147.131	-0.148441	0.135875	1.09248	0.274622	0.599607
Rv2967c	1795.84	0.0569487	0.0521642	-1.09172	0.274957	0.599622
Rvnt22	7156.72	0.503043	0.460656	-1.09201	0.274827	0.599622
Rv2658c	94.8328	0.176475	0.161775	-1.09087	0.275332	0.600082
Rv1664	423.627	-0.0954975	0.087611	1.09002	0.275706	0.600539
Rv2072c	176.542	0.134274	0.123266	-1.0893	0.27602	0.600864
Rv2111c	857.941	0.0693425	0.0637596	-1.08756	0.276788	0.601032
Rv2151c	623.423	0.0801358	0.0737038	-1.08727	0.276919	0.601032
Rv2460c	1251.42	-0.0652602	0.0599924	1.08781	0.27668	0.601032
Rv2837c	1409.2	-0.0628405	0.0577938	1.08732	0.276895	0.601032
Rv2956	721.04	-0.0914571	0.0841137	1.0873	0.276903	0.601032
Rv0314c	811.495	0.0742158	0.0683009	-1.0866	0.277214	0.601265
Rv1309	3212.28	-0.0575641	0.052992	1.08628	0.277355	0.601265
Rv0428c	287.348	0.121382	0.111837	-1.08535	0.277767	0.601801
Rv0083	482.02	0.0936206	0.0863053	-1.08476	0.278028	0.602009
Rv0472c	715.891	-0.0784894	0.0724062	1.08402	0.278358	0.602367
Rv2212	374.577	-0.0953688	0.0880438	1.0832	0.278721	0.602796
Rv3693	597.087	0.0784981	0.0725964	-1.08129	0.279566	0.604266
Rv1501	391.379	0.11195	0.103705	-1.0795	0.280364	0.605499
Rv2292c	65.0777	0.225535	0.20897	-1.07927	0.280468	0.605499
Rv1891	1098.47	0.0758575	0.0704519	-1.07673	0.281602	0.607589
Rv1003	175.512	0.13352	0.124048	-1.07635	0.281769	0.607591
Rv1114	120.459	-0.151279	0.140658	1.0755	0.282149	0.608051
Rv1798	2198.38	-0.0518609	0.0482418	1.07502	0.282365	0.608159
Rv2254c	79.3598	-0.190231	0.177145	1.07387	0.282879	0.608906
Rv0403c	77.948	-0.205996	0.192144	1.07209	0.283679	0.609911
Rv2920c	248.062	-0.122285	0.114023	1.07246	0.283514	0.609911
Rv2224c	1140.87	-0.0636241	0.0595394	1.0686	0.285248	0.612923
Rv1847	228.018	0.120121	0.112477	-1.06796	0.285538	0.613185
Rv2860c	681.072	-0.0760068	0.0712484	1.06679	0.286068	0.613962
Rv3120	382.059	-0.0930749	0.0873416	1.06564	0.286585	0.614712
Rv1329c	437.339	0.0925252	0.0868569	-1.06526	0.286758	0.614722
Rv0580c	160.72	-0.132379	0.124412	1.06404	0.287313	0.614967
Rv0738	215.697	0.128528	0.120837	-1.06365	0.287489	0.614967
Rv1986	212.394	-0.125291	0.117808	1.06352	0.287545	0.614967
Rvnt25	1901.26	0.188291	0.176905	-1.06436	0.287166	0.614967
Rv0231	356.606	-0.0973079	0.0916285	1.06198	0.288243	0.61502
Rv1259	95.0257	-0.173677	0.163468	1.06245	0.288031	0.61502
Rv1790	45.7124	-0.245973	0.231545	1.06232	0.288092	0.61502
Rvnt03	3909.57	0.477486	0.449266	-1.06281	0.287866	0.61502
Rv0213c	73.8365	-0.186184	0.176142	1.05701	0.290505	0.61677
Rv0262c	224.111	-0.128646	0.121503	1.05879	0.289696	0.61677
Rv0476	590.447	-0.0784916	0.0743218	1.05611	0.29092	0.61677
Rv0925c	635.188	-0.0794779	0.0751861	1.05708	0.290474	0.61677
Rv1461	2085	-0.0608703	0.057508	1.05847	0.289843	0.61677
Rv1620c	1426.76	0.080088	0.0757999	-1.05657	0.290708	0.61677
Rv1781c	199.449	0.125624	0.118569	-1.05951	0.289369	0.61677
Rv2260	424.379	0.0889846	0.0842507	-1.05619	0.290882	0.61677
Rv3256c	639.834	0.0839708	0.0793043	-1.05884	0.289671	0.61677
Rv3907c	1161.33	0.0609238	0.0575962	-1.05777	0.290158	0.61677
RVnc0010	43.3975	-0.247357	0.233931	1.05739	0.290333	0.61677
Rv0298	676.809	-0.0763643	0.0725396	1.05273	0.292467	0.617186
Rv0900	44.5443	-0.248706	0.23592	1.0542	0.291793	0.617186
Rv1128c	290.024	0.12671	0.120315	-1.05315	0.292271	0.617186
Rv2110c	2147.44	0.055535	0.0527429	-1.05294	0.292369	0.617186
Rv2211c	1412.62	-0.0578485	0.054946	1.05282	0.292421	0.617186
Rv2219A	211.751	0.125693	0.119108	-1.05529	0.291294	0.617186
Rv3088	139.691	-0.143787	0.136312	1.05484	0.291501	0.617186
Rv3596c	8844.21	-0.0382095	0.0362815	1.05314	0.292278	0.617186
Rv2462c	1163.68	-0.0643173	0.0612438	1.05019	0.293633	0.61929
Rv0147	1650.3	-0.0546991	0.0522323	1.04723	0.294994	0.620326
Rv0626	221.948	0.118469	0.113309	-1.04554	0.295773	0.620326
Rv0728c	49.9884	-0.226608	0.216604	1.04619	0.295475	0.620326
Rv1449c	2818.48	0.0475011	0.0453434	-1.04759	0.294829	0.620326
Rv2964	116.13	0.162078	0.154961	-1.04593	0.295595	0.620326
Rv3253c	233.31	-0.121884	0.116626	1.04509	0.295982	0.620326
Rv3657c	43.2295	0.258493	0.247309	-1.04522	0.29592	0.620326
Rv3665c	114.303	-0.160235	0.152885	1.04808	0.294602	0.620326
Rv3697c	189.676	-0.12279	0.117495	1.04507	0.295992	0.620326
Rv3819	149.157	0.142528	0.136075	-1.04742	0.294907	0.620326
Rv3869	1816.88	0.0696149	0.0664107	-1.04825	0.294524	0.620326
Rv1592c	761.152	-0.0888488	0.085067	1.04446	0.296274	0.620563
Rv1253	639.486	0.0776255	0.0744177	-1.04311	0.2969	0.621283
Rv1677	970.882	-0.0632998	0.0606913	1.04298	0.296958	0.621283
Rv1237	429.201	-0.0851699	0.0817505	1.04183	0.297492	0.622044
Rv2142c	185.939	0.128387	0.123532	-1.0393	0.298664	0.62409
Rv3025c	811.618	-0.0681473	0.0655903	1.03899	0.298812	0.62409
Rv1133c	8256.74	0.0522965	0.0504792	-1.036	0.300202	0.625663
Rv1454c	370.258	0.0906224	0.0874115	-1.03673	0.29986	0.625663
Rv2235	422.819	0.0901891	0.0870873	-1.03562	0.300381	0.625663
Rv2237	447.301	0.0870534	0.0840664	-1.03553	0.300421	0.625663
Rv3378c	169.824	-0.131984	0.127353	1.03636	0.300034	0.625663
Rv0928	560.221	-0.0793396	0.076798	1.03309	0.30156	0.626251
Rv1613	2243.77	0.0541577	0.052414	-1.03327	0.301479	0.626251
Rv2490c	178.323	-0.125996	0.121836	1.03414	0.301069	0.626251
Rv3304	275.841	0.111633	0.107994	-1.0337	0.301277	0.626251
Rv3765c	333.158	0.0983801	0.0951512	-1.03393	0.301167	0.626251
Rv3093c	678.722	-0.161621	0.15674	1.03114	0.302474	0.627793
Rv0300	625.076	0.0732378	0.0710648	-1.03058	0.302739	0.627986
Rv0707	3133.86	-0.0491804	0.0477711	1.0295	0.303244	0.628066
Rv0780	266.575	-0.10375	0.100823	1.02903	0.303465	0.628066
Rv1069c	982.716	-0.0674262	0.0654938	1.0295	0.303243	0.628066
Rv1195	2293.42	-0.0634312	0.0616392	1.02907	0.303445	0.628066
Rv0334	240.403	-0.109393	0.106663	1.02559	0.305084	0.629065
Rv0735	382.415	0.0918298	0.0895317	-1.02567	0.305049	0.629065
Rv0889c	999.763	0.0609216	0.0594098	-1.02545	0.305152	0.629065
Rv1165	1123.81	0.0602419	0.0586383	-1.02735	0.304257	0.629065
Rv2842c	667.445	-0.0716682	0.0698054	1.02669	0.304568	0.629065
Rv3104c	1042.58	0.0622201	0.0606086	-1.02659	0.304614	0.629065
Rv3202a	96.2231	0.173287	0.168818	-1.02647	0.304669	0.629065
Rv2363	333.17	0.0946788	0.0924449	-1.02416	0.305758	0.629958
Rv0871	931.016	0.0662283	0.0647034	-1.02357	0.306039	0.630182
Rv3384c	230.289	-0.110708	0.108309	1.02216	0.306707	0.630845
Rv3610c	2865.25	-0.0468942	0.0458673	1.02239	0.306597	0.630845
Rv2911	290.853	-0.103931	0.101881	1.02013	0.307669	0.632407
Rv3404c	581.406	0.0754075	0.0739417	-1.01982	0.307812	0.632407
Rv1147	93.9189	-0.172986	0.169853	1.01845	0.308466	0.632829
Rv1268c	38.3639	-0.266268	0.26165	1.01765	0.308843	0.632829
Rv1819c	308.946	-0.0966305	0.0952325	1.01468	0.310258	0.632829
Rv1842c	988.622	0.0623833	0.061482	-1.01466	0.310268	0.632829
Rv1952	39.6287	-0.249571	0.245479	1.01667	0.30931	0.632829
Rv2009	290.637	0.102067	0.100546	-1.01512	0.310047	0.632829
Rv2093c	860.937	0.0650297	0.0640801	-1.01482	0.310192	0.632829
Rv2164c	539.201	0.0869913	0.0855856	-1.01643	0.309427	0.632829
Rv2669	128.48	-0.152446	0.149945	1.01668	0.309307	0.632829
Rv3180c	45.6732	-0.241431	0.237661	1.01586	0.309695	0.632829
Rv3443c	1397.46	-0.0612545	0.0601113	1.01902	0.308194	0.632829
Rv3504	97.1648	-0.189734	0.186962	1.01483	0.310188	0.632829
Rv3917c	984.034	-0.0703885	0.0691274	1.01824	0.308562	0.632829
Rv0440	16574	0.0483179	0.0476501	-1.01402	0.310576	0.633103
Rv0381c	329.179	0.0986674	0.0973796	-1.01323	0.310953	0.633518
Rv3662c	168.238	0.127759	0.126311	-1.01147	0.311792	0.634874
Rv0397A	314.576	0.0966187	0.0956486	-1.01014	0.312427	0.635126
Rv0961	438.761	-0.096755	0.0958199	1.00976	0.312611	0.635126
Rv1241	354.251	-0.095832	0.0949044	1.00977	0.312604	0.635126
Rv3479	3077.28	-0.0658171	0.0651495	1.01025	0.312377	0.635126
Rv1950c	84.9563	-0.17388	0.172313	1.0091	0.312929	0.635419
Rv1148c	83.9331	-0.17408	0.172665	1.0082	0.31336	0.635943
Rv0277c	655.326	-0.0935024	0.0929681	1.00575	0.314537	0.636138
Rv0460	346.765	0.0977662	0.0972325	-1.00549	0.314662	0.636138
Rv1223	3661.96	0.0463907	0.0461554	-1.0051	0.314849	0.636138
Rv1966	40.5902	0.242258	0.240736	-1.00632	0.314261	0.636138
Rv2204c	2895.7	-0.0528437	0.0525291	1.00599	0.31442	0.636138
Rv2642	59.9339	-0.200175	0.198966	1.00607	0.31438	0.636138
Rv2705c	157.103	-0.129763	0.128838	1.00718	0.313848	0.636138
Rv2735c	214.453	-0.121878	0.12125	1.00518	0.314812	0.636138
Rv0705	1766.1	-0.0704434	0.0701779	1.00378	0.315483	0.636459
Rv1016c	684.576	0.0725195	0.0724355	-1.00116	0.31675	0.636459
Rv1152	456.391	0.0851668	0.0850377	-1.00152	0.316577	0.636459
Rv1662	559.968	-0.0814354	0.0811952	1.00296	0.315881	0.636459
Rv1856c	612.079	0.0788319	0.0786987	-1.00169	0.316492	0.636459
Rv2606c	1410.47	0.0592114	0.0590152	-1.00332	0.315704	0.636459
Rv2615c	522.964	0.0899823	0.0897327	-1.00278	0.315967	0.636459
Rv3316	188.551	-0.119736	0.119425	1.0026	0.316054	0.636459
Rv3497c	679.974	-0.0696747	0.0695565	1.0017	0.316489	0.636459
Rv3884c	991.203	-0.0610683	0.0609193	1.00245	0.316128	0.636459
Rv0030	242.695	0.105023	0.104992	-1.00029	0.317168	0.636756
Rv1780	340.024	0.0933923	0.0933797	-1.00013	0.317246	0.636756
Rv0778	751.755	0.0675918	0.0676333	-0.999387	0.317607	0.63691
Rv1709	793.773	-0.0657024	0.0657513	0.999256	0.317671	0.63691
Rv0297	2197.05	0.0485788	0.0487909	-0.995655	0.319418	0.636919
Rv0509	3970.01	-0.0478447	0.0480338	0.996064	0.319219	0.636919
Rv0772	386.672	0.088852	0.0891495	-0.996663	0.318928	0.636919
Rv1214c	128.155	0.144324	0.144606	-0.998053	0.318254	0.636919
Rv1633	1434.07	0.0529238	0.053122	-0.99627	0.319119	0.636919
Rv1916	795.568	-0.0702863	0.0703869	0.998572	0.318002	0.636919
Rv2048c	4703.86	0.0438074	0.043937	-0.997049	0.318741	0.636919
Rv2055c	55.1461	-0.219171	0.219925	0.996575	0.318971	0.636919
Rv2414c	651.156	0.0794492	0.0797776	-0.995884	0.319306	0.636919
Rv2639c	213.795	-0.111264	0.111519	0.99771	0.31842	0.636919
Rv0042c	741.393	-0.069115	0.0694884	0.994626	0.319918	0.637568
Rv1831	1271.24	-0.0624589	0.0628498	0.993781	0.320329	0.63804
Rv0199	251.431	-0.104715	0.105985	0.988022	0.323142	0.639379
Rv0392c	373.22	-0.0866712	0.0876603	0.988717	0.322802	0.639379
Rv0573c	47.0453	-0.227459	0.229795	0.989833	0.322256	0.639379
Rv0759c	419.289	-0.0891354	0.0899759	0.990658	0.321852	0.639379
Rv1225c	119.572	0.142576	0.144233	-0.988511	0.322902	0.639379
Rv1682	222.838	0.108496	0.109522	-0.990634	0.321864	0.639379
Rv1766	328.802	0.0917591	0.0929065	-0.98765	0.323324	0.639379
Rv2120c	302.033	-0.0952063	0.0964221	0.987392	0.323451	0.639379
Rv2286c	122.715	-0.151296	0.152877	0.989657	0.322342	0.639379
Rv2328	194.201	0.116179	0.11756	-0.98825	0.32303	0.639379
Rv2375	170.184	-0.131368	0.132768	0.989454	0.322441	0.639379
Rv2886c	161.317	-0.129095	0.130341	0.990441	0.321959	0.639379
Rv3063	242.757	0.102554	0.103803	-0.987969	0.323168	0.639379
Rv3082c	53.9542	-0.221801	0.223757	0.99126	0.321559	0.639379
Rv2569c	157.266	-0.126202	0.127991	0.98602	0.324123	0.640362
Rv0087	243.071	0.10823	0.110075	-0.983236	0.325491	0.640888
Rv1530	233.131	-0.103976	0.105613	0.984497	0.324871	0.640888
Rv2350c	778.916	-0.065273	0.0664272	0.982625	0.325792	0.640888
Rv2516c	249.158	-0.106063	0.107776	0.984106	0.325063	0.640888
Rv2576c	1144.12	-0.0618136	0.0628216	0.983953	0.325138	0.640888
Rv2597	294.285	0.0954036	0.0969971	-0.983572	0.325326	0.640888
Rv3222c	840.539	0.0665372	0.0677126	-0.982641	0.325784	0.640888
Rv3261	776.938	-0.0701582	0.0712527	0.984639	0.324802	0.640888
Rv1097c	881.474	-0.06414	0.065418	0.980465	0.326857	0.641601
Rv1877	995.554	-0.0601973	0.0613768	0.980783	0.3267	0.641601
Rv2651c	312.29	-0.0968025	0.0986258	0.981513	0.32634	0.641601
Rv3770c	109.212	-0.153283	0.156254	0.980984	0.326601	0.641601
Rv2482c	1575.24	0.0605938	0.0618278	-0.980041	0.327066	0.641667
Rv2092c	1577.13	0.0652345	0.0667022	-0.977997	0.328076	0.643304
Rv0012	381.183	-0.0880588	0.0902251	0.97599	0.329069	0.643447
Rv0617	184.104	0.117356	0.120202	-0.976325	0.328904	0.643447
Rv1566c	1108.84	-0.0615623	0.0631798	0.974399	0.329859	0.643447
Rv1634	842.494	0.0680535	0.0697975	-0.975014	0.329554	0.643447
Rv1789	1409.19	0.0548308	0.0561299	-0.976854	0.328641	0.643447
Rv2206	642.732	-0.0705987	0.0724184	0.974873	0.329623	0.643447
Rv3450c	179.491	-0.1217	0.12491	0.974296	0.329909	0.643447
Rv3764c	374.854	0.0869633	0.0892429	-0.974456	0.32983	0.643447
Rv3794	2151.02	0.0540471	0.0553464	-0.976524	0.328805	0.643447
Rv3893c	286.595	-0.0962061	0.0984312	0.977394	0.328374	0.643447
Rv0119	231.557	-0.103031	0.105802	0.973816	0.330148	0.643568
Rv1551	86.9785	-0.16934	0.174029	0.973053	0.330527	0.643963
Rv0423c	2126.36	0.0487221	0.0501192	-0.972125	0.330988	0.644176
Rv2357c	717.098	-0.0686812	0.0706478	0.972163	0.33097	0.644176
Rv0322	143.1	0.130253	0.13439	-0.969216	0.332437	0.644952
Rv2779c	282.99	0.0972999	0.100337	-0.969732	0.33218	0.644952
Rv3145	802.796	0.0665146	0.0686284	-0.969199	0.332446	0.644952
Rv3663c	407.67	0.0802615	0.0827336	-0.97012	0.331986	0.644952
Rv3688c	390.135	-0.090364	0.093148	0.970113	0.33199	0.644952
Rv3756c	182.383	-0.117611	0.121292	0.969654	0.332219	0.644952
Rv2024c	654.237	0.0664222	0.0685672	-0.968717	0.332686	0.645076
Rv0035	163.81	0.12353	0.127651	-0.967712	0.333188	0.645706
Rv0415	403.545	0.0840798	0.0871333	-0.964956	0.334567	0.647852
Rv3309c	99.0432	0.164541	0.170546	-0.964791	0.33465	0.647852
Rv2456c	1207.6	0.0599148	0.0622236	-0.962894	0.3356	0.649349
Rv2872	104.833	-0.149571	0.155509	0.961819	0.336141	0.649897
Rv3075c	1392.87	-0.053667	0.0558089	0.961622	0.336239	0.649897
Rv0802c	87.5903	-0.16073	0.167593	0.95905	0.337534	0.651304
Rv1022	370.283	0.0879906	0.0917756	-0.958759	0.33768	0.651304
Rv2629	848.481	0.0656931	0.0684903	-0.959159	0.337479	0.651304
Rv3710	2154.41	0.0486304	0.0507167	-0.958865	0.337627	0.651304
Rv0959	700.451	0.0678487	0.0708448	-0.957709	0.33821	0.651981
Rv0296c	376.101	0.087095	0.0910042	-0.957045	0.338545	0.652237
Rv0919	95.3631	-0.153802	0.160773	0.956642	0.338748	0.652237
Rv1712	618.32	0.0743619	0.0778105	-0.955678	0.339235	0.652237
Rv2251	257.793	0.0992523	0.103827	-0.955942	0.339101	0.652237
Rv3300c	432.802	0.0861597	0.0901476	-0.955763	0.339192	0.652237
Rv3045	2468.94	0.0567462	0.0594104	-0.955156	0.339499	0.652402
Rv3534c	225.748	0.107654	0.113034	-0.952399	0.340895	0.65474
Rv0146	1030.15	0.0707048	0.0742696	-0.952002	0.341096	0.654782
Rv0675	147.327	-0.127643	0.134287	0.950526	0.341845	0.655532
Rv1919c	902.6	0.0617805	0.0649735	-0.950857	0.341677	0.655532
Rv3714c	256.173	0.0996091	0.104892	-0.949639	0.342296	0.656052
Rv1615	398.153	-0.0893378	0.0941607	0.94878	0.342732	0.656545
Rv0141c	395.877	-0.0803322	0.0847329	0.948064	0.343097	0.656759
Rv0975c	53.2314	-0.198648	0.209576	0.947854	0.343204	0.656759
Rv1992c	411.939	-0.0912283	0.096425	0.946107	0.344094	0.658118
Rv0899	262.647	-0.0968518	0.102598	0.943991	0.345174	0.658299
Rv1363c	382.515	-0.0860843	0.0912517	0.943373	0.34549	0.658299
Rv1400c	583.23	0.0827926	0.0877038	-0.944002	0.345168	0.658299
Rv2469c	144.063	-0.13426	0.14236	0.9431	0.34563	0.658299
Rv2838c	905.267	-0.0628931	0.0666572	0.94353	0.34541	0.658299
Rv2906c	162.282	-0.118363	0.125373	0.944091	0.345123	0.658299
Rv3321c	135.032	-0.137724	0.145698	0.945275	0.344518	0.658299
Rv3566A	152.034	0.127059	0.134549	-0.944332	0.345	0.658299
Rv2979c	291.989	0.0925262	0.098207	-0.942154	0.346114	0.658878
Rv0585c	193.425	-0.111438	0.118367	0.94146	0.346469	0.65901
Rv3566c	202.495	-0.107412	0.114109	0.941314	0.346544	0.65901
Rv3042c	2416.41	-0.046143	0.0491143	0.939504	0.347472	0.659763
Rv3080c	367.353	0.0845613	0.090008	-0.939486	0.347481	0.659763
Rv3141	1222.26	0.055314	0.0588518	-0.939887	0.347275	0.659763
Rv2587c	2487.15	0.0488015	0.0519676	-0.939075	0.347692	0.65982
Rv0259c	41.3668	-0.232259	0.247828	0.93718	0.348666	0.661325
Rv0289	2620.92	0.0483814	0.0517191	-0.935465	0.349549	0.662656
Rv3434c	400.728	0.0814709	0.087172	-0.934599	0.349995	0.663158
Rv0518	349.396	0.0853562	0.0913863	-0.934014	0.350296	0.663244
Rv3919c	902.052	0.0614768	0.0658345	-0.933807	0.350404	0.663244
Rv3777	424.686	0.0765757	0.0821215	-0.932468	0.351095	0.664209
Rv0338c	4184.71	-0.0384062	0.0412156	0.931838	0.35142	0.664228
Rv0643c	1237.35	-0.0534462	0.0574834	0.929768	0.352491	0.664228
Rv0930	358.474	0.0809757	0.0872889	-0.927675	0.353576	0.664228
Rv1061	268.835	0.0959573	0.103179	-0.930008	0.352367	0.664228
Rv1093	1477.01	0.0520287	0.0560851	-0.927674	0.353577	0.664228
Rv1881c	413.132	-0.0912168	0.0982774	0.928156	0.353326	0.664228
Rv2234	81.2011	-0.168759	0.181944	0.927534	0.353649	0.664228
Rv2308	67.5295	-0.175807	0.189461	0.927935	0.353441	0.664228
Rv2376c	2184.89	-0.0507143	0.0545781	0.929206	0.352783	0.664228
Rv2534c	733.408	0.0645633	0.069467	-0.929409	0.352677	0.664228
Rv2764c	1112.82	0.0561208	0.060317	-0.930431	0.352148	0.664228
Rv3281	783.404	-0.0635318	0.0684193	0.928565	0.353114	0.664228
Rv3700c	235.388	0.100364	0.108028	-0.929054	0.352861	0.664228
Rv3922c	1307.23	-0.0533946	0.0574577	0.929285	0.352742	0.664228
Rv3842c	978.455	-0.0562679	0.0606992	0.926997	0.353928	0.664411
Rv2358	192.776	-0.107697	0.116569	0.923896	0.35554	0.667095
Rv0306	46.4524	0.216701	0.235531	-0.920053	0.357545	0.668454
Rv1279	1119.57	0.0552086	0.0599191	-0.921387	0.356849	0.668454
Rv2017	162.115	-0.115688	0.125668	0.920587	0.357266	0.668454
Rv2916c	1191.38	-0.0557554	0.0604791	0.921896	0.356583	0.668454
Rv3153	1016.03	-0.0652889	0.0708313	0.921753	0.356658	0.668454
Rv3356c	410.609	0.0786475	0.0854794	-0.920075	0.357533	0.668454
Rv3670	277.833	-0.093309	0.101346	0.920697	0.357209	0.668454
Rv0436c	654.114	0.0657574	0.071827	-0.915497	0.359931	0.66904
Rv0719	2382.3	-0.045381	0.0495328	0.916181	0.359572	0.66904
Rv0852	119.886	-0.132702	0.144524	0.9182	0.358514	0.66904
Rv0874c	201.77	0.11654	0.127417	-0.914635	0.360383	0.66904
Rv1490	129.432	-0.135606	0.148124	0.91549	0.359934	0.66904
Rv1822	273.137	0.0954259	0.104148	-0.916248	0.359537	0.66904
Rv1897c	70.487	-0.172096	0.188076	0.915033	0.360174	0.66904
Rv2077c	4934.57	0.0446342	0.0487473	-0.915623	0.359864	0.66904
Rv2173	428.272	0.0791612	0.0864594	-0.915588	0.359883	0.66904
Rv2473	93.1936	0.149459	0.163484	-0.914215	0.360604	0.66904
Rv2533c	801.631	0.0610811	0.0667794	-0.914671	0.360365	0.66904
Rv2715	1625.67	-0.0491252	0.0537338	0.914232	0.360595	0.66904
Rv2854	169.82	0.115775	0.126504	-0.915193	0.36009	0.66904
Rv3089	191.532	-0.112031	0.12223	0.916553	0.359377	0.66904
Rv3344c	49.1299	-0.198133	0.215958	0.917461	0.358901	0.66904
Rv2035	79.3281	-0.160895	0.176229	0.912989	0.361248	0.669895
Rv1679	687.732	-0.0643851	0.0706467	0.911367	0.362102	0.671137
Rv3664c	90.7343	-0.150049	0.164751	0.91076	0.362422	0.67139
Rv3712	262.875	0.0993511	0.109164	-0.910107	0.362766	0.671687
Rv0929	314.531	0.0902586	0.0993115	-0.908844	0.363433	0.67224
Rv3061c	564.787	0.0698894	0.0768847	-0.909015	0.363342	0.67224
Rv0999	420.102	0.0784482	0.0865015	-0.9069	0.36446	0.672778
Rv1109c	1167.07	-0.0579122	0.0637867	0.907904	0.363929	0.672778
Rv3257c	2737.41	0.0457505	0.0504448	-0.906942	0.364437	0.672778
Rv3422c	187.587	-0.106483	0.117328	0.907566	0.364107	0.672778
Rv0710	1832.8	-0.0509774	0.0562873	0.905664	0.365114	0.673035
Rv1325c	387.787	0.0906978	0.100124	-0.905856	0.365012	0.673035
Rv1644	1756.13	0.0550953	0.0608388	-0.905593	0.365151	0.673035
Rv2213	1426.22	0.0505751	0.0558904	-0.904899	0.365519	0.673372
Rv3516	174.381	0.111933	0.123752	-0.904494	0.365733	0.673428
Rv0773c	869.227	0.0603145	0.0667151	-0.904061	0.365963	0.673505
Rv2230c	427.209	0.0747143	0.082674	-0.903721	0.366143	0.673505
Rv1247c	217.044	-0.106978	0.118477	0.902939	0.366558	0.673928
Rv0798c	464.513	-0.0777948	0.0864108	0.90029	0.367966	0.676177
Rv2672	712.856	0.0633361	0.0704426	-0.899116	0.368591	0.676985
Rv2050	338.153	-0.0815495	0.0907828	0.898293	0.369029	0.67745
Rv0124	58.5089	0.194055	0.21621	-0.89753	0.369436	0.677856
Rv3631	308.912	-0.0847044	0.0944281	0.897026	0.369705	0.678009
Rv3298c	434.041	0.0750109	0.0836719	-0.896489	0.369992	0.678195
Rv2071c	67.6104	-0.168321	0.188101	0.894845	0.37087	0.679463
Rv2404c	601.994	-0.0701228	0.0784472	0.893886	0.371383	0.680063
Rv1678	777.119	-0.0574982	0.0644407	0.892265	0.372251	0.681183
Rv2844	379.17	-0.0797526	0.089404	0.892047	0.372368	0.681183
[truncated: 1,977 more rows]
