# Supplementary material for: Mutations in dnaA and a cryptic interaction site increase drug resistance in Mycobacterium tuberculosis
Source: PLoS Pathog. 2020 Nov 30;16(11):e1009063. doi: 10.1371/journal.ppat.1009063 (PMC7738170; doi:10.1371/journal.ppat.1009063)
Supplement: S5 Table — (XLSX) [file ppat.1009063.s017.xlsx]

## Sheet: Table S5
Table S5. DE-seq analysis of M484I vs WT. Genes meeting p < 0.0001 are boxed
Genes	baseMean	log2(Mut/WT)	lfcSE	stat	pvalue	padj
Rv3290c	2514.25	-0.833417	0.0545904	15.2667	1.27412e-52	3.7765e-49
Rv1884c	1296.27	-0.726576	0.0630273	11.528	9.53821e-31	1.41356e-27
Rv1815	1262.84	-0.573877	0.0562948	10.1941	2.10609e-24	2.08082e-21
Rv3197A	225.351	-1.01076	0.10777	9.37885	6.66956e-21	4.94215e-18
Rv2875	926.01	-1.78434	0.196901	9.06211	1.27952e-19	7.58499e-17
Rv1908c	1950.4	-0.559378	0.0633601	8.82854	1.0605e-18	5.23887e-16
Rv0449c	781.03	-0.735683	0.0882364	8.33764	7.57888e-17	3.20911e-14
Rv2876	867.405	-0.623099	0.0763215	8.16414	3.23734e-16	1.19943e-13
Rv2874	212.931	-1.00841	0.126301	7.9842	1.41433e-15	4.65785e-13
Rv1909c	269.613	-0.93091	0.120678	7.71402	1.21918e-14	3.61365e-12
Rv1883c	2210.63	-0.420364	0.0563258	7.46308	8.45212e-14	2.08767e-11
Rv2873	284.309	-1.44765	0.193703	7.47355	7.8062e-14	2.08767e-11
Rv1816	905.388	-0.468431	0.0635489	7.37118	1.69123e-13	3.856e-11
RVnc0036	985.397	-0.642497	0.0917854	6.99998	2.55993e-12	5.41975e-10
Rv2986c	5720.57	-0.378603	0.0557525	6.79079	1.11523e-11	2.20369e-09
Rv2950c	10787.7	0.349856	0.0516389	-6.77506	1.24356e-11	2.3037e-09
Rv2988c	1692.16	0.508296	0.0755934	-6.72407	1.76718e-11	3.08113e-09
Rv2416c	272.856	-0.664514	0.0990251	6.71056	1.93875e-11	3.19247e-09
Rv3524	1708.7	0.391553	0.0618308	-6.33266	2.40974e-10	3.75919e-08
Rv2396	2675.88	-0.333014	0.0528821	6.2973	3.02878e-10	4.48866e-08
Rv0167	2035.7	-0.403838	0.0657362	6.14332	8.08137e-10	1.14063e-07
Rv1547	3795.43	0.266519	0.0435564	-6.11895	9.41962e-10	1.26908e-07
Rv2275	894.278	0.393145	0.0646594	-6.08025	1.19993e-09	1.54634e-07
Rv3289c	216.854	-0.677737	0.112812	6.00767	1.88205e-09	2.32433e-07
Rv0170	2142.17	-0.420183	0.0707394	5.93986	2.85262e-09	3.34962e-07
Rv1076	365.233	-0.560962	0.0945174	5.93501	2.93827e-09	3.34962e-07
Rv0168	736.893	-0.446328	0.077722	5.74262	9.32239e-09	1.02339e-06
Rv2466c	196.339	-0.649372	0.113434	5.72467	1.03633e-08	1.09703e-06
Rv2946c	3952.33	0.357705	0.0629044	-5.68649	1.29674e-08	1.32536e-06
Rv2159c	1413.52	-0.357903	0.0630172	5.67945	1.35126e-08	1.33505e-06
Rv2959c	936.135	0.508645	0.0897718	-5.66598	1.46185e-08	1.39771e-06
Rv2495c	1550.56	0.310327	0.0548258	-5.66023	1.51172e-08	1.40023e-06
Rv2780	1092.46	-0.358705	0.0635279	5.64642	1.63827e-08	1.47146e-06
Rv2243	1035.35	-0.398406	0.0707709	5.62952	1.80714e-08	1.5754e-06
Rv2395B	1816.68	-0.297332	0.0539048	5.51588	3.47049e-08	2.89582e-06
Rv2933	4412.58	0.344524	0.062487	-5.51352	3.51719e-08	2.89582e-06
Rv1607	721.422	0.397983	0.0724916	-5.49006	4.01799e-08	3.21874e-06
Rv3429	1082.88	-0.35655	0.0651759	5.47059	4.48546e-08	3.49866e-06
Rv0315	1937.99	0.285249	0.0532612	-5.35567	8.52416e-08	6.47836e-06
Rv2940c	12388	0.243095	0.045528	-5.33947	9.32181e-08	6.90746e-06
Rv2948c	3229.46	0.322839	0.0607489	-5.31431	1.07062e-07	7.73982e-06
Rv2987c	435.897	0.5483	0.103784	-5.28309	1.27025e-07	8.96435e-06
Rv3136	2084.11	0.306375	0.0582537	-5.25933	1.44583e-07	9.96617e-06
Rv2949c	2287.23	0.341446	0.0654413	-5.21759	1.81266e-07	1.21055e-05
Rv3825c	12841.8	-0.226538	0.0434394	5.21503	1.83788e-07	1.21055e-05
Rv2935	4449.15	0.272403	0.0523433	-5.20416	1.9488e-07	1.2557e-05
Rv0888	404.252	-0.44903	0.0863658	5.19917	2.00185e-07	1.26244e-05
Rv1258c	297.618	-0.534225	0.103625	5.15535	2.53157e-07	1.56324e-05
Rv2931	3693.21	0.344921	0.0676593	-5.0979	3.43438e-07	2.07745e-05
Rv2485c	189.833	-0.613308	0.121123	5.0635	4.11628e-07	2.44013e-05
Rv0839	653.908	0.443638	0.0879738	-5.04285	4.58658e-07	2.66561e-05
Rv2823c	338.945	-0.471198	0.09373	5.02718	4.97739e-07	2.83711e-05
Rv0186A	530.25	-0.412242	0.0820697	5.02307	5.0852e-07	2.84388e-05
Rv3565	224.563	0.708096	0.141172	-5.01585	5.27984e-07	2.89804e-05
Rv0951	3011.78	0.235885	0.0471973	-4.99785	5.79727e-07	3.1242e-05
Rv0169	2652.05	-0.370658	0.0745457	4.97223	6.61883e-07	3.50325e-05
Rv1646	2056.72	-0.255083	0.051725	4.93151	8.1596e-07	4.24299e-05
Rv0047c	1029.1	-0.305596	0.0624361	4.89454	9.85375e-07	5.03561e-05
Rv3909	1445.56	0.267837	0.055012	-4.8687	1.12337e-06	5.64351e-05
Rv3269	1318.77	-0.304392	0.0626104	4.86169	1.16387e-06	5.74951e-05
Rv2280	1427.79	-0.307553	0.0635797	4.83728	1.31626e-06	6.39571e-05
Rv0046c	1440.03	-0.283233	0.0593929	4.7688	1.85323e-06	8.85964e-05
Rv2989	1758.18	0.565818	0.119196	-4.74694	2.06513e-06	9.71592e-05
Rv2932	2102.11	0.324129	0.0690999	-4.69073	2.72232e-06	0.000126078
Rv0430	1343.34	0.312074	0.0668522	-4.66812	3.03974e-06	0.000138612
Rv2934	3833.23	0.263406	0.0565052	-4.66162	3.13726e-06	0.000140891
Rv0173	1248.33	-0.337558	0.0728641	4.6327	3.6092e-06	0.000159667
Rv0230c	1256.76	0.270627	0.0585013	-4.626	3.728e-06	0.000162497
Rv0613c	3133.14	0.235233	0.0513128	-4.58429	4.55534e-06	0.000192886
Rv1460	537.895	-0.37001	0.0806759	4.58638	4.50994e-06	0.000192886
Rv2958c	550.851	0.421489	0.0922057	-4.57118	4.84985e-06	0.000202464
Rv0188	607.843	-0.396733	0.0883472	4.49061	7.10198e-06	0.000292365
Rv2338c	541.881	-0.344387	0.0770214	4.47132	7.77391e-06	0.000315642
Rv1754c	502.03	-0.379388	0.0852894	4.44824	8.65781e-06	0.00034678
Rv1772	787.675	-0.34333	0.0777304	4.41693	1.00111e-05	0.00039564
Rv2101	3149.61	0.250654	0.0568774	-4.40692	1.0485e-05	0.000408913
Rv1614	6335.08	0.167072	0.0380829	-4.38706	1.14892e-05	0.000436589
Rv3288c	191.535	-0.526053	0.119851	4.38923	1.13751e-05	0.000436589
Rv1187	427.099	-0.381981	0.0873539	4.3728	1.22664e-05	0.000460224
Rv2557	1393.47	-0.33843	0.0775318	4.36505	1.27095e-05	0.000470886
Rv0885	763.639	-0.41301	0.0956527	4.3178	1.5759e-05	0.000576661
Rv2428	397.957	0.44471	0.103301	-4.30502	1.66974e-05	0.00060355
Rv2929	800.706	0.309214	0.0719375	-4.29838	1.72053e-05	0.000614417
Rv2137c	6107.35	-0.182205	0.0424696	4.29024	1.78481e-05	0.000629784
Rv1110	1602.34	-0.229724	0.0538353	4.26716	1.97979e-05	0.000690364
Rv2276	531.655	0.350754	0.0824364	-4.25484	2.09194e-05	0.000720991
Rv0171	2662.73	-0.329267	0.0774374	4.25204	2.11828e-05	0.000721675
Rv2585c	4560.76	0.202432	0.0479904	-4.21818	2.4628e-05	0.000829516
Rv1907c	200.777	-0.484656	0.115603	4.19241	2.76009e-05	0.000919201
Rv3646c	3782.42	0.181137	0.0433605	-4.17746	2.94781e-05	0.000970814
Rv1398c	6991.72	-0.296946	0.0711301	4.17468	2.984e-05	0.000971933
Rv1194c	2171.26	0.248524	0.0596017	-4.16975	3.04939e-05	0.000982435
Rv1397c	2307.52	-0.196367	0.047143	4.16534	3.10892e-05	0.000990842
Rv2136c	1934.03	-0.23654	0.0569675	4.15219	3.29315e-05	0.00103839
Rv1806	204.345	-0.508272	0.122726	4.14153	3.4499e-05	0.00107637
Rv2246	4807.37	-0.243284	0.0591211	4.11502	3.87142e-05	0.0011953
Rv3142c	486.956	-0.32006	0.0783483	4.08509	4.4059e-05	0.0013463
Rv2145c	2855.08	-0.18229	0.0446611	4.08162	4.47225e-05	0.00135263
Rv2936	1498.05	0.25039	0.0616125	-4.06395	4.82491e-05	0.00144455
Rv3569c	447.237	0.371096	0.0915062	-4.05542	5.00436e-05	0.00148329
Rv2245	5680.58	-0.245119	0.0607186	4.03696	5.41478e-05	0.00158905
Rv0055	446.283	-0.33995	0.0845614	4.02015	5.81601e-05	0.00167366
Rv3137	451.161	0.408295	0.101533	-4.02128	5.78823e-05	0.00167366
Rv1286	255.481	-0.425477	0.106168	4.0076	6.13386e-05	0.00174815
Rv0426c	853.336	-0.267537	0.0668106	4.00441	6.21717e-05	0.00175502
Rv3795	2530.72	0.206554	0.0517349	-3.99255	6.53654e-05	0.00182777
Rv0120c	548.678	-0.309008	0.0775754	3.98332	6.79592e-05	0.0018651
Rv1352	407.916	-0.341291	0.0856745	3.98358	6.78856e-05	0.0018651
Rv1882c	799.555	-0.278862	0.070734	3.9424	8.06707e-05	0.00217835
Rv2256c	3088.06	-0.189886	0.0481978	3.93972	8.1578e-05	0.00217835
Rv2990c	662.767	-0.311564	0.0790694	3.94038	8.13514e-05	0.00217835
Rv0651	804.507	-0.303712	0.0776231	3.91265	9.12894e-05	0.00241591
Rv2809	286.071	-0.387457	0.0991563	3.90754	9.32402e-05	0.0024457
Rv1611	4778.64	0.178082	0.04584	-3.88485	0.000102392	0.0026622
Rv1779c	1487.82	0.255526	0.0662791	-3.8553	0.000115586	0.0029791
Rv2346c	1105.88	-0.23839	0.062135	3.83664	0.000124727	0.00313298
Rv2930	4920.54	0.240716	0.0627106	-3.83852	0.000123778	0.00313298
Rv3881c	2341.27	-0.186932	0.048679	3.8401	0.000122982	0.00313298
Rv2632c	825.042	-0.282604	0.0737026	3.83438	0.000125882	0.00313541
Rv1216c	268.35	-0.379739	0.0992335	3.82672	0.00012986	0.00320753
Rv0447c	409.605	-0.366001	0.0959459	3.81466	0.000136369	0.00331309
Rv1793	1072.41	-0.230085	0.0603114	3.81495	0.000136213	0.00331309
Rv2519	1620.63	0.205402	0.0541197	-3.79533	0.000147449	0.00355315
Rv1627c	1313.83	0.283215	0.0749504	-3.7787	0.000157649	0.00376831
Rv1245c	364.153	-0.358495	0.0951199	3.76888	0.000163983	0.00388837
Rv1810	858.125	-0.277944	0.0738452	3.76388	0.0001673	0.00393553
Rv1497	1587.31	-0.220403	0.0587333	3.7526	0.00017501	0.00408449
Rv2429	479.777	0.361949	0.0972095	-3.72339	0.000196566	0.00455174
Rv3810	2875.15	-0.203713	0.0547451	3.72112	0.000198341	0.00455723
Rv2820c	177.661	-0.453524	0.122406	3.70508	0.00021132	0.0048181
Rv3518c	719.877	0.302169	0.0816358	-3.70143	0.000214385	0.00485067
Rv0174	4708.68	-0.237414	0.0642175	3.69703	0.000218137	0.00489816
Rv2947c	1636.41	0.270926	0.073421	-3.69004	0.000224219	0.00499689
Rv2819c	438.154	-0.332413	0.0904137	3.67657	0.000236387	0.00522874
Rv3206c	1126.29	-0.211654	0.057643	3.67181	0.000240843	0.00528785
Rv3462c	2606.73	-0.182375	0.050115	3.63912	0.000273567	0.00591864
Rv3487c	5214.36	-0.191964	0.0527411	3.63975	0.000272906	0.00591864
Rv0913c	377.768	-0.326979	0.0904925	3.61332	0.000302297	0.00649282
Rv1623c	1715.02	-0.26497	0.0736871	3.59587	0.000323306	0.0068941
Rv3408	1959.69	-0.189454	0.0527426	3.59206	0.000328074	0.0069458
RVnc0008	972.105	-0.221343	0.0621113	3.56365	0.000365738	0.00768828
Rv2248	790.013	-0.281287	0.0789825	3.56138	0.000368907	0.00770029
Rv0652	462.946	-0.290117	0.0815058	3.55946	0.000371618	0.00770262
Rv0166	2599.47	-0.279355	0.0785996	3.55416	0.000379192	0.00780504
Rv0872c	1611.1	-0.219771	0.0619518	3.54744	0.000388988	0.00795146
Rv1386	828.491	-0.239844	0.0678341	3.53575	0.00040662	0.00818166
Rv1665	743.409	-0.243737	0.0689592	3.53451	0.000408531	0.00818166
Rv2937	551.825	0.299981	0.0848578	-3.53511	0.000407613	0.00818166
Rv0687	365.069	0.32042	0.0912453	-3.51164	0.000445355	0.00885928
Rv3763	2647.57	-0.20178	0.0575506	3.50613	0.000454678	0.00898444
Rv2302	350.976	-0.329542	0.0945348	3.48594	0.000490419	0.00962651
Rv1612	3760.91	0.155118	0.044627	-3.47588	0.000509173	0.00992887
Rv2225	690.083	0.24997	0.0719778	-3.47287	0.000514928	0.00997547
Rv1901	1288.59	0.212736	0.0614202	-3.46362	0.000532961	0.0102578
Rv0823c	4012.19	0.166946	0.0482363	-3.46099	0.000538184	0.0102915
Rv1293	1839.8	0.177676	0.0515224	-3.44852	0.000563666	0.0106421
Rv1988	846.595	-0.229511	0.0665767	3.44732	0.000566172	0.0106421
Rv2062c	2383.47	0.171289	0.0496954	-3.44679	0.000567293	0.0106421
Rv3630	519.05	0.265373	0.0771951	-3.43769	0.000586706	0.0109371
Rv2450c	498.008	0.622431	0.181854	-3.4227	0.000620025	0.011486
Rv0483	5655.21	0.20901	0.0611908	-3.41572	0.000636142	0.0116582
Rv1251c	1013.67	0.241253	0.0706742	-3.41359	0.000641125	0.0116582
Rv1379	931.509	0.240419	0.0704	-3.41504	0.000637715	0.0116582
Rv2348c	954.656	-0.212522	0.062482	3.40132	0.000670603	0.0120465
Rv2352c	475.092	-0.302224	0.0888194	3.40268	0.000667284	0.0120465
Rv3407	4613.71	-0.177952	0.0524263	3.39432	0.000687988	0.0122843
Rv2124c	3431.14	-0.157928	0.046564	3.39163	0.00069479	0.0123315
Rv2984	851.744	-0.225821	0.0666586	3.38773	0.00070474	0.0124336
Rv3679	3158.67	-0.146217	0.043227	3.38253	0.000718222	0.0125965
Rv0458	393.681	-0.298173	0.0883328	3.37556	0.000736652	0.0128437
Rv1778c	559.257	0.279893	0.0830039	-3.37204	0.000746124	0.0129328
Rv2247	6164.82	-0.192674	0.0571967	3.36862	0.000755451	0.0129431
Rv2611c	489.047	0.273113	0.081053	-3.36956	0.000752872	0.0129431
Rv3545c	268.574	0.339191	0.10125	-3.35003	0.000808025	0.0137643
Rv3140	2038.67	-0.235464	0.070446	3.34247	0.000830365	0.014064
Rv3044	1781.27	0.186177	0.0557453	-3.33977	0.000838466	0.0141205
Rv0906	698.156	0.239271	0.0717148	-3.33643	0.00084862	0.0142108
Rv0952	2404.02	0.182162	0.0547899	-3.32474	0.000885025	0.0146022
Rv1568	381.103	0.328277	0.0987542	-3.32419	0.000886773	0.0146022
Rv2651c	312.29	-0.335539	0.100919	3.32482	0.000884759	0.0146022
Rv1294	1845.18	0.166923	0.0502972	-3.31874	0.000904261	0.0148079
Rv2960c	337.957	0.362866	0.109497	-3.31394	0.000919909	0.0149814
Rv0236A	968.241	0.211058	0.0637912	-3.30858	0.000937707	0.0151878
Rv3864	1284.73	-0.184227	0.0557137	3.30667	0.000944118	0.0152085
Rv0129c	2447.75	-0.192267	0.0586429	3.27861	0.00104319	0.0167135
Rv3144c	1186.35	-0.197514	0.0603341	3.27368	0.00106158	0.0169167
Rv2761c	596.567	0.236308	0.0722653	-3.27	0.00107546	0.0170463
Rv0690c	1247.12	0.188843	0.0579277	-3.25997	0.00111422	0.0175668
Rv0890c	1224.22	0.198402	0.0609538	-3.25496	0.00113407	0.0177851
Rv0280	381.56	-0.351646	0.108186	3.2504	0.00115243	0.0179779
Rv2945c	515.158	0.29664	0.0916184	-3.23778	0.00120464	0.0186939
Rv1013	1789.01	-0.217479	0.0673342	3.22984	0.0012386	0.0191209
Rv3910	3068.67	0.154874	0.0480088	-3.22594	0.0012556	0.0192829
Rv1457c	487.243	0.272321	0.0845275	-3.22169	0.00127437	0.0193704
Rv2161c	4112.76	-0.158553	0.0492103	3.22195	0.00127323	0.0193704
Rv3546	236.741	0.390002	0.121839	-3.20096	0.0013697	0.0207132
Rv0693	6351.05	-0.163213	0.0510515	3.19702	0.00138856	0.0208919
Rv1285	206.488	-0.381559	0.119461	3.194	0.00140318	0.0210052
Rv2033c	440.78	0.331092	0.104022	-3.1829	0.0014581	0.0216419
Rv3076	314.409	0.331583	0.104285	-3.17957	0.00147492	0.0216419
Rv3557c	496.067	0.826265	0.259762	-3.18085	0.00146845	0.0216419
Rv3705c	246.163	-0.356751	0.112143	3.18121	0.00146659	0.0216419
Rv0339c	428.32	0.274133	0.0864368	-3.17148	0.00151663	0.0221442
Rv2187	1087.2	-0.197923	0.0625329	3.1651	0.00155032	0.0224154
Rv3139	1238.77	-0.251171	0.0793221	3.16647	0.00154299	0.0224154
Rv0242c	1959.76	-0.165204	0.0522404	3.16238	0.00156484	0.0225044
Rv0309	2126.05	-0.164523	0.052046	3.16112	0.00157166	0.0225044
Rv1057	220.705	0.43756	0.138897	-3.15025	0.00163129	0.0231346
Rv3556c	1065.79	0.818784	0.259809	-3.15148	0.00162444	0.0231346
Rv1484	1993.88	0.160747	0.0510903	-3.14633	0.00165331	0.0233353
Rv0692	2725.31	-0.173972	0.0556051	3.12871	0.00175576	0.0245474
Rv3682	3324.83	0.144794	0.0462786	-3.12875	0.0017555	0.0245474
Rv1292	913.359	0.208178	0.0667087	-3.1207	0.00180425	0.025107
Rv0516c	2724.17	-0.162154	0.0520333	3.11636	0.00183101	0.0252765
Rv3312A	392.377	-0.288544	0.0926021	3.11596	0.00183348	0.0252765
Rv3414c	1342.56	-0.177539	0.0570448	3.11227	0.00185655	0.025476
Rv3734c	558.553	-0.274134	0.0885014	3.09751	0.00195155	0.0266561
Rv2733c	1093.18	0.18626	0.0602378	-3.09208	0.0019876	0.0270241
Rv0237	950.223	0.217507	0.0703839	-3.09029	0.00199961	0.0270632
Rv0676c	887.687	-0.203704	0.0661203	3.08081	0.00206438	0.027679
Rv1739c	201.844	-0.351204	0.114044	3.07955	0.00207312	0.027679
Rv2171	229.88	0.340224	0.110435	-3.08077	0.00206463	0.027679
Rv1446c	563.558	0.237973	0.0773302	-3.07736	0.00208843	0.0277583
Rv1426c	499.468	-0.279259	0.0910976	3.06549	0.0021731	0.0287548
Rv1550	192.122	-0.379405	0.123891	3.06241	0.00219562	0.0289236
Rv3601c	287.375	0.326902	0.107056	-3.05357	0.00226137	0.0296579
Rv1650	1941.23	0.155013	0.0508311	-3.04957	0.00229168	0.029923
Rv0108c	1147.09	-0.185715	0.0611486	3.0371	0.00238863	0.0310521
Rv1301	1197.4	0.174664	0.0578579	-3.01884	0.00253742	0.0328425
Rv0066c	1346.26	-0.173976	0.0576998	3.0152	0.00256811	0.0330952
Rv2890c	1661.37	-0.156985	0.0522577	3.00406	0.00266405	0.0341828
Rv1202	504.067	0.243172	0.0810752	-2.99934	0.00270561	0.0342711
Rv1871c	12391.2	-0.116192	0.0387307	2.99999	0.00269986	0.0342711
Rv2347c	499.59	-0.260821	0.0869163	3.00083	0.00269246	0.0342711
Rv3542c	225.837	0.335555	0.112029	-2.99524	0.00274227	0.0345876
Rv0211	4921.83	-0.142201	0.0477591	2.97747	0.00290637	0.036502
Rv1151c	194.485	-0.349481	0.117506	2.97415	0.00293803	0.0367439
Rv1854c	1236.65	0.206454	0.0695012	-2.97051	0.0029731	0.0370264
Rv0009	2994.85	0.155585	0.0525627	-2.95998	0.00307655	0.0381544
Rv3086	408.151	-0.258359	0.087368	2.95714	0.00310508	0.0383478
Rv1690	319.96	-0.302359	0.102679	2.9447	0.00323273	0.0397585
Rvns01	221145	0.12931	0.0439435	-2.94263	0.00325434	0.0398589
Rv0519c	638.463	0.23881	0.0813819	-2.93444	0.00334155	0.0407587
Rv1096	1252.76	0.167704	0.0571955	-2.93212	0.0033666	0.040799
Rv3389c	1433.15	0.1599	0.0545438	-2.93158	0.00337239	0.040799
Rv3600c	518.903	0.238162	0.0813075	-2.92915	0.00339893	0.0409529
Rv0966c	955.847	0.184852	0.0631482	-2.92727	0.00341952	0.0410343
Rv1404	808.879	-0.20242	0.0692233	2.92415	0.00345395	0.0412803
Rv1339	918.675	0.186144	0.0637592	-2.91948	0.00350611	0.0417354
Rv3074	541.894	-0.270875	0.0928534	2.91723	0.00353155	0.0418701
Rv1043c	453.361	0.252193	0.0865319	-2.91445	0.00356316	0.0420765
Rv1795	2356.5	-0.131118	0.0450797	2.90859	0.00363068	0.0427037
Rv1625c	557.816	-0.219011	0.0753303	2.90734	0.00364517	0.0427047
Rv2763c	780.786	0.200752	0.0691073	-2.90493	0.00367338	0.0428657
Rv3001c	1203.48	-0.17605	0.0607156	2.89958	0.00373657	0.0434322
Rv2257c	883.776	0.204941	0.0708253	-2.89361	0.00380838	0.0440939
Rv0655	6105.06	-0.165258	0.0571486	2.89172	0.0038314	0.0441878
Rv1009	1705.9	0.167912	0.0583535	-2.8775	0.00400842	0.0459974
Rv2778c	1039.96	0.18083	0.0628615	-2.87664	0.00401934	0.0459974
Rv3866	783.47	-0.185653	0.0646544	2.87147	0.00408569	0.0465768
Rv1527c	903.593	-0.192157	0.0669782	2.86894	0.00411844	0.0467703
Rv3135	845.178	0.196884	0.0686743	-2.86692	0.00414489	0.0468911
Rv0127	1378.77	0.156934	0.0547701	-2.86531	0.00416595	0.0469501
Rv1184c	2120.61	-0.194385	0.0681111	2.85394	0.00431806	0.04848
Rv3318	622.82	-0.208708	0.0732637	2.84872	0.0043895	0.0490961
Rv1233c	1010.41	0.170106	0.0598621	-2.84163	0.00448842	0.0499958
Rv1270c	235.067	-0.330412	0.116371	2.8393	0.00452124	0.0499958
Rv2258c	1969.89	0.14835	0.0522696	-2.83816	0.00453741	0.0499958
Rv2393	1431.14	-0.200509	0.0706128	2.83955	0.00451769	0.0499958
Rv0084	783.707	0.207932	0.0734055	-2.83265	0.00461634	0.0501203
Rv0476	590.447	-0.213535	0.0753729	2.83305	0.00461065	0.0501203
Rv1912c	197.903	-0.321611	0.11349	2.83381	0.00459961	0.0501203
Rv3551	416.714	1.15726	0.408329	-2.83412	0.00459516	0.0501203
Rv0753c	423.272	-0.257986	0.0913942	2.82279	0.00476083	0.0515004
Rv2217	1041.11	0.173509	0.0615257	-2.82011	0.00480074	0.0517432
Rv0241c	968.038	-0.230769	0.081871	2.81869	0.00482194	0.0517835
Rv0082	417.798	0.250404	0.0890069	-2.81331	0.00490344	0.0524686
Rv1388	1594.4	-0.15578	0.0554586	2.80895	0.00497032	0.052993
Rv3559c	375.407	0.947517	0.337963	-2.80361	0.00505338	0.0534936
Rv3572	183.253	-0.351083	0.125176	2.80471	0.00503612	0.0534936
Rv2293c	284.858	-0.293833	0.105135	2.79481	0.00519307	0.0547767
Rv2467	1582.65	0.149177	0.0534953	-2.7886	0.00529372	0.0554437
Rv3560c	450.076	0.964048	0.345706	-2.78863	0.00529311	0.0554437
Rv0271c	887.141	-0.190913	0.0685186	2.7863	0.00533135	0.0554461
Rv2214c	1907.04	0.149384	0.0536136	-2.78631	0.0053311	0.0554461
Rv3771c	331.952	0.264496	0.0951137	-2.78084	0.00542183	0.0561899
Rv2720	1486.5	-0.178063	0.0642196	2.77272	0.00555906	0.0574114
Rv3549c	512.571	1.02603	0.370863	-2.76659	0.00566457	0.0580962
Rv3561	457.24	0.913145	0.329941	-2.7676	0.00564712	0.0580962
Rv0275c	1215.92	-0.171926	0.0621919	2.76444	0.005702	0.0582783
Rv0208c	409.36	-0.23358	0.084604	2.76086	0.00576497	0.0587195
Rv2633c	694.834	-0.228419	0.0828558	2.75682	0.00583663	0.0592458
Rv3908	1072.95	0.170649	0.0621063	-2.74769	0.0060016	0.0607125
Rv0429c	369.307	0.255919	0.09342	-2.73945	0.00615422	0.0620446
Rv0197	417.182	0.253067	0.0926671	-2.73093	0.00631559	0.0634556
Rv1340	1056.41	0.180742	0.0663203	-2.72528	0.00642464	0.0641539
Rv1662	559.968	-0.224116	0.0822418	2.72509	0.00642838	0.0641539
Rv0726c	289.209	-0.275881	0.101429	2.71994	0.00652942	0.0647264
Rv3461c	1288.85	-0.149643	0.0550113	2.72021	0.00652397	0.0647264
Rv2162c	4415.67	-0.129092	0.0474915	2.71822	0.00656345	0.0648469
Rv1794	2147.8	-0.134006	0.0493391	2.71602	0.00660716	0.0649838
Rv3458c	2393.05	-0.13127	0.0483443	2.71532	0.00662115	0.0649838
Rv3048c	829.73	-0.212821	0.0784829	2.71169	0.00669421	0.0652685
Rv3523	1226.85	0.157722	0.0581576	-2.71197	0.00668838	0.0652685
Rv2748c	2645.41	0.177989	0.0657376	-2.70757	0.00677772	0.0658661
Rv3849	1275.86	-0.164081	0.0606979	2.70324	0.0068668	0.0665137
Rv2938	812.919	0.209543	0.0775931	-2.70054	0.00692266	0.0668363
Rv1477	2173.61	-0.147551	0.0546996	2.69747	0.00698679	0.0672365
Rv3742c	200.584	0.361548	0.134722	-2.68365	0.00728237	0.0698542
Rv2172c	1404.8	0.153058	0.0571294	-2.67915	0.00738084	0.0705704
Rv0002	1026.71	-0.171265	0.0640035	2.67587	0.00745355	0.0705973
Rv1979c	1533.73	0.152745	0.057068	-2.67654	0.00743869	0.0705973
Rv3058c	585.419	-0.204821	0.0765763	2.67473	0.00747893	0.0705973
Rv3822	2597.65	-0.164544	0.0615025	2.67541	0.00746386	0.0705973
Rv3685c	1256.33	-0.163411	0.0611238	2.67344	0.00750768	0.0706437
Rv2746c	257.663	-0.279516	0.104605	2.67211	0.00753768	0.0707015
Rv1521	1815.23	-0.164435	0.0615864	2.66998	0.00758553	0.0709259
Rv3874	3700.79	-0.134143	0.0504147	2.66079	0.00779566	0.0726614
Rv1427c	660.115	-0.201846	0.0758985	2.65942	0.00782745	0.072729
Rv2417c	1047.39	0.177765	0.066886	-2.65774	0.00786666	0.072865
Rv3602c	516.903	0.212431	0.0799946	-2.65557	0.00791741	0.0731066
RVnc0024	502.853	-0.209638	0.078996	2.65378	0.00795949	0.0732669
Rv2729c	422.202	-0.219379	0.0828394	2.64824	0.00809121	0.0740196
Rv3543c	250.562	0.288689	0.108986	-2.64886	0.00807636	0.0740196
Rv0101	983.363	-0.156041	0.0590466	2.64267	0.00822548	0.0749446
Rv0668	10795	-0.101073	0.0382568	2.64196	0.00824289	0.0749446
Rv0165c	392.67	-0.246286	0.0934221	2.63627	0.0083822	0.0759781
Rv1265	930.473	-0.165024	0.0626818	2.63273	0.00847011	0.0765193
Rv3502c	266.208	0.27736	0.105388	-2.63179	0.00849354	0.0765193
Rv1859	1032.65	0.160429	0.0610231	-2.62898	0.00856411	0.0769212
Rv3480c	2775.2	0.119586	0.0455465	-2.62559	0.00864992	0.0774573
Rv1597	1085.7	0.177703	0.0678379	-2.61952	0.00880531	0.0779614
Rv2797c	238.826	0.30163	0.115129	-2.61993	0.00879478	0.0779614
Rv2908c	256.624	-0.269127	0.102748	2.61929	0.00881143	0.0779614
Rv3122	234.805	0.309688	0.118124	-2.62171	0.00874903	0.0779614
Rv3680	4108.02	-0.113237	0.0432715	2.61691	0.00887307	0.0782732
Rv1747	3386.18	0.125124	0.0479103	-2.61162	0.00901141	0.0790723
Rv3148	1746.21	-0.200531	0.0767903	2.61141	0.00901701	0.0790723
Rv0500A	1171.98	-0.167585	0.064254	2.60817	0.00910279	0.079195
Rv2476c	8058.52	0.0970185	0.0371863	-2.60899	0.00908109	0.079195
Rv2824c	196.901	-0.305983	0.117331	2.60785	0.00911116	0.079195
Rv1649	583.015	0.194463	0.0747141	-2.60277	0.00924753	0.0801452
Rv0313	2322.23	-0.121583	0.0467425	2.60113	0.0092918	0.0802942
Rv3329	711.303	0.180658	0.0695376	-2.59799	0.00937724	0.0807969
Rv1178	2997.96	0.128348	0.0494774	-2.59408	0.00948443	0.0814836
Rv0908	1182.47	0.173721	0.0671242	-2.58805	0.00965215	0.0826849
Rv0517	815.575	0.169012	0.0654365	-2.58284	0.00979916	0.0837023
Rv1445c	569.078	0.204168	0.0792177	-2.5773	0.00995746	0.0844274
Rv1809	739.901	-0.189887	0.0736348	2.57877	0.00991517	0.0844274
Rv3563	220.383	0.75325	0.29231	-2.57689	0.0099695	0.0844274
Rv3633	1399.48	-0.16428	0.0639767	2.56781	0.0102345	0.0864243
Rv3553	388.835	0.801956	0.31264	-2.56511	0.0103143	0.0868509
Rv0774c	836.784	0.182247	0.0711247	-2.56235	0.0103965	0.086888
Rv1989c	231.97	-0.282531	0.110277	2.56202	0.0104066	0.086888
Rv3625c	415.301	0.225388	0.0879516	-2.56264	0.010388	0.086888
Rv1559	2108.96	0.130587	0.0510637	-2.55734	0.0105476	0.0878176
Rv0821c	1348.98	-0.141762	0.0554584	2.55619	0.0105825	0.0878615
Rv1204c	715.711	0.181687	0.071133	-2.55419	0.0106434	0.0881203
Rv0920c	585.869	0.188332	0.0737836	-2.5525	0.0106954	0.0883041
Rv1222	1101.44	-0.168655	0.0661474	2.54968	0.0107822	0.0885554
Rv2677c	809.774	0.170857	0.0670139	-2.54957	0.0107856	0.0885554
Rv3823c	2529.79	-0.120386	0.0472392	2.54844	0.0108207	0.0885983
Rv3484	1256.46	0.158054	0.0621407	-2.54348	0.0109753	0.0896167
Rv1295	1339.72	0.140345	0.0553193	-2.53699	0.011181	0.091045
Rv3208	918.529	0.165489	0.0652614	-2.53578	0.0112197	0.0911102
Rv0860	2116.96	-0.12177	0.0480794	2.53268	0.0113195	0.0911714
Rv2650c	186.108	-0.30375	0.119927	2.53279	0.0113158	0.0911714
Rv3562	393.503	0.801484	0.316366	-2.53341	0.0112958	0.0911714
Rv2112c	1455.65	0.137457	0.0543592	-2.52867	0.0114495	0.0917699
Rv3644c	569.237	0.201987	0.0798846	-2.52848	0.0114558	0.0917699
Rv0229c	534.127	-0.197445	0.0783605	2.5197	0.0117455	0.0938374
Rvnt15	957.965	-0.2278	0.0905003	2.51712	0.0118317	0.0942723
Rv0645c	489.38	0.20649	0.0822895	-2.50931	0.0120968	0.0956417
Rv0886	375.344	-0.248913	0.0993857	2.50452	0.0122618	0.0956417
Rv1026	338.688	0.236719	0.0944184	-2.50713	0.0121717	0.0956417
Rv2201	739.091	0.197837	0.0787913	-2.51089	0.0120426	0.0956417
Rv2483c	711.937	-0.182984	0.0729453	2.50852	0.012124	0.0956417
Rv2586c	2121.66	0.117977	0.0470726	-2.50628	0.0122007	0.0956417
Rv3552	389.365	0.945944	0.377394	-2.50651	0.0121928	0.0956417
Rv3737	646.907	0.179886	0.0718158	-2.50483	0.012251	0.0956417
Rv2337c	511.803	-0.195142	0.078105	2.49846	0.0124734	0.0969661
Rv3500c	298.476	-0.249408	0.0998516	2.49779	0.012497	0.0969661
Rv0172	2789.52	-0.300343	0.120368	2.49521	0.0125882	0.0974191
Rv2210c	1084.94	-0.146991	0.0589688	2.49268	0.0126782	0.097626
Rv3792	604.237	0.186139	0.0746765	-2.49261	0.0126808	0.097626
Rv0250c	971.996	-0.192612	0.0773746	2.48935	0.0127978	0.0982709
Rv2558	1272.35	-0.176834	0.0711064	2.48689	0.0128867	0.0984438
Rv3579c	1420.53	0.162276	0.0652508	-2.48695	0.0128843	0.0984438
Rv0867c	2668.13	0.176262	0.0709373	-2.48476	0.0129638	0.0987779
Rv0621	269.791	-0.255216	0.102758	2.48366	0.0130041	0.098831
Rv2703	4690.1	0.111222	0.0448598	-2.47932	0.0131634	0.0995569
Rv3049c	1805.24	-0.137355	0.0554225	2.47832	0.0132004	0.0995569
Rv3265c	916.01	0.160544	0.0647685	-2.47873	0.013185	0.0995569
Rv1198	1536.49	-0.185324	0.0748249	2.47677	0.0132578	0.0997364
Rv2783c	4659.25	-0.126959	0.051325	2.47364	0.0133745	0.0998539
Rv3011c	658.576	0.179807	0.0726622	-2.47456	0.01334	0.0998539
Rv3767c	652.632	-0.183087	0.0740031	2.47405	0.0133592	0.0998539
Rv1016c	684.576	0.178678	0.0723219	-2.47059	0.013489	0.100455
Rv2818c	247.536	-0.273236	0.11077	2.4667	0.0136364	0.101299
Rv2064	584.983	0.219226	0.0889364	-2.46498	0.0137022	0.101533
Rv1820	513.509	-0.191942	0.0779347	2.46286	0.0137833	0.101626
Rv3514	411.136	-0.226813	0.0920892	2.46298	0.0137789	0.101626
Rv0677c	236.096	-0.283873	0.115377	2.46039	0.0138787	0.102076
Rv0316	620.905	0.195021	0.0793116	-2.45892	0.0139356	0.10224
Rv0485	2675.18	-0.123065	0.0501791	2.45252	0.0141859	0.10382
Rv1375	845.388	-0.153784	0.0628468	2.44696	0.0144066	0.105175
Rv0474	422.115	-0.220695	0.0903117	2.44371	0.0145372	0.105775
Rv0892	711.616	0.184706	0.0756292	-2.44225	0.0145959	0.105775
Rv2391	5981.64	-0.153803	0.0629677	2.44256	0.0145834	0.105775
Rv1483	1353.76	0.134489	0.0551123	-2.44027	0.0146764	0.105777
Rv1569	559.896	0.206973	0.0848092	-2.44045	0.0146688	0.105777
Rv2166c	1949.07	0.182015	0.0746349	-2.43873	0.0147389	0.105777
Rv3534c	225.748	0.274108	0.11236	-2.43955	0.0147054	0.105777
Rv0551c	248.808	0.262919	0.107972	-2.43507	0.0148888	0.106569
Rv0562	1565.97	0.136387	0.0560277	-2.43429	0.0149211	0.106569
Rv0683	2860.63	-0.106649	0.0438322	2.43313	0.0149689	0.106653
Rv0910	731.331	0.172799	0.0711627	-2.42822	0.0151732	0.107646
Rv3914	163.607	-0.321349	0.132349	2.42804	0.0151808	0.107646
Rv3921c	4416.04	0.104827	0.0432296	-2.42489	0.0153132	0.108325
Rv0587	479.162	0.194841	0.0808022	-2.41133	0.0158946	0.111112
Rv0755c	781.201	-0.177447	0.0735032	2.41414	0.0157725	0.111112
Rv1860	829.822	0.168935	0.0700101	-2.413	0.0158217	0.111112
Rv2195	5372.97	-0.118831	0.0492696	2.41185	0.015872	0.111112
Rv3550	406.613	0.99351	0.411931	-2.41184	0.0158724	0.111112
Rv2344c	959.015	0.157799	0.0654776	-2.40996	0.0159541	0.111266
Rv3123	519.415	0.413237	0.171683	-2.40697	0.0160854	0.111918
Rv2894c	768.279	0.230882	0.096117	-2.40209	0.0163015	0.113156
Rv1180	1553.79	-0.158764	0.0661802	2.39896	0.0164416	0.113862
Rv2696c	2427.6	0.130006	0.0542588	-2.39604	0.0165735	0.114508
Rv0114	264.059	-0.242747	0.101486	2.39192	0.0167604	0.115529
Rv1797	2215.14	-0.117035	0.0490651	2.38531	0.0170649	0.117356
Rv1297	12967.5	-0.110853	0.0466012	2.37877	0.0173705	0.119181
Rv3533c	215.412	0.267124	0.11265	-2.37128	0.0177265	0.121343
Rv1791	611.597	-0.183754	0.0776445	2.36661	0.0179517	0.122319
Rv3413c	943.283	-0.154269	0.0651839	2.36667	0.0179488	0.122319
Rv3422c	187.587	-0.283311	0.119826	2.36436	0.0180611	0.122782
Rv2610c	1002.83	0.149428	0.0632556	-2.3623	0.0181621	0.123186
Rv0143c	1014.14	0.138181	0.05853	-2.36085	0.0182329	0.123242
Rv2609c	1123.54	0.148273	0.0628158	-2.36044	0.0182534	0.123242
Rv3708c	1961.86	0.118065	0.0500951	-2.35681	0.0184325	0.124168
Rv0873	1804.3	-0.125511	0.053276	2.35586	0.0184797	0.124204
Rv2215	2875.74	0.106503	0.0452266	-2.35488	0.0185289	0.124253
Rv2363	333.17	0.21684	0.0921803	-2.35234	0.0186555	0.124819
Rv3671c	1125.6	0.147201	0.0627518	-2.34577	0.0189876	0.126755
Rv1172c	1011.97	-0.140266	0.0599941	2.338	0.0193872	0.129132
Rv0113	373.927	-0.210056	0.0899462	2.33535	0.019525	0.129758
Rv0541c	860.314	0.157663	0.0675772	-2.33308	0.0196438	0.129848
Rv3258c	1084.65	0.159154	0.0682305	-2.33259	0.0196699	0.129848
Rv3603c	1010.8	0.157914	0.0676944	-2.33275	0.019661	0.129848
Rv3623	307.329	-0.231762	0.0994598	2.33021	0.0197949	0.13015
Rv3717	799.117	-0.158757	0.0681347	2.33005	0.0198035	0.13015
Rvnt32	1809.04	-0.304529	0.130754	2.32903	0.0198573	0.130215
Rv2725c	1474.06	-0.133984	0.0576524	2.324	0.0201254	0.131681
Rv1063c	346.609	-0.20955	0.0902014	2.32313	0.0201722	0.131697
Rv0932c	8120.08	0.100859	0.0434466	-2.32145	0.0202628	0.131997
Rv0140	310.87	-0.236329	0.102123	2.31416	0.0206589	0.134283
Rv2431c	1380.96	0.142847	0.0618315	-2.31027	0.0208734	0.13538
Rv2523c	415.826	0.203854	0.0885366	-2.30248	0.021308	0.137897
Rv0859	730.157	-0.157038	0.0684235	2.29509	0.021728	0.140309
Rv2043c	206.954	-0.253156	0.110533	2.29033	0.0220023	0.141771
Rv0667	17126.3	-0.0797609	0.0348453	2.289	0.0220794	0.14196
Rv0074	1021.7	0.145667	0.0639303	-2.27852	0.0226956	0.143912
Rv1280c	1316.89	0.132756	0.0582648	-2.27849	0.0226974	0.143912
Rv1595	5627.41	0.114076	0.0500058	-2.28125	0.0225335	0.143912
Rv2045c	461.774	-0.20502	0.089987	2.27833	0.0227069	0.143912
Rv2361c	410.75	0.204486	0.0896119	-2.28191	0.0224947	0.143912
Rv2447c	1278.81	0.148155	0.0650356	-2.27806	0.022723	0.143912
Rv2724c	559.637	-0.172978	0.0758374	2.2809	0.0225541	0.143912
Rv1396c	2131.67	-0.134945	0.0592848	2.27621	0.0228332	0.143995
Rv3589	491.204	0.18589	0.0816466	-2.27676	0.0228004	0.143995
Rv1103c	244.428	-0.300731	0.132455	2.27044	0.0231808	0.145106
Rv3303c	805.455	0.153558	0.0675838	-2.27211	0.0230796	0.145106
Rv3436c	1483.96	0.124495	0.0548182	-2.27106	0.0231433	0.145106
Rv3555c	307.97	0.439723	0.193707	-2.27004	0.0232052	0.145106
Rv2169c	897.081	-0.145662	0.0644446	2.26027	0.0238047	0.148541
Rv3581c	2658.65	0.107698	0.0476833	-2.2586	0.0239082	0.148874
Rv0970	648.306	0.158843	0.070482	-2.25367	0.024217	0.150166
Rv1230c	1061.27	-0.137421	0.0609557	2.25445	0.0241681	0.150166
Rvnt37	372.441	-0.242196	0.10764	2.25006	0.0244454	0.151265
Rv1872c	23075.2	-0.0898878	0.0399823	2.24819	0.0245641	0.151368
Rv2125	791.143	0.161274	0.0717232	-2.24856	0.0245404	0.151368
Rv1703c	1653.92	0.128366	0.0572858	-2.2408	0.0250393	0.153657
Rv2364c	601.797	0.168422	0.0751356	-2.24157	0.024989	0.153657
Rv0914c	402.043	-0.201418	0.0900065	2.23782	0.0252331	0.154527
Rv1617	1598.05	0.118854	0.0531387	-2.23668	0.0253073	0.154662
Rv2430c	1571.19	0.129306	0.0579073	-2.23298	0.0255501	0.155824
Rv3519	822.716	-0.145399	0.0653042	2.22648	0.0259819	0.158132
Rv3677c	1442.09	0.124085	0.0558158	-2.22311	0.0262086	0.159185
Rv0475	2066.95	0.128966	0.0581839	-2.21653	0.0266553	0.161295
Rv1618	1150.97	0.140099	0.0632105	-2.21639	0.0266649	0.161295
Rv3459c	1608.92	-0.128204	0.0579439	2.21255	0.0269285	0.162558
Rv0268c	1106.96	-0.166327	0.0752097	2.21151	0.0270008	0.162663
Rv1387	3789.81	-0.120167	0.0543596	2.2106	0.0270635	0.16271
Rv2192c	791.389	0.158544	0.0717462	-2.2098	0.0271194	0.162716
Rv0545c	4646.94	0.0876727	0.0397323	-2.20659	0.027343	0.163396
Rv2970A	598.71	-0.205475	0.0930932	2.2072	0.0273002	0.163396
Rv1753c	346.006	-0.198402	0.0899618	2.2054	0.0274258	0.163562
Rv0112	667.343	-0.161762	0.0735365	2.19975	0.0278245	0.165606
Rv3401	1389.2	-0.117796	0.0537197	2.19279	0.0283226	0.168233
Rv1932	1591.31	0.122914	0.0561286	-2.18986	0.0285346	0.169153
Rv0081	182.234	0.260925	0.119285	-2.18741	0.0287124	0.169867
Rv1256c	221.453	-0.24215	0.110816	2.18515	0.0288778	0.170506
Rv2970c	1415.32	0.119336	0.0546988	-2.1817	0.0291317	0.170998
Rv3005c	1572.68	-0.119975	0.0549925	2.18166	0.0291344	0.170998
Rv3391	502.277	-0.186529	0.0854858	2.18199	0.0291106	0.170998
Rv3568c	365.362	0.208363	0.0956056	-2.17941	0.0293014	0.171639
Rv3876	1021.8	-0.136588	0.0627466	2.17682	0.0294943	0.172428
Rv1899c	4321.41	0.0977456	0.0449435	-2.17486	0.0296409	0.172604
Rv3260c	2421.53	-0.130754	0.0601057	2.17541	0.0295997	0.172604
Rv3597c	2888.87	-0.109137	0.0502509	2.17183	0.0298682	0.173587
Rv0907	690.816	0.156499	0.0720886	-2.17093	0.0299366	0.173644
Rv0103c	1471.55	0.12055	0.0556896	-2.16469	0.0304118	0.175804
Rv0777	1083.9	0.129503	0.0598339	-2.16438	0.0304352	0.175804
Rv2496c	871.671	0.149507	0.0690976	-2.16371	0.0304869	0.175804
Rv2518c	883.978	0.159312	0.0737201	-2.16104	0.0306924	0.176645
Rv1868	366.598	-0.198714	0.0921094	2.15737	0.0309766	0.177248
Rv2721c	3041.77	-0.107141	0.0496332	2.15865	0.0308775	0.177248
Rv3548c	434.078	0.676883	0.313748	-2.15741	0.0309738	0.177248
Rv0747	396.287	-0.209785	0.0976132	2.14914	0.031623	0.179217
Rv1296	1020.66	0.133131	0.0618694	-2.15181	0.0314121	0.179217
Rv2579	297.293	-0.210747	0.0980567	2.14923	0.0316159	0.179217
Rv2928	850.29	0.145563	0.0676727	-2.15098	0.0314776	0.179217
Rv2939	668.454	0.172775	0.080381	-2.14945	0.031599	0.179217
Rv1488	1398.44	0.118782	0.055385	-2.14465	0.0319805	0.180897
Rv1193	995.477	0.14299	0.0667141	-2.14333	0.0320867	0.180909
Rv3801c	5483.04	-0.10044	0.0468666	2.14311	0.0321046	0.180909
Rvnt12	908.602	-0.194803	0.0910315	2.13995	0.0323585	0.181994
Rv1360	1286.8	-0.137498	0.0642927	2.13862	0.0324661	0.182253
Rv1431	355.896	-0.200449	0.0937951	2.13709	0.0325904	0.182605
Rv1751	2401.99	0.103894	0.0486648	-2.13488	0.0327706	0.182923
Rv2440c	1598.82	-0.121726	0.0570055	2.13534	0.0327332	0.182923
Rv2751	556.059	0.168553	0.0790022	-2.13353	0.0328813	0.183196
Rv2102	712.78	0.147225	0.0690501	-2.13215	0.0329946	0.183482
Rv2521	204.604	-0.241835	0.113549	2.12979	0.0331893	0.183993
Rv2992c	1227.97	0.126934	0.0596067	-2.12953	0.0332106	0.183993
Rv0146	1030.15	0.15782	0.0742365	-2.12591	0.0335105	0.185308
Rv3152	1383.03	-0.134786	0.0634361	2.12475	0.0336076	0.185499
Rv1095	2970.27	0.10843	0.0510887	-2.12239	0.0338048	0.186241
Rv0760c	587.451	-0.157631	0.074347	2.1202	0.0339889	0.186561
Rv1417	363.433	0.191169	0.0901648	-2.12022	0.0339878	0.186561
Rv3010c	593.648	0.15719	0.0742048	-2.11832	0.0341477	0.187087
Rv0186	1613.69	0.117587	0.0556737	-2.11207	0.0346805	0.189655
Rv1326c	1088.58	0.123115	0.0584395	-2.10671	0.0351426	0.191742
Rv2694c	685.061	0.15506	0.0736228	-2.10615	0.0351916	0.191742
Rv2220	3325.43	-0.113154	0.0537975	2.10333	0.035437	0.192725
Rv0627	355.054	0.192018	0.091373	-2.10147	0.0355994	0.193254
Rv2204c	2895.7	-0.110619	0.0527137	2.09848	0.0358624	0.194326
Rv0495c	692.799	-0.154552	0.0739141	2.09097	0.0365307	0.197561
Rv3491	1110.87	-0.149158	0.071358	2.09028	0.0365929	0.197561
Rv2681	965.917	0.136825	0.0655139	-2.08849	0.036754	0.198071
Rv0298	676.809	-0.15283	0.0732274	2.08706	0.0368826	0.19827
Rv0968	246.967	-0.221578	0.106191	2.08659	0.0369248	0.19827
Rv1020	1521.93	0.127329	0.0611167	-2.08337	0.0372172	0.199479
Rv0015c	1323.09	0.11347	0.0545374	-2.0806	0.0374704	0.200473
Rv2883c	2086.4	0.10368	0.0498736	-2.07886	0.0376304	0.200605
Rv2993c	822.371	0.141818	0.068215	-2.07899	0.0376182	0.200605
Rv3169	199.118	-0.242243	0.116572	2.07805	0.0377045	0.200639
Rv3875	5758.39	-0.0906611	0.0436448	2.07725	0.0377788	0.200674
Rv2074	820.61	0.143801	0.069257	-2.07634	0.0378629	0.200762
Rv2614c	1104.52	0.128754	0.0621151	-2.07284	0.0381875	0.202121
Rv1329c	437.339	0.179649	0.0868167	-2.06929	0.0385187	0.20351
Rv0499	433.8	0.174631	0.0844228	-2.06852	0.0385908	0.203529
Rv0833	517.365	0.169056	0.0818257	-2.06605	0.0388236	0.204393
Rv3050c	2124.59	0.100858	0.0488517	-2.06456	0.0389642	0.204769
Rv1128c	290.024	0.247595	0.120056	-2.06234	0.0391754	0.205152
Rv3880c	647.43	-0.155102	0.0751907	2.06278	0.0391331	0.205152
Rv1345	787.413	0.136754	0.0663816	-2.06012	0.039387	0.205534
Rv3889c	239.437	-0.212919	0.103331	2.06056	0.0393453	0.205534
Rv1837c	4183.74	-0.0931	0.0452532	2.05731	0.0396561	0.206212
Rv2442c	1334.84	-0.119441	0.0580443	2.05776	0.0396131	0.206212
Rv1229c	1289.45	0.114545	0.0557017	-2.0564	0.0397435	0.206304
Rv1248c	3460.98	-0.0929834	0.0452841	2.05333	0.0400402	0.207481
Rv3645	1619.74	0.129462	0.0633141	-2.04475	0.0408792	0.211459
Rv1393c	243.644	-0.251702	0.123266	2.04195	0.0411569	0.212525
Rv1419	511.613	-0.159171	0.0780238	2.04004	0.0413468	0.213134
Rv3107c	310.261	-0.197077	0.096679	2.03847	0.041503	0.213567
Rv0538	427.666	-0.168581	0.0827637	2.0369	0.0416603	0.213807
Rv0948c	664.17	0.143367	0.070416	-2.036	0.0417508	0.213807
RVnc0004	1735.02	-0.336973	0.16552	2.03585	0.0417659	0.213807
Rv3412	1799.78	-0.137421	0.0675845	2.03332	0.04202	0.21453
Rv3477	5274.39	-0.10595	0.0521149	2.033	0.042052	0.21453
Rv0865	511.569	0.162913	0.0801665	-2.03219	0.0421346	0.214582
Rv0056	939.026	-0.134962	0.0665128	2.02912	0.042446	0.215798
Rv2535c	1321.94	0.117316	0.057853	-2.02783	0.0425779	0.216097
Rv2156c	1340.14	0.118515	0.0584756	-2.02675	0.0426878	0.216285
Rv0580c	160.72	-0.256332	0.126681	2.02345	0.0430267	0.217621
Rv0735	382.415	0.180934	0.0894805	-2.02204	0.0431719	0.217621
Rv1666c	232.54	0.233952	0.115688	-2.02227	0.0431487	0.217621
Rv1275	875.662	-0.131989	0.0653562	2.01953	0.043432	0.218561
Rv1536	2748.24	-0.0973211	0.048211	2.01865	0.0435239	0.218652
Rv1730c	352.006	-0.193836	0.0961017	2.01698	0.0436972	0.218781
Rv2005c	321.547	-0.203139	0.100705	2.01717	0.0436774	0.218781
Rv2691	548.874	0.161388	0.0800784	-2.01538	0.0438649	0.219178
Rv2978c	554.639	-0.158316	0.0785763	2.01481	0.0439244	0.219178
Rv2023c	155.348	-0.266712	0.132471	2.01337	0.0440757	0.219209
Rv2753c	2082.64	0.100474	0.0499043	-2.01334	0.0440785	0.219209
Rv0409	793.969	0.132861	0.0660601	-2.01122	0.0443021	0.219584
Rv2895c	865.932	0.131832	0.0655446	-2.01134	0.0442897	0.219584
Rv1257c	1062.94	-0.125794	0.0626285	2.00858	0.0445818	0.220234
Rv2731	618.854	-0.15271	0.0760049	2.00922	0.044514	0.220234
Rv3820c	276.424	-0.203271	0.101262	2.00738	0.0447091	0.220495
Rv0141c	395.877	-0.171823	0.0858201	2.00213	0.0452711	0.221986
Rv2584c	1684.56	0.109865	0.0548502	-2.00299	0.0451779	0.221986
Rv3566A	152.034	0.268224	0.13397	-2.00212	0.0452716	0.221986
Rv3722c	1793.44	0.107451	0.0536783	-2.00176	0.0453108	0.221986
Rv0107c	2370.78	-0.0965885	0.0484343	1.99422	0.0461281	0.223044
Rv0221	1033.06	0.122175	0.0613476	-1.99152	0.0464238	0.223044
Rv0480c	446.623	0.180028	0.090462	-1.9901	0.0465803	0.223044
Rv1211	2221.22	-0.103966	0.0522186	1.99097	0.0464843	0.223044
Rv2154c	2070.12	0.107538	0.0539685	-1.9926	0.0463053	0.223044
Rv2603c	1422.38	0.108216	0.0543673	-1.99047	0.0465397	0.223044
Rv3051c	8860.46	0.105718	0.0531169	-1.99029	0.0465593	0.223044
Rv3207c	1555.65	-0.106356	0.0532502	1.99729	0.0457942	0.223044
Rv3219	8889.37	-0.086175	0.0431236	1.99832	0.0456816	0.223044
Rv3593	1274.45	0.112724	0.0564424	-1.99714	0.0458096	0.223044
Rv3624c	529.928	-0.153561	0.077015	1.99391	0.0461624	0.223044
Rv3707c	554.506	0.149669	0.0750665	-1.99382	0.0461713	0.223044
Rv3918c	627.906	-0.148173	0.0742665	1.99515	0.0460265	0.223044
RVnc0013	8452.4	-0.332407	0.166907	1.99157	0.0464183	0.223044
Rv1711	750.377	-0.134378	0.0676336	1.98685	0.0469391	0.223311
Rv2516c	249.158	-0.217233	0.109317	1.98718	0.0469025	0.223311
Rv2524c	22877.1	-0.106221	0.0534262	1.98819	0.0467906	0.223311
Rv2704	590.125	0.143532	0.072209	-1.98773	0.0468414	0.223311
Rv3435c	887.531	0.12345	0.0621544	-1.98618	0.0470128	0.223311
Rv2382c	315.619	-0.190577	0.0960119	1.98493	0.0471522	0.22341
Rv3194c	464.109	0.167743	0.0845206	-1.98464	0.0471845	0.22341
Rv0528	1036.06	0.120737	0.0608685	-1.98358	0.0473032	0.223615
Rv2478c	218.383	0.229637	0.115821	-1.98268	0.0474033	0.223732
Rv0367c	152.36	-0.255266	0.128897	1.98039	0.0476594	0.224226
Rv2419c	943.816	0.121404	0.0612905	-1.98079	0.0476143	0.224226
Rv2484c	1000.25	-0.133404	0.067564	1.97449	0.0483261	0.226643
Rv3400	566.149	-0.149653	0.0757791	1.97485	0.0482849	0.226643
Rv2052c	789.39	0.139891	0.070922	-1.97247	0.0485561	0.227004
Rv2259	1344.38	0.110425	0.0559811	-1.97255	0.0485468	0.227004
Rv2226	1077.43	0.124087	0.0631692	-1.96436	0.0494885	0.230998
Rv0981	523.608	-0.16282	0.0829235	1.9635	0.0495881	0.231099
Rv1217c	265.47	-0.204351	0.104283	1.95958	0.0500453	0.232513
Rv3230c	191.404	-0.241455	0.123304	1.95821	0.0502053	0.232513
Rv3690	246.431	-0.206185	0.105254	1.95894	0.0501198	0.232513
Rv3863	722.832	-0.137322	0.0701112	1.95863	0.0501565	0.232513
Rv0099	294.957	-0.203641	0.104109	1.95603	0.0504615	0.232972
Rv3305c	565.019	0.143673	0.073434	-1.95649	0.050408	0.232972
Rv1157c	739.94	-0.142884	0.0731279	1.9539	0.0507134	0.233046
Rv2907c	331.262	-0.175154	0.0896259	1.95428	0.0506679	0.233046
Rv3879c	1903.48	-0.100594	0.0514785	1.9541	0.0506889	0.233046
Rv2920c	248.062	-0.225445	0.115439	1.95294	0.0508262	0.233202
Rv2680	943.055	0.1409	0.0722033	-1.95144	0.051005	0.233661
Rv3920c	2939.04	0.0874364	0.0448358	-1.95015	0.0511586	0.234003
Rv1132	791.239	0.296779	0.152278	-1.94893	0.0513035	0.234304
Rv0673	307.313	-0.18565	0.0953231	1.94759	0.0514642	0.234677
Rv1077	1472.51	-0.110053	0.0565633	1.94566	0.0516951	0.235046
Rv1983	738.522	-0.132466	0.0680852	1.94559	0.0517037	0.235046
Rv1451	2321.43	0.0962727	0.0495321	-1.94365	0.0519382	0.23575
Rv3418c	8333.61	0.0935127	0.0481722	-1.94122	0.052232	0.236721
Rv0239	1552.7	-0.104026	0.053656	1.93875	0.0525313	0.237714
Rv0291	1913.63	-0.100261	0.0517719	1.9366	0.0527947	0.23813
Rv2386a	178.431	-0.243582	0.125746	1.9371	0.0527333	0.23813
Rv2952	939.197	0.124787	0.0644549	-1.93603	0.0528641	0.23813
Rv2572c	936.08	0.134524	0.0695279	-1.93482	0.0530126	0.238436
Rv3268	1306.04	0.125332	0.0648382	-1.93299	0.0532372	0.239083
Rv0509	3970.01	-0.0930119	0.048164	1.93115	0.0534645	0.239165
Rv0929	314.531	0.191579	0.099176	-1.93171	0.0533956	0.239165
Rv1364c	558.297	-0.148641	0.076981	1.93088	0.0534975	0.239165
Rv1628c	416.151	0.171579	0.0889224	-1.92953	0.053665	0.239553
Rv2244	1848.21	-0.261531	0.135677	1.92759	0.0539056	0.240265
Rv0856	318.243	-0.181833	0.0943967	1.92626	0.0540713	0.240642
Rv0466	1333	0.112303	0.0583285	-1.92536	0.0541849	0.240786
Rv2477c	3838.81	0.0803286	0.0417568	-1.92373	0.0543887	0.241294
Rv3853	514.081	-0.163875	0.085212	1.92314	0.0544621	0.241294
Rv1310	6231.43	-0.09013	0.046895	1.92195	0.0546115	0.241595
Rv2716	331.223	-0.180621	0.0942669	1.91606	0.0553577	0.243804
Rv3508	1471.72	-0.117768	0.0614459	1.91662	0.0552864	0.243804
Rv3584	1742.75	-0.103752	0.0541279	1.9168	0.0552636	0.243804
Rv2325c	759.005	0.132111	0.0689922	-1.91486	0.0555099	0.244028
Rv3883c	1316.15	0.109755	0.0573322	-1.91437	0.0555731	0.244028
Rv3628	491.219	0.149123	0.0781823	-1.90738	0.0564712	0.247604
Rv0118c	250.404	-0.209611	0.109943	1.90654	0.0565796	0.247713
Rv0079	167.409	-0.267302	0.140365	1.90434	0.0568659	0.247868
Rv0243	4089.51	-0.0964052	0.0506188	1.90453	0.0568409	0.247868
Rv1220c	573.93	0.180047	0.0945441	-1.90437	0.0568615	0.247868
Rv1239c	226.824	-0.211875	0.111297	1.90369	0.0569509	0.247874
Rv1624c	176.142	-0.239649	0.125973	1.90238	0.0571219	0.248254
Rv1658	961.686	0.116934	0.0615139	-1.90094	0.0573099	0.248706
Rv0131c	179.719	-0.228426	0.120318	1.89852	0.0576278	0.249539
Rv0529	704.624	0.133385	0.0702691	-1.8982	0.0576701	0.249539
Rv3897c	360.233	-0.178919	0.0943313	1.89671	0.0578659	0.250021
Rv1390	906.678	-0.123714	0.0652608	1.89569	0.0580017	0.250243
Rv3199c	1198.97	0.116138	0.0613161	-1.89408	0.0582138	0.250793
Rv0092	840.213	0.129964	0.0687054	-1.89161	0.0585427	0.251336
Rv2508c	222.127	0.213706	0.113036	-1.89059	0.0586789	0.251336
Rv2956	721.04	-0.160161	0.0846375	1.89232	0.0584482	0.251336
Rv3483c	464.295	0.151889	0.0803308	-1.8908	0.058651	0.251336
Rv1071c	629.02	0.141685	0.0749804	-1.88962	0.0588083	0.251526
Rv0296c	376.101	0.171681	0.0909797	-1.88703	0.0591564	0.251632
Rv1281c	608.659	0.137007	0.0726333	-1.88628	0.0592575	0.251632
Rv2590	4054.76	-0.114252	0.0605575	1.88668	0.0592039	0.251632
Rv3312c	245.577	-0.199761	0.105833	1.8875	0.0590927	0.251632
Rv3439c	325.332	0.17823	0.0944097	-1.88783	0.0590482	0.251632
Rv3774	1482.18	0.110399	0.0585754	-1.88473	0.0594656	0.252155
Rv3824c	1149.77	-0.151713	0.0805307	1.88392	0.0595761	0.252262
Rv3852	708.444	-0.130294	0.0692022	1.8828	0.059727	0.25254
Rv1303	2051.13	-0.105328	0.0562105	1.87382	0.0609557	0.257002
Rv2941	4399.18	-0.114697	0.0612077	1.8739	0.0609446	0.257002
Rv0227c	1410.98	0.115051	0.0615039	-1.87063	0.0613958	0.25849
Rv0246	216.153	-0.226482	0.121294	1.86721	0.0618718	0.259756
Rv0672	718.681	-0.143113	0.0766399	1.86735	0.0618528	0.259756
Rv0305c	522.619	-0.144539	0.0775092	1.8648	0.062209	0.260803
Rv0460	346.765	0.180956	0.0972127	-1.86145	0.0626812	0.262411
Rv2425c	921.591	0.116881	0.0628119	-1.86081	0.0627704	0.262414
Rv1320c	969.406	0.120541	0.0648524	-1.85869	0.0630709	0.263299
Rv0045c	664.537	-0.131135	0.0706606	1.85584	0.0634763	0.264247
Rv1535	1388.47	-0.159088	0.0857011	1.85631	0.0634093	0.264247
Rv1392	2539.63	0.0857058	0.0462223	-1.85421	0.0637095	0.264475
Rv3287c	287.004	-0.190242	0.102567	1.85481	0.0636235	0.264475
Rv0036c	641.879	0.13222	0.0713522	-1.85306	0.0638735	0.264784
Rv1028c	248.152	-0.191593	0.10372	1.84722	0.064715	0.267898
Rv3330	624.031	0.137082	0.0743668	-1.84332	0.0652821	0.269869
Rv0632c	1653.41	-0.0940282	0.0511403	1.83863	0.0659692	0.27233
Rv1133c	8256.74	0.0927594	0.0504943	-1.83703	0.0662056	0.272926
Rv0876c	782.925	0.125398	0.0682955	-1.83611	0.066341	0.273104
Rv0270	2194.13	-0.100861	0.0550089	1.83353	0.0667236	0.273918
Rv0935	1423.77	0.10283	0.0560791	-1.83366	0.066704	0.273918
Rv3574	214.788	0.214159	0.116985	-1.83065	0.0671528	0.275299
Rv1659	650.441	0.14204	0.0777139	-1.82773	0.0675896	0.276642
Rv2474c	545.417	0.138886	0.0760097	-1.82722	0.0676673	0.276642
Rv1596	3396.95	0.102901	0.0563808	-1.82511	0.0679847	0.277553
Rv3455c	1874.11	0.0998806	0.0547442	-1.8245	0.0680772	0.277553
Rv2919c	605.837	-0.130162	0.0713973	1.82307	0.0682927	0.278049
Rv0179c	1795.99	-0.102171	0.0560685	1.82225	0.068417	0.278173
Rv0003	1239.73	-0.106468	0.0585478	1.81848	0.0689906	0.280121
Rv0054	794.352	-0.125108	0.0688859	1.81616	0.0693458	0.281101
Rv1425	571.241	-0.13597	0.074887	1.81567	0.0694216	0.281101
Rv3003c	1918.49	-0.101738	0.056101	1.81347	0.0697586	0.28208
Rv0533c	905.689	0.117912	0.0650597	-1.81236	0.0699299	0.282387
Rv2183c	488.662	0.154097	0.0850639	-1.81154	0.0700566	0.282514
Rv0659c	1541.38	0.10755	0.0594309	-1.80966	0.0703488	0.283307
Rv1408	650.565	0.132658	0.0733685	-1.8081	0.0705903	0.283894
Rv2953	1700.53	0.099431	0.0550264	-1.80697	0.0707673	0.28422
Rv2216	1268.51	0.104857	0.0581309	-1.80381	0.0712611	0.28543
Rv2589	937.532	0.119638	0.0663065	-1.80431	0.0711826	0.28543
Rv0052	354.735	0.165931	0.0922216	-1.79927	0.0719767	0.286746
Rv1007c	675.037	0.128864	0.0716047	-1.79966	0.0719136	0.286746
Rv1025	229.807	0.198006	0.11	-1.80005	0.0718532	0.286746
Rv2291	1560.67	0.0997854	0.0554583	-1.79929	0.0719731	0.286746
Rv3198c	867.117	0.120251	0.0670347	-1.79386	0.0728358	0.289779
Rv1918c	832.023	0.119824	0.0669649	-1.78935	0.0735584	0.29187
Rv3015c	168.74	0.220556	0.12323	-1.78979	0.0734872	0.29187
Rv0576	660.392	-0.124512	0.0696818	1.78687	0.0739582	0.293065
Rv3098A	369.027	-0.180614	0.101121	1.78612	0.0740797	0.293154
Rv2634c	425.11	0.166153	0.0931839	-1.78306	0.0745759	0.294332
Rv3794	2151.02	0.0987951	0.0553971	-1.7834	0.0745213	0.294332
Rv0072	1223.93	0.104842	0.0590711	-1.77484	0.0759245	0.298556
Rv2260	424.379	0.149741	0.0843643	-1.77493	0.0759092	0.298556
Rv3091	999.074	0.106928	0.0602514	-1.77469	0.0759483	0.298556
Rv0332	329.165	0.172263	0.0971894	-1.77245	0.0763204	0.299224
Rv2604c	529.366	0.143165	0.0807681	-1.77254	0.0763044	0.299224
Rv0263c	402.436	-0.166218	0.0939691	1.76886	0.076917	0.301165
Rv0302	552.83	0.132724	0.0750856	-1.76763	0.0771221	0.30157
Rv0490	2141.68	0.0862806	0.0488639	-1.76573	0.0774406	0.302416
Rv3036c	411.649	0.164075	0.0929807	-1.76461	0.0776294	0.302755
Rv0897c	366.313	-0.155081	0.0881181	1.75993	0.0784204	0.304626
Rv1622c	775.638	-0.154136	0.0876177	1.75919	0.0785459	0.304626
Rv2242	689.872	0.12685	0.0720847	-1.75973	0.0784536	0.304626
Rv3319	416.408	-0.149133	0.084767	1.75933	0.0785213	0.304626
Rv3526	571.751	0.14284	0.0812175	-1.75873	0.078623	0.304626
Rv0691A	205.804	-0.220681	0.125678	1.75592	0.0791021	0.306082
Rv1540	860.001	0.119085	0.0680279	-1.75053	0.0800277	0.30926
Rv0444c	1080.15	0.10429	0.0596241	-1.74913	0.080268	0.309784
Rv1468c	688.279	-0.130105	0.0745116	1.7461	0.080794	0.309797
Rv1847	228.018	0.19651	0.112517	-1.74649	0.0807265	0.309797
Rv2235	422.819	0.152276	0.0871866	-1.74655	0.0807153	0.309797
Rv3276c	999.393	0.115264	0.0659702	-1.74721	0.0806001	0.309797
Rv3672c	968.133	0.107972	0.0617526	-1.74847	0.080383	0.309797
Rv0223c	381.268	0.166223	0.0952499	-1.74512	0.0809632	0.310045
Rv0756c	526.56	0.136862	0.0785531	-1.74228	0.0814587	0.310738
Rv2027c	185.959	-0.214923	0.123274	1.74345	0.0812546	0.310738
Rv2553c	1596.59	0.0984152	0.0564834	-1.74237	0.0814432	0.310738
Rv1066	207.794	-0.241165	0.138622	1.73973	0.0819066	0.311645
Rv1704c	497.291	0.169121	0.0972109	-1.73973	0.0819057	0.311645
Rvnt02	503.468	-0.16417	0.0944712	1.73778	0.0822497	0.312549
Rv0086	405.515	0.156029	0.0900108	-1.73344	0.0830167	0.313975
Rv0686	812.147	-0.113968	0.0657785	1.73261	0.0831656	0.313975
Rv0700	4090.22	-0.0768402	0.0443204	1.73374	0.0829637	0.313975
Rv0869c	961.496	0.106245	0.0613006	-1.73318	0.0830637	0.313975
Rv1260	874.248	0.128476	0.0741746	-1.73207	0.0832605	0.313975
Rv2331A	167.175	0.217782	0.125722	-1.73226	0.0832274	0.313975
Rv3409c	1364.2	-0.0939463	0.0542918	1.7304	0.0835595	0.314702
Rv2222c	2470.83	-0.0870368	0.0503523	1.72856	0.0838885	0.31514
Rv2313c	706.573	-0.126153	0.072973	1.72876	0.0838521	0.31514
Rv3780	495.739	0.141701	0.0820152	-1.72774	0.084034	0.315287
Rv2885c	644.579	-0.131386	0.0761507	1.72535	0.0844648	0.316503
Rv0714	1741.76	0.0905107	0.0525022	-1.72394	0.0847182	0.317051
Rv1328	2289.69	0.0940926	0.0546237	-1.72256	0.0849682	0.317586
Rv0532	360.05	-0.167983	0.0976966	1.71943	0.0855355	0.319304
Rv0062	706.594	0.136444	0.0794444	-1.71748	0.0858916	0.319364
Rv2066	732.754	0.122968	0.0716159	-1.71705	0.0859698	0.319364
Rv2230c	427.209	0.142181	0.0827508	-1.71818	0.0857632	0.319364
Rvnt25	1901.26	-0.304384	0.177278	1.71698	0.0859826	0.319364
Rv0075	814.787	0.114513	0.0667713	-1.71501	0.0863441	0.320042
Rv1467c	1093.7	-0.106914	0.0623476	1.7148	0.0863811	0.320042
Rv0226c	502.559	0.140322	0.0818897	-1.71354	0.0866126	0.320432
Rv1162	2625.47	0.0807519	0.0471553	-1.71247	0.0868107	0.320432
Rv3161c	483.466	-0.139093	0.0812008	1.71295	0.0867218	0.320432
Rv2702	657.634	0.12987	0.0758892	-1.71131	0.0870231	0.320817
Rv3741c	173.365	0.391609	0.229155	-1.70892	0.0874653	0.322046
Rv0142	197.242	-0.213431	0.125204	1.70467	0.0882565	0.324556
Rv0990c	241.498	-0.187429	0.110207	1.7007	0.0889995	0.326608
Rv2785c	1911.49	-0.102672	0.0603774	1.70051	0.089035	0.326608
Rv0682	3522.63	-0.0844601	0.0497491	1.69772	0.0895602	0.327369
Rv1315	1543.97	0.0908891	0.053575	-1.69648	0.0897944	0.327369
Rv2552c	504.069	0.146545	0.0863227	-1.69765	0.0895746	0.327369
Rv2587c	2487.15	0.0882787	0.0520234	-1.6969	0.0897147	0.327369
Rv2697c	812.101	0.116737	0.0687538	-1.6979	0.0895261	0.327369
Rv2343c	1456.86	0.0933793	0.055122	-1.69405	0.0902562	0.328648
Rv0639	4349.74	0.0698185	0.0413282	-1.68937	0.0911495	0.331087
Rv3197	1970.1	-0.0932168	0.0551729	1.68954	0.0911161	0.331087
Rv0276	2178.63	-0.0816575	0.0483868	1.6876	0.0914881	0.33191
Rv3095	618.986	0.128021	0.0759708	-1.68513	0.0919638	0.333228
Rv0788	1011.37	0.106055	0.062987	-1.68376	0.0922276	0.333776
Rv1094	7319.06	0.0718976	0.0427626	-1.68132	0.0927013	0.335081
Rv0896	3142.83	0.0886	0.052751	-1.67959	0.0930374	0.335887
Rv1870c	4975.36	-0.0802604	0.0478346	1.67787	0.0933718	0.336684
Rv3138	286.756	0.181287	0.108322	-1.67359	0.0942119	0.3393
Rv2957	297.686	-0.168607	0.100956	1.67011	0.0948971	0.341353
Rv2490c	178.323	-0.205963	0.12341	1.66893	0.0951311	0.34178
Rv2392	1906.62	-0.10956	0.0656719	1.6683	0.0952571	0.341818
Rv1433	426.258	0.155179	0.0931331	-1.66621	0.0956715	0.342063
Rv2116	336.467	0.172357	0.10343	-1.66642	0.0956289	0.342063
Rv3421c	265.832	0.182704	0.109584	-1.66725	0.095465	0.342063
Rv0552	241.579	-0.182699	0.110109	1.65926	0.0970644	0.345792
Rv1383	324.985	0.166104	0.100067	-1.65992	0.0969301	0.345792
Rv1538c	323.704	0.156305	0.0941728	-1.65977	0.0969611	0.345792
Rv1641	3614.35	-0.0762095	0.0459685	1.65786	0.0973454	0.345961
Rv1980c	2262.57	0.098847	0.0596229	-1.65787	0.0973437	0.345961
Rv0037c	639.152	0.12311	0.0743845	-1.65504	0.0979154	0.346972
Rv2744c	1270.7	0.0912412	0.0551342	-1.65489	0.0979462	0.346972
Rv2750	599.055	0.122446	0.0739981	-1.65472	0.0979811	0.346972
Rv2358	192.776	-0.195583	0.118283	1.65351	0.0982277	0.347328
Rv3304	275.841	0.178563	0.108084	-1.65207	0.0985196	0.347328
Rv3778c	2138.08	-0.0843003	0.0510492	1.65135	0.0986664	0.347328
Rv3913	407.509	-0.138653	0.0839636	1.65135	0.0986675	0.347328
Rv3923c	1623.01	0.0942292	0.0570088	-1.65289	0.0983534	0.347328
Rv2449c	620.721	0.122019	0.0739483	-1.65006	0.0989304	0.347841
Rv1920	211.035	-0.200059	0.12136	1.64848	0.0992542	0.348566
Rv1502	1722.08	0.10175	0.0617523	-1.64771	0.0994132	0.348711
Rv2942	3517.78	0.0683419	0.0415186	-1.64606	0.0997523	0.349487
Rv2446c	269.34	0.165443	0.10057	-1.64505	0.0999602	0.349802
Rv0848	496.031	0.131343	0.07989	-1.64404	0.100167	0.349887
Rv0949	891.189	0.106112	0.0645536	-1.64378	0.100221	0.349887
Rv0134	1189.5	0.106095	0.0648033	-1.63719	0.101592	0.350236
Rv0523c	243.39	0.181923	0.110759	-1.64251	0.100485	0.350236
Rv0893c	153.184	-0.210449	0.128563	1.63693	0.101645	0.350236
Rv0938	1191.67	-0.0940569	0.0572949	1.64163	0.100667	0.350236
Rv1636	1119.81	-0.104535	0.0638198	1.63797	0.101429	0.350236
Rv2051c	1942.14	0.0876587	0.0534957	-1.63861	0.101294	0.350236
Rv2459	745.084	-0.126979	0.0774204	1.64013	0.100978	0.350236
Rv2536	684.258	0.11835	0.0722696	-1.63761	0.101502	0.350236
Rv2909c	880.631	-0.105954	0.064745	1.63648	0.101739	0.350236
Rv3328c	567.658	0.130969	0.0799619	-1.6379	0.101443	0.350236
Rv3434c	400.728	0.142991	0.0872853	-1.6382	0.101379	0.350236
Rv3676	1271.3	0.0940707	0.0573877	-1.63921	0.101169	0.350236
Rv3236c	611.789	-0.119463	0.0731745	1.63257	0.102559	0.35265
Rv3608c	342.698	-0.155048	0.0950318	1.63154	0.102777	0.352989
Rv2855	855.78	-0.118465	0.0727632	1.62809	0.103506	0.355083
Rv1910c	199.201	-0.188872	0.116078	1.62711	0.103713	0.355382
Rv0400c	419.401	-0.135552	0.0833807	1.6257	0.104014	0.35576
Rv2148c	406.391	-0.138281	0.0850718	1.62547	0.104063	0.35576
Rv1129c	292.693	0.5925	0.365105	-1.62282	0.104628	0.356336
Rv2365c	160.813	0.216506	0.133446	-1.62242	0.104713	0.356336
Rv2406c	656.044	-0.130375	0.0803263	1.62306	0.104576	0.356336
Rv2869c	1277.57	0.091703	0.056498	-1.62312	0.104564	0.356336
Rv0757	609.974	-0.118475	0.0731299	1.62006	0.105219	0.35765
Rv0333	211.884	0.183897	0.113606	-1.61872	0.105507	0.358217
Rv0617	184.104	0.194291	0.120254	-1.61566	0.106167	0.358525
Rv1448c	1869.73	-0.10233	0.0633298	1.61582	0.106133	0.358525
Rv1464	866.519	0.108817	0.0672797	-1.61738	0.105795	0.358525
Rv1655	301.833	0.166859	0.103265	-1.61584	0.106129	0.358525
Rv3028c	3703.24	0.0727473	0.0450308	-1.6155	0.106203	0.358525
Rv0295c	539.305	0.126779	0.0786273	-1.6124	0.106875	0.359565
Rv0877	1077.95	-0.0996795	0.0617952	1.61306	0.106731	0.359565
Rv2673	441.792	0.135968	0.0843089	-1.61274	0.106801	0.359565
Rv1158c	258.439	-0.168523	0.104955	1.60568	0.108344	0.364095
Rv2745c	719.698	0.13285	0.0828169	-1.60414	0.108684	0.364823
Rv2563	412.025	0.137111	0.0855895	-1.60197	0.109163	0.366017
Rv0139	586.738	0.124328	0.0776565	-1.60099	0.109378	0.366325
Rv2965c	407.219	0.1367	0.0856047	-1.59687	0.110294	0.36846
Rv3596c	8844.21	-0.0580184	0.0363422	1.59645	0.110389	0.36846
Rv3872	868.548	-0.103781	0.0649871	1.59695	0.110278	0.36846
Rv3540c	307.949	0.171199	0.107341	-1.59491	0.110733	0.369193
Rv0732	2604.47	0.0799645	0.0501853	-1.59339	0.111074	0.369913
Rv1987	938.202	-0.114137	0.071747	1.59082	0.11165	0.371254
Rv3695	420.325	0.136129	0.0855898	-1.59048	0.111727	0.371254
Rv0373c	162.777	-0.195859	0.123355	1.58776	0.11234	0.371777
Rv0567	1160.72	0.0897292	0.0565153	-1.5877	0.112355	0.371777
Rv1059	412.133	-0.136855	0.0861476	1.58861	0.112148	0.371777
Rv1742	155.057	-0.209609	0.132032	1.58756	0.112386	0.371777
Rv1529	348.028	-0.147812	0.0931397	1.587	0.112513	0.371782
Rv3716c	486.741	0.138592	0.0873794	-1.5861	0.112717	0.372041
Rv1543	783.149	-0.130783	0.0826267	1.58282	0.113463	0.374088
Rv2905	2863.89	-0.0768239	0.0486798	1.57815	0.114532	0.377191
Rv0157A	419.569	-0.146914	0.0932487	1.5755	0.11514	0.377431
Rv1254	469.38	0.134303	0.085234	-1.57569	0.115096	0.377431
Rv2049c	391.945	0.162413	0.103045	-1.57613	0.114995	0.377431
Rv2307c	346.056	-0.14608	0.0926346	1.57694	0.114809	0.377431
Rv2568c	174.074	-0.196507	0.12478	1.57483	0.115295	0.377431
Rv2592c	761.312	0.151937	0.0964975	-1.57451	0.115369	0.377431
Rvnt23	452.236	-0.158154	0.100586	1.57232	0.115877	0.378676
Rv0377	164.875	-0.203132	0.129613	1.56722	0.117062	0.381624
Rv2389c	257.052	-0.168299	0.107357	1.56766	0.11696	0.381624
RVnc0021	9114.05	-0.238855	0.152449	1.56678	0.117165	0.381624
Rv1681	274.269	-0.159632	0.102018	1.56475	0.117643	0.382758
Rv3423c	586.182	-0.11344	0.072606	1.5624	0.118194	0.38413
Rv3571	297.779	0.15997	0.102521	-1.56037	0.118672	0.385261
Rv0496	1084.58	0.0957406	0.0614981	-1.55681	0.119517	0.387173
Rv2088	298.726	-0.148926	0.0957745	1.55496	0.119955	0.387173
Rv2188c	447.824	0.138345	0.0889913	-1.55459	0.120044	0.387173
Rv2506	163.413	0.201786	0.129623	-1.55672	0.119538	0.387173
Rv2974c	293.213	0.158632	0.101944	-1.55606	0.119693	0.387173
Rv3900c	381.167	0.1371	0.0881755	-1.55486	0.11998	0.387173
Rv3384c	230.289	-0.170126	0.109525	1.55331	0.12035	0.387737
Rv1014c	291.771	0.165539	0.106642	-1.55228	0.120594	0.388101
Rv0073	1663.66	0.0829744	0.053634	-1.54705	0.121852	0.390577
Rv1771	1226.16	-0.0981771	0.0634965	1.54618	0.122061	0.390577
Rv1780	340.024	0.144852	0.093579	-1.54791	0.121644	0.390577
Rv2538c	691.413	0.112252	0.0726174	-1.54579	0.122154	0.390577
Rv3059	408.236	-0.147965	0.0956891	1.54631	0.122029	0.390577
Rv3320c	234.208	-0.17284	0.111749	1.54668	0.12194	0.390577
Rv2223c	1009.56	0.1002	0.0649384	-1.543	0.122832	0.39232
Rv2685	652.218	0.107403	0.0697245	-1.54039	0.123466	0.393621
Rv3917c	984.034	-0.107023	0.0694849	1.54023	0.123505	0.393621
Rv3419c	603.566	0.114135	0.0741483	-1.53928	0.123737	0.393937
Rv0559c	1204.43	-0.0959807	0.0624027	1.53809	0.124028	0.394018
Rv1498c	466.902	0.124868	0.0811814	-1.53813	0.124016	0.394018
Rv2173	428.272	0.132952	0.0866072	-1.53512	0.124755	0.395905
Rv3520c	1601.37	0.0867947	0.056567	-1.53437	0.124939	0.396063
Rv1629	921.027	0.0985451	0.0643494	-1.53141	0.125669	0.397528
Rv3634c	495.644	0.121464	0.0793082	-1.53154	0.125636	0.397528
Rv2657c	582.097	0.131036	0.0856039	-1.53073	0.125837	0.397634
Rv3807c	778.972	0.106305	0.0695003	-1.52955	0.126127	0.398127
Rv0303	241.232	0.166522	0.108946	-1.52849	0.126392	0.398537
Rv3583c	8572.32	-0.0742153	0.0485927	1.52729	0.126688	0.399046
Rv1643	1435.07	-0.0957164	0.0627642	1.52502	0.127255	0.39956
Rv2326c	2064.99	0.0757209	0.0496212	-1.52598	0.127015	0.39956
Rv3903c	211.911	0.183157	0.120083	-1.52525	0.127196	0.39956
Rv3179	173.897	-0.198036	0.13002	1.52312	0.127728	0.400621
Rv1161	7362.48	0.0656365	0.0431272	-1.52193	0.128027	0.401134
Rv3209	720.108	0.117317	0.0771451	-1.52073	0.128328	0.401298
Rv3279c	196.142	0.174277	0.114608	-1.52064	0.128351	0.401298
Rv2678c	561.447	0.122538	0.080688	-1.51866	0.128848	0.402429
Rv2645	182.964	0.18993	0.125118	-1.51801	0.129012	0.402516
Rv3271c	728.391	0.106269	0.0700648	-1.51673	0.129335	0.402679
Rv3647c	500.209	-0.117371	0.0773578	1.51725	0.129205	0.402679
Rv1279	1119.57	0.0910061	0.0600518	-1.51546	0.129656	0.403254
Rv1391	2268.79	-0.0782324	0.0516577	1.51444	0.129915	0.403634
Rv0847	163.66	-0.209157	0.138307	1.51227	0.130464	0.403649
Rv1111c	951.75	0.100243	0.0662601	-1.51287	0.130313	0.403649
Rv1613	2243.77	0.0794318	0.0525004	-1.51297	0.130286	0.403649
Rv2410c	381.97	-0.133095	0.0879922	1.51258	0.130387	0.403649
Rv0264c	232.648	-0.157974	0.104638	1.50971	0.131117	0.405247
Rv2331	938.725	0.0959047	0.0636042	-1.50784	0.131596	0.406303
Rv0800	246.229	0.161018	0.107021	-1.50455	0.13244	0.408484
Rv1099c	989.495	0.0976057	0.0649043	-1.50384	0.132622	0.40862
Rv2301	200.633	-0.177048	0.117804	1.5029	0.132864	0.408939
Rv0083	482.02	0.129847	0.0865136	-1.50089	0.133385	0.409848
Rv1593c	458.173	-0.127007	0.0846372	1.5006	0.133459	0.409848
Rv2139	924.271	0.0942038	0.062796	-1.50016	0.133574	0.409848
Rv1808	614.477	-0.125939	0.0840503	1.49838	0.134036	0.41084
Rv0684	13077.2	-0.052089	0.0347875	1.49735	0.134302	0.411232
Rv1947	355.745	-0.13553	0.0905913	1.49606	0.134637	0.411831
Rv3417c	3573.12	0.0804096	0.0538446	-1.49336	0.135342	0.41356
Rv3045	2468.94	0.0887497	0.0594683	-1.49239	0.135598	0.413916
Rv0508	220.576	-0.1689	0.11339	1.48954	0.136344	0.413979
Rv0734	2259.31	0.0812031	0.0545389	-1.4889	0.136513	0.413979
Rv0844c	679.897	-0.103211	0.0694678	1.48574	0.137349	0.413979
Rv0911	431.352	0.136211	0.0917319	-1.48489	0.137574	0.413979
Rv1117	997.733	0.0931014	0.0625425	-1.48861	0.13659	0.413979
Rv1812c	571.248	0.116397	0.0783295	-1.48599	0.137282	0.413979
Rv1986	212.394	-0.177311	0.118925	1.49096	0.135973	0.413979
Rv2307D	157.785	-0.192217	0.128945	1.49069	0.136043	0.413979
Rv2674	540.441	0.11704	0.0787224	-1.48674	0.137082	0.413979
Rv2973c	314.412	0.140311	0.0944907	-1.48492	0.137566	0.413979
Rv3072c	151.817	-0.195388	0.131479	1.48608	0.137258	0.413979
Rv3460c	1471.69	-0.0812032	0.0546152	1.48682	0.137062	0.413979
Rv3805c	2329.07	0.0698592	0.0468397	-1.49145	0.135843	0.413979
Rv3892c	262.83	-0.155005	0.104293	1.48624	0.137215	0.413979
Rv0487	448.725	-0.128603	0.0869944	1.47829	0.139331	0.417994
Rv1011	631.927	0.117282	0.0793314	-1.47838	0.139307	0.417994
Rv1523	274.263	0.156099	0.105586	-1.4784	0.1393	0.417994
Rv0861c	911.496	0.0917246	0.0621639	-1.47553	0.140071	0.41894
Rv1481	1713.84	0.0752264	0.0509683	-1.47595	0.139958	0.41894
Rv1486c	909.682	0.0938007	0.0635633	-1.47571	0.140023	0.41894
Rv0818	1475.59	0.0780475	0.0529542	-1.47387	0.140517	0.419428
Rv1058	341.923	-0.130871	0.0887904	1.47393	0.1405	0.419428
Rv1308	7782.86	-0.0654498	0.0444679	1.47184	0.141063	0.419509
Rv1505c	316.475	0.144448	0.0982292	-1.47052	0.141422	0.419509
Rv3544c	337.376	0.141785	0.096252	-1.47306	0.140734	0.419509
Rv3590c	334.648	-0.138649	0.0942574	1.47096	0.141303	0.419509
Rv3715c	931.352	0.100874	0.0685323	-1.47192	0.141043	0.419509
Rv3878	997.364	-0.093076	0.0632688	1.47112	0.141259	0.419509
Rvnt38	2446.6	-0.247042	0.168044	1.4701	0.141535	0.419509
Rv3750c	763.967	-0.107721	0.0733111	1.46937	0.141733	0.419677
Rv1384	1419.72	0.0912578	0.0621616	-1.46807	0.142084	0.419982
Rv1678	777.119	-0.0953173	0.0649325	1.46794	0.142119	0.419982
Rv0428c	287.348	0.164148	0.112066	-1.46474	0.142991	0.421297
Rv2693c	500.246	0.120657	0.0823461	-1.46525	0.142854	0.421297
Rv3729	321.923	-0.152919	0.104375	1.4651	0.142894	0.421297
Rv3902c	159.148	0.191733	0.131018	-1.46341	0.143354	0.421949
Rv1170	315.333	0.140179	0.0960604	-1.45928	0.144488	0.424863
Rv1365c	203.678	-0.175945	0.120649	1.45832	0.144752	0.425217
Rv0547c	441.451	0.124471	0.0853973	-1.45755	0.144963	0.425417
Rv1429	245.56	-0.163175	0.112483	1.45067	0.146873	0.43039
Rv1857	377.329	0.128406	0.0885318	-1.4504	0.146948	0.43039
Rv1065	462.369	-0.115253	0.0795365	1.44906	0.147322	0.431058
Rv1926c	324.919	-0.135093	0.093262	1.44853	0.147468	0.431059
RVnc0035	1140.79	-0.0988876	0.0683611	1.44655	0.148024	0.432258
Rv1831	1271.24	-0.0911689	0.0631298	1.44415	0.148696	0.432943
Rv2366c	1026.85	0.0898911	0.0622274	-1.44456	0.148582	0.432943
Rv2439c	626.594	-0.120485	0.0833896	1.44484	0.148503	0.432943
Rv3610c	2865.25	-0.0664185	0.0460206	1.44324	0.148954	0.433267
Rv0589	576.861	0.110966	0.0771221	-1.43884	0.150196	0.434548
Rv0775	522.31	0.112096	0.0778768	-1.4394	0.150036	0.434548
Rv1121	1782.99	0.0768108	0.0533375	-1.44009	0.149842	0.434548
Rv1471	168.299	-0.185771	0.129136	1.43856	0.150274	0.434548
Rv1811	426.28	-0.120387	0.0835438	1.441	0.149584	0.434548
Rv3211	3443.91	-0.0781808	0.0543037	1.4397	0.149953	0.434548
Rv3528c	483.094	-0.116865	0.0813534	1.43651	0.150859	0.435814
Rv1197	572.215	-0.119893	0.0836886	1.43261	0.15197	0.438598
Rv2141c	665.157	0.101605	0.0709502	-1.43207	0.152125	0.438618
Rv1334	246.852	-0.149557	0.10462	1.42952	0.152854	0.439438
Rv2556c	1192.45	0.0903245	0.0631751	-1.42975	0.152789	0.439438
Rv2621c	249.771	0.162896	0.113891	-1.43028	0.152636	0.439438
Rv0063	620.06	0.107013	0.0751334	-1.42431	0.154357	0.440764
Rv1321	731.55	0.0967976	0.0679424	-1.4247	0.154244	0.440764
Rv1394c	558.597	-0.219989	0.154196	1.42669	0.15367	0.440764
Rv2228c	830.126	0.0959525	0.0673245	-1.42523	0.154092	0.440764
Rv2963	343.489	0.136162	0.0955418	-1.42515	0.154113	0.440764
Rv3377c	757.027	-0.105826	0.0742799	1.42469	0.154247	0.440764
Rv3740c	351.391	0.144168	0.101054	-1.42664	0.153685	0.440764
Rv0544c	354.174	0.138096	0.0970748	-1.42257	0.15486	0.441775
Rv3899c	224.107	0.164549	0.115842	-1.42046	0.155473	0.443099
Rv2606c	1410.47	0.0839741	0.0591425	-1.41986	0.155648	0.443172
Rv1141c	300.842	0.13821	0.0974107	-1.41884	0.155946	0.443594
Rv2839c	5740.03	-0.0596832	0.0421037	1.41753	0.156328	0.444254
Rvnt42	8632.37	-0.210449	0.148558	1.41662	0.156595	0.444586
Rv0007	1574.62	0.0775843	0.0550534	-1.40925	0.15876	0.44612
Rv0773c	869.227	0.0942829	0.0668714	-1.40991	0.158565	0.44612
Rv0835	160.829	-0.182091	0.129022	1.41132	0.158151	0.44612
Rv0967	255.177	-0.142593	0.101158	1.4096	0.158657	0.44612
Rv1201c	2729.24	0.0715194	0.0505733	-1.41417	0.157311	0.44612
Rv1232c	1240.2	0.0918532	0.0650824	-1.41134	0.158145	0.44612
Rv1887	6195.76	0.0533739	0.0378416	-1.41045	0.158405	0.44612
Rv2165c	961.235	0.10165	0.0721357	-1.40915	0.158791	0.44612
Rv2208	403.164	0.13624	0.096433	-1.41279	0.157717	0.44612
Rv2379c	710.704	0.0967446	0.0685083	-1.41216	0.157903	0.44612
Rv3537	156.929	0.196494	0.138996	-1.41367	0.15746	0.44612
Rv0492c	295.722	-0.146477	0.104217	1.40549	0.159875	0.448741
Rv3263	252.186	0.158764	0.113035	-1.40456	0.160152	0.449092
Rv0555	2128.1	0.0696448	0.0497549	-1.39976	0.161585	0.450687
Rv0646c	610.314	0.106741	0.0763044	-1.39889	0.161847	0.450687
Rv0698	212.66	-0.159593	0.114094	1.39879	0.161876	0.450687
Rv1307	6031.27	-0.0532963	0.0380992	1.39888	0.161848	0.450687
Rv1318c	230.179	-0.148965	0.106588	1.39757	0.162241	0.450687
Rv1760	209.153	-0.162403	0.116131	1.39846	0.161976	0.450687
Rv2237A	905.098	-0.0892935	0.0638302	1.39892	0.161836	0.450687
Rv3505	359.705	0.13584	0.0971354	-1.39846	0.161974	0.450687
Rv3818	1229.37	0.085728	0.0613398	-1.39759	0.162236	0.450687
RVnc0006	11270.7	-0.20176	0.144078	1.40036	0.161407	0.450687
Rv1474c	361.884	0.126807	0.0908778	-1.39536	0.162908	0.452115
Rv0235c	275.133	0.1478	0.106033	-1.3939	0.163347	0.452154
Rv1632c	375.732	0.126244	0.0905355	-1.39441	0.163193	0.452154
Rv2903c	3463.44	-0.0613709	0.0440315	1.3938	0.163379	0.452154
Rv3057c	619.227	-0.102953	0.0740192	1.39089	0.164258	0.454162
Rv2886c	161.317	-0.182955	0.131763	1.38851	0.16498	0.455733
Rv3241c	692.769	-0.0974642	0.0703253	1.38591	0.165776	0.457504
Rv1768	859.052	-0.0931941	0.0674212	1.38227	0.16689	0.46015
Rv3395c	151.391	-0.188529	0.136474	1.38143	0.167147	0.460432
Rv0202c	2959.3	0.0631928	0.0458078	-1.37952	0.167734	0.46162
Rv0427c	393.676	0.118826	0.0862586	-1.37755	0.168342	0.462344
Rv3029c	3640.7	0.0605938	0.0439922	-1.37738	0.168396	0.462344
Rv3726	774.034	-0.092598	0.0672388	1.37715	0.168465	0.462344
Rv3813c	406.974	0.131182	0.0954609	-1.3742	0.16938	0.464425
Rv0244c	1304.1	0.114119	0.083113	-1.37306	0.169735	0.464648
Rv2850c	1238.72	0.0848169	0.0617782	-1.37293	0.169775	0.464648
Rv0931c	6338.86	0.0523691	0.0381598	-1.37236	0.169951	0.464699
Rv1923	860.501	0.0905411	0.0661587	-1.36854	0.171142	0.467524
Rv2575	372.086	-0.11869	0.0868141	1.36717	0.171572	0.467924
Rvnt29	3523.98	-0.214565	0.156973	1.36689	0.171661	0.467924
Rvnt34	1467.62	-0.214254	0.156783	1.36657	0.171762	0.467924
Rv0463	309.006	0.129202	0.094648	-1.36508	0.172229	0.468765
Rv2444c	8433.3	0.0521889	0.0382716	-1.36364	0.17268	0.469562
Rv1221	1421.9	-0.0987668	0.0725279	1.36178	0.173268	0.470731
Rv3712	262.875	0.148643	0.109384	-1.35891	0.174175	0.47276
Rv2042c	212.107	-0.168757	0.12447	1.3558	0.175163	0.475008
Rv0314c	811.495	0.092846	0.068521	-1.355	0.175417	0.475262
Rv0102	920.148	-0.0889055	0.0657289	1.35261	0.17618	0.476024
Rv2849c	500.698	0.10621	0.0785174	-1.35269	0.176153	0.476024
Rv3693	597.087	0.0986387	0.0728805	-1.35343	0.175918	0.476024
Rv1182	2764.61	-0.100606	0.0745064	1.3503	0.176921	0.476279
Rv2097c	1397.9	0.080691	0.0597135	-1.3513	0.176599	0.476279
Rv2336	516.066	-0.111792	0.0828204	1.34981	0.177078	0.476279
Rv3151	4194.86	-0.0662843	0.0490991	1.35001	0.177012	0.476279
Rv3854c	576.658	0.116825	0.0865055	-1.35049	0.17686	0.476279
Rv2594c	943.955	0.102058	0.0756419	-1.34922	0.177265	0.476349
Rv0505c	685.52	-0.0953627	0.0707721	1.34746	0.177831	0.476934
Rv1017c	1281.82	0.0908339	0.0675256	-1.34518	0.178568	0.476934
Rv1803c	294.072	-0.139375	0.103557	1.34588	0.178343	0.476934
Rv1855c	699.15	0.0946839	0.070387	-1.34519	0.178563	0.476934
Rv2789c	994.749	0.0838867	0.062367	-1.34505	0.178609	0.476934
Rv3014c	600.935	0.0983161	0.073046	-1.34595	0.178319	0.476934
Rv3781	602.835	0.0980481	0.0728297	-1.34627	0.178217	0.476934
Rv0266c	598.859	0.106303	0.0791045	-1.34383	0.179002	0.477554
Rv0161	220.279	-0.152268	0.113395	1.34281	0.179335	0.477657
Rv1336	882.474	0.0865334	0.0644464	-1.34272	0.179363	0.477657
Rv2163c	1176.84	0.0968294	0.072173	-1.34163	0.179716	0.478168
Rv0443	362.112	-0.124127	0.0926618	1.33957	0.180385	0.47943
Rv3764c	374.854	0.119905	0.0895363	-1.33917	0.180514	0.47943
Rv1287	265.763	-0.143182	0.107056	1.33745	0.181075	0.47963
Rv1826	795.896	-0.0908708	0.0679399	1.33752	0.181054	0.47963
Rv2368c	1364.24	0.0809264	0.0604896	-1.33786	0.180943	0.47963
Rv0479c	955.18	0.0889782	0.0665983	-1.33604	0.181536	0.480421
Rv0725c	171.157	-0.16066	0.120547	1.33276	0.18261	0.482833
Rv3105c	710.649	0.0922358	0.0692443	-1.33204	0.182849	0.483033
Rv2272	313.186	0.124766	0.0937018	-1.33152	0.183019	0.483052
Rv1165	1123.81	0.0781712	0.0588274	-1.32882	0.183907	0.484532
Rv3341	502.108	0.104679	0.0787543	-1.32918	0.183788	0.484532
Rv0497	836.826	0.0941572	0.0709933	-1.32628	0.184746	0.485715
Rv1213	518.166	-0.103421	0.077985	1.32617	0.184783	0.485715
Rv2118c	253.357	0.141838	0.107021	-1.32534	0.185059	0.485715
Rv2445c	804.687	0.0893582	0.0674005	-1.32578	0.184912	0.485715
Rv3365c	1451.79	0.0723136	0.0545768	-1.32499	0.185175	0.485715
Rv1442	1141.05	-0.0780237	0.0589669	1.32318	0.185776	0.486432
Rv2615c	522.964	0.11901	0.089938	-1.32324	0.185754	0.486432
Rv3817	154.927	0.172687	0.130581	-1.32245	0.186018	0.486635
Rv0115	280.637	-0.139694	0.106162	1.31586	0.188222	0.490669
Rv1564c	769.627	0.0868851	0.0660241	-1.31596	0.188188	0.490669
Rv1823	315.291	0.125835	0.0955591	-1.31683	0.187895	0.490669
Rv2510c	391.338	0.122733	0.0931734	-1.31726	0.187752	0.490669
Rv1282c	276.387	0.134041	0.101996	-1.31418	0.188785	0.491273
Rv1886c	3379.01	-0.0607407	0.0462063	1.31455	0.18866	0.491273
Rv0588	444.878	0.111049	0.0845414	-1.31355	0.188999	0.491397
Rv2164c	539.201	0.112631	0.0858204	-1.31241	0.189383	0.491534
Rv3035	486.468	0.105432	0.0803077	-1.31285	0.189234	0.491534
Rv2132	169.524	-0.166828	0.127308	1.31044	0.190048	0.492829
Rv1749c	487.18	0.105587	0.080657	-1.30908	0.190506	0.493583
Rv3256c	639.834	0.103923	0.0795319	-1.30668	0.19132	0.495259
Rv1508A	196.502	0.155033	0.118695	-1.30614	0.191503	0.495302
Rv0292	609.91	0.103031	0.0790384	-1.30355	0.192386	0.496377
Rv1566c	1108.84	-0.0827363	0.0634798	1.30335	0.192456	0.496377
Rv2734	262.87	-0.139176	0.106698	1.30439	0.192101	0.496377
Rv2995c	2785.21	0.0656873	0.050414	-1.30296	0.192589	0.496377
Rv1524	431.41	0.117466	0.0903055	-1.30076	0.19334	0.497879
Rv0461	467.071	0.104818	0.0806756	-1.29925	0.193859	0.498404
Rv3674c	842.707	0.089778	0.0691032	-1.29919	0.19388	0.498404
Rv3882c	1136.99	0.082413	0.0634714	-1.29843	0.19414	0.498641
Rv1822	273.137	0.135392	0.104445	-1.2963	0.194873	0.499863
Rv2616	333.183	-0.12297	0.0948793	1.29606	0.194953	0.499863
Rv3489	670.082	-0.0986887	0.07622	1.29479	0.195394	0.500559
Rv0993	625.068	-0.103724	0.0802085	1.29318	0.195948	0.501388
Rv1072	8966.98	0.0514799	0.0398183	-1.29287	0.196055	0.501388
Rv1252c	239.246	0.149575	0.115768	-1.29203	0.196347	0.5017
Rv0389	308.804	-0.120394	0.0935117	1.28747	0.197929	0.504058
Rv0884c	649.646	0.105213	0.0817882	-1.2864	0.198302	0.504058
Rv1298	3825.9	-0.0720654	0.0560405	1.28595	0.19846	0.504058
Rv2143	322.182	0.129888	0.100943	-1.28675	0.19818	0.504058
Rv2209	688.607	0.0891361	0.069179	-1.28848	0.197577	0.504058
Rv3286c	243.225	-0.136178	0.105753	1.2877	0.197851	0.504058
Rvnt08	2150.18	0.0714098	0.0554933	-1.28682	0.198158	0.504058
Rv2776c	487.611	0.109661	0.0853148	-1.28537	0.198662	0.50414
Rv3757c	228.126	-0.146332	0.113936	1.28433	0.199026	0.50463
Rv0017c	881.322	0.0905608	0.0705828	-1.28304	0.199477	0.505341
Rv0185	408.179	0.110154	0.0859405	-1.28175	0.19993	0.505728
Rv3158	2126.39	0.0705031	0.0550117	-1.2816	0.199982	0.505728
Rv3704c	800.322	-0.0856999	0.066893	1.28115	0.200141	0.505728
Rv0537c	1263.7	0.0759445	0.0593523	-1.27955	0.200702	0.506281
Rv3316	188.551	-0.15431	0.120575	1.27979	0.200618	0.506281
Rv1179c	1166.43	0.0889381	0.0695441	-1.27887	0.200942	0.506455
Rv3756c	182.383	0.152639	0.119497	-1.27734	0.201482	0.507385
Rv0249c	1829.67	-0.0721309	0.0567467	1.2711	0.203692	0.509793
Rv0424c	281.23	-0.128602	0.101122	1.27175	0.203462	0.509793
Rv0556	487.036	0.0985539	0.0774985	-1.27169	0.203484	0.509793
Rv1332	1197.25	-0.0741479	0.0582932	1.27198	0.203379	0.509793
Rv1731	591.133	-0.0998632	0.0785363	1.27155	0.203531	0.509793
Rv1821	3913.85	0.053463	0.0419946	-1.27309	0.202985	0.509793
Rv2511	294.245	0.123949	0.0973191	-1.27363	0.202793	0.509793
Rv3270	4295.99	-0.0667781	0.0525497	1.27076	0.203814	0.509793
Rv3916c	504.849	-0.0991764	0.0781521	1.26902	0.204435	0.510915
Rv2962c	460.789	0.108893	0.0858591	-1.26828	0.204699	0.511143
Rv2857c	557.369	0.0962008	0.075893	-1.26758	0.204946	0.511331
Rv2773c	566.133	-0.108766	0.0858976	1.26623	0.20543	0.512106
Rv1508c	980.156	-0.0772719	0.0612005	1.2626	0.206732	0.514486
Rv2181	1096.97	0.0763071	0.0604248	-1.26284	0.206645	0.514486
Rv2918c	732.715	-0.0923541	0.0731797	1.26202	0.206942	0.514578
Rv0546c	256.213	0.133185	0.105738	-1.25957	0.207825	0.514615
Rv0554	516.136	0.104514	0.082966	-1.25973	0.207769	0.514615
Rv1385	252.737	0.134807	0.106983	-1.26008	0.207642	0.514615
Rv1409	837.226	0.0834854	0.066206	-1.26099	0.207311	0.514615
Rv2735c	214.453	-0.154068	0.122241	1.26037	0.207537	0.514615
Rv1349	167.884	0.177545	0.141191	-1.25748	0.20858	0.515622
Rv2048c	4703.86	0.0553472	0.0439981	-1.25795	0.208411	0.515622
Rv2441c	896.261	-0.0903986	0.0719456	1.25649	0.20894	0.515813
Rvnt31	778.381	-0.229149	0.182399	1.25631	0.209005	0.515813
Rv0904c	163.02	0.16068	0.12795	-1.2558	0.209187	0.515833
Rv2151c	623.423	0.0927563	0.0740038	-1.2534	0.210061	0.517556
Rv0787A	526.64	0.0984819	0.0786237	-1.25257	0.210361	0.517699
Rv0999	420.102	0.108674	0.0867817	-1.25227	0.210473	0.517699
Rv3661	499.205	0.101927	0.0814241	-1.2518	0.210643	0.517699
Rv1131	915.387	0.497291	0.397842	-1.24997	0.21131	0.518578
Rv3100c	280.33	-0.126504	0.101253	1.24938	0.211525	0.518578
Rv3510c	261.538	0.131901	0.105571	-1.24941	0.211517	0.518578
Rv1215c	702.864	-0.0921988	0.0738951	1.2477	0.212141	0.519659
Rv0631c	319.18	-0.120831	0.0970222	1.24539	0.212988	0.520441
Rv1652	294.111	-0.128309	0.10302	1.24548	0.212957	0.520441
Rv3314c	313.082	0.121493	0.0975349	-1.24564	0.212897	0.520441
Rv0674	181.056	-0.155116	0.12463	1.24461	0.213274	0.520712
Rv1236	298.63	-0.118943	0.0956294	1.24379	0.213577	0.521022
Rv2608	794.069	0.0846769	0.0681321	-1.24283	0.213929	0.521453
Rv3247c	563.887	-0.100593	0.0810355	1.24134	0.21448	0.522366
Rv0164	941.602	0.0848727	0.0684296	-1.24029	0.214867	0.522879
Rv0811c	615.152	0.0919107	0.0742398	-1.23803	0.215707	0.524491
Rv0669c	636.116	0.0890433	0.0719885	-1.23691	0.21612	0.52497
Rv2581c	453.532	-0.112426	0.0909201	1.23654	0.216258	0.52497
Rv0386	692.857	-0.0847258	0.0686391	1.23437	0.217066	0.526029
Rv0772	386.672	0.110437	0.0894933	-1.23402	0.217195	0.526029
Rv0834c	1102.74	-0.0772661	0.0626176	1.23394	0.217226	0.526029
Rv2534c	733.408	0.0857774	0.0697038	-1.2306	0.218473	0.528616
Rv1305	1798.45	-0.0943403	0.0769486	1.22602	0.220192	0.532341
Rv0752c	328.48	-0.116731	0.0952913	1.22499	0.220579	0.532842
Rv2065	384.937	0.109877	0.08975	-1.22426	0.220855	0.533072
Rv0625c	341.856	0.112529	0.0922228	-1.22018	0.222395	0.533579
Rv1185c	3096.58	-0.0776383	0.0635058	1.22254	0.221504	0.533579
Rv1437	2023.58	0.070204	0.057564	-1.21958	0.222623	0.533579
Rv1546	462.599	0.103674	0.0848691	-1.22157	0.221869	0.533579
Rv1769	913.466	-0.0759082	0.0620858	1.22263	0.221468	0.533579
Rv2111c	857.941	-0.0788845	0.0646542	1.2201	0.222427	0.533579
Rv2882c	1126.81	0.07038	0.0577159	-1.21942	0.222684	0.533579
Rv3678A	388.243	0.113839	0.0931932	-1.22154	0.221881	0.533579
Rv3857c	257.436	-0.128824	0.105618	1.21972	0.222572	0.533579
Rv0423c	2126.36	0.0611768	0.050242	-1.21764	0.22336	0.53379
Rv2468c	438.013	-0.103797	0.0852688	1.21729	0.223493	0.53379
Rv3404c	581.406	0.0904435	0.0742509	-1.21808	0.223194	0.53379
Rv3749c	353.842	-0.124455	0.102139	1.21849	0.223038	0.53379
Rv0853c	353.172	-0.109163	0.0899368	1.21378	0.224834	0.535697
Rv1904	1497.45	-0.0792456	0.0652399	1.21468	0.224488	0.535697
Rv3002c	426.394	-0.101442	0.0835491	1.21415	0.224689	0.535697
Rv2182c	1302.06	-0.06906	0.0569584	1.21247	0.225334	0.535815
Rv2981c	938.135	0.07671	0.0632476	-1.21285	0.225186	0.535815
Rv3482c	303.591	-0.118483	0.0977779	1.21176	0.225606	0.535815
Rv3733c	425.913	-0.102713	0.0847342	1.21218	0.225444	0.535815
Rv0317c	806.212	0.0785455	0.0649216	-1.20985	0.226336	0.53626
Rv1001	643.546	0.0872764	0.0721251	-1.21007	0.226252	0.53626
Rv2554c	478.864	0.116053	0.0958692	-1.21054	0.226074	0.53626
Rv0262c	224.111	-0.147712	0.122261	1.20817	0.226982	0.536931
Rv2094c	828.85	-0.0912604	0.0755173	1.20847	0.226866	0.536931
Rv0917	405.536	-0.106792	0.0886199	1.20505	0.228182	0.537007
Rv2571c	428.02	0.0979675	0.0812826	-1.20527	0.228099	0.537007
Rv3077	336.945	0.109136	0.0905851	-1.2048	0.228282	0.537007
Rv3301c	647.727	0.0919478	0.0762953	-1.20516	0.228143	0.537007
Rv3340	503.207	0.101811	0.0843836	-1.20653	0.227615	0.537007
Rv3648c	5332.21	-0.0566197	0.0469684	1.20549	0.228016	0.537007
Rv3748	372.365	0.10612	0.0879104	-1.20714	0.227378	0.537007
Rv0207c	1306.13	-0.066964	0.0556371	1.20359	0.22875	0.537254
Rv3668c	201.93	0.141921	0.1179	-1.20374	0.228691	0.537254
Rv3585	1280.17	-0.0670232	0.0557453	1.20231	0.229243	0.537986
Rv2525c	875.91	-0.0856205	0.0713658	1.19974	0.23024	0.539897
Rv0611c	833.979	0.0795853	0.0664831	-1.19708	0.231277	0.541474
Rv2884	224.806	-0.140529	0.117381	1.19721	0.231225	0.541474
Rv2955c	438.223	0.102089	0.0853203	-1.19654	0.231488	0.541538
Rv2475c	575.319	0.0909361	0.0760308	-1.19604	0.23168	0.54156
Rv0822c	1216.62	0.0713319	0.0596969	-1.1949	0.232126	0.542176
Rv3041c	540.452	0.0903266	0.0760574	-1.18761	0.234987	0.548426
Rv2913c	241.22	-0.128393	0.108414	1.18428	0.2363	0.550784
Rv3465	694.568	0.083411	0.0704419	-1.18411	0.236369	0.550784
Rv1338	621.006	0.084459	0.0715223	-1.18088	0.237652	0.552904
Rv3450c	179.491	-0.14877	0.125935	1.18132	0.237476	0.552904
Rv0647c	850.909	0.0804676	0.068206	-1.17977	0.238091	0.553491
Rv2198c	1734.03	0.0619554	0.0525411	-1.17918	0.238327	0.553605
Rv3298c	434.041	0.0989944	0.083995	-1.17858	0.238567	0.55373
Rv1322	254.587	-0.122126	0.103702	1.17767	0.238928	0.554134
Rv3266c	693.733	0.0900207	0.0764881	-1.17692	0.239226	0.554391
Rv0868c	320.978	-0.112246	0.0954882	1.1755	0.239795	0.55478
Rv0874c	201.77	0.150104	0.127788	-1.17463	0.240142	0.55478
Rv3166c	165.268	0.152014	0.129397	-1.17478	0.240082	0.55478
Rvnt28	439.994	-0.202913	0.172668	1.17517	0.239928	0.55478
Rv3666c	173.726	0.153148	0.130595	-1.1727	0.240916	0.556132
Rv0383c	2331.42	0.0686544	0.0585705	-1.17217	0.24113	0.556193
Rv1159	261.865	0.127915	0.109376	-1.1695	0.242201	0.557258
Rv1929c	679.302	-0.105014	0.0898272	1.16907	0.242377	0.557258
Rv2777c	983.966	-0.0716235	0.0612856	1.16868	0.242531	0.557258
Rv2858c	879.305	0.0751303	0.0642489	-1.16936	0.242257	0.557258
Rv3683	475.874	-0.0969364	0.0829056	1.16924	0.242308	0.557258
Rv3099c	890.3	-0.073668	0.0631002	1.16748	0.243018	0.557512
Rv3472	161.773	-0.149369	0.127896	1.16789	0.242852	0.557512
Rv0969	705.509	-0.0809366	0.0693992	1.16625	0.243515	0.558219
Rv2846c	3288.31	-0.0902688	0.0775581	1.16389	0.24447	0.559976
Rv0527	699.928	0.088801	0.0764559	-1.16147	0.245452	0.56179
Rv0058	4248.8	-0.0534435	0.0460386	1.16084	0.245707	0.561941
Rv3335c	511.612	0.0913718	0.0789776	-1.15693	0.247299	0.565147
Rv0225	1125.79	0.0780779	0.0677669	-1.15215	0.249258	0.567872
Rv1402	569.495	-0.0965107	0.0836821	1.1533	0.248787	0.567872
Rv2288	238.259	0.125798	0.109185	-1.15215	0.249257	0.567872
Rv2569c	157.266	-0.148854	0.129108	1.15294	0.248934	0.567872
Rv0340	253.576	0.126636	0.109986	-1.15138	0.249575	0.568156
Rv0216	231.496	-0.12359	0.107451	1.15019	0.250064	0.56844
Rv0564c	181.32	-0.141348	0.122945	1.14968	0.250274	0.56844
Rv2692	467.194	0.0942364	0.0819523	-1.14989	0.250188	0.56844
Rv1900c	1246.78	0.0652779	0.0568352	-1.14855	0.250743	0.568478
Rv2802c	369.924	0.106496	0.0927468	-1.14825	0.250867	0.568478
Rv2904c	1990.21	-0.059476	0.0517889	1.14843	0.25079	0.568478
Rv0801	208.925	-0.130853	0.114318	1.14464	0.252357	0.570545
Rv0995	382.756	-0.0977998	0.0854139	1.14501	0.252205	0.570545
Rv3034c	450.519	-0.0932558	0.0814099	1.14551	0.251998	0.570545
Rv1400c	583.23	0.100603	0.087936	-1.14404	0.252605	0.570673
Rv0391	530.494	-0.0918075	0.0804389	1.14133	0.253732	0.572781
Rv1558	448.454	0.0937405	0.0823073	-1.13891	0.254741	0.574622
Rv1845c	1041.51	0.0725357	0.06375	-1.13781	0.255198	0.574777
Rv2412	1108.46	0.0703713	0.0618468	-1.13783	0.255191	0.574777
Rv0125	1210.9	0.0647647	0.0570187	-1.13585	0.256019	0.575821
Rv1885c	675.243	-0.0843138	0.0742345	1.13578	0.25605	0.575821
Rv1274	958.465	0.086123	0.0759139	-1.13448	0.256592	0.575989
Rv2448c	1807.69	0.059676	0.052612	-1.13427	0.256683	0.575989
Rv3594	283.913	0.113066	0.0996868	-1.13421	0.256707	0.575989
Rv1660	422.132	-0.0978457	0.0864407	1.13194	0.257659	0.577687
Rv0718	2785.97	-0.0519575	0.0459512	1.13071	0.258177	0.577842
Rv1195	2293.42	-0.0698111	0.0617585	1.13039	0.258313	0.577842
Rv1699	2169.99	0.0609696	0.0539032	-1.13109	0.258016	0.577842
Rv0236c	2164.27	0.054718	0.0485659	-1.12668	0.25988	0.578333
Rv0392c	373.22	-0.0995956	0.0882806	1.12817	0.259248	0.578333
Rv0420c	288.254	0.112429	0.0996277	-1.12849	0.259114	0.578333
Rv0658c	526.2	0.101635	0.0901578	-1.1273	0.259616	0.578333
Rv1829	1069.14	-0.0685096	0.060723	1.12823	0.259222	0.578333
Rv2847c	534.972	0.0882751	0.0782643	-1.12791	0.259358	0.578333
Rv3723	1667.94	0.0591307	0.052506	-1.12617	0.260094	0.578333
Rv3834c	190.999	0.144879	0.128626	-1.12636	0.260012	0.578333
Rv0200	452.659	0.0927555	0.0825491	-1.12364	0.261166	0.57872
Rv0352	3225.76	0.0518176	0.0461423	-1.123	0.261439	0.57872
Rv0437c	335.782	0.103812	0.0923726	-1.12384	0.261082	0.57872
Rv0965c	363.919	-0.100879	0.0897769	1.12366	0.261157	0.57872
Rv1306	3644.63	-0.0590405	0.0525532	1.12344	0.26125	0.57872
Rv3826	848.576	-0.0935445	0.083179	1.12462	0.260751	0.57872
Rv2084	589.931	-0.0864515	0.0770493	1.12203	0.26185	0.578765
Rv3210c	457.678	0.0944129	0.0841275	-1.12226	0.261752	0.578765
Rv0051	1086.32	0.0697681	0.0624115	-1.11787	0.263622	0.579418
Rv0240	179.68	0.141615	0.126652	-1.11815	0.263503	0.579418
Rv0813c	1548.78	0.058576	0.0524521	-1.11675	0.264101	0.579418
Rv0997	390.795	0.0973818	0.0869375	-1.12014	0.262656	0.579418
Rv2135c	596.964	-0.0873954	0.0782447	1.11695	0.264016	0.579418
Rv2175c	204.623	-0.13109	0.117036	1.12009	0.262677	0.579418
Rv2289	915.18	0.076492	0.0683299	-1.11945	0.262948	0.579418
Rv2404c	601.994	0.0872499	0.0780935	-1.11725	0.263887	0.579418
Rv2925c	929.511	-0.0734467	0.0656558	1.11866	0.263284	0.579418
Rv3246c	2195.07	-0.0575648	0.0514973	1.11782	0.263643	0.579418
Rv1186c	421.454	-0.099509	0.0894299	1.1127	0.265836	0.581506
Rv2113	309.684	0.112838	0.1013	-1.1139	0.265322	0.581506
Rv2967c	1795.84	0.0582254	0.052328	-1.1127	0.265837	0.581506
Rv3720	1495.82	0.0646056	0.0580374	-1.11317	0.265635	0.581506
Rv1472	928.189	0.0700158	0.0630503	-1.11048	0.266794	0.582311
Rv1480	1928.73	0.0560232	0.0504301	-1.11091	0.266608	0.582311
Rv2542	651.152	-0.0831546	0.0748392	1.11111	0.266521	0.582311
Rv1330c	222.22	0.130799	0.11791	-1.10932	0.267294	0.582972
Rv2540c	1530.72	0.059261	0.0535065	-1.10755	0.268057	0.583927
Rv3804c	12935	0.0433207	0.0391197	-1.10739	0.268126	0.583927
Rv1289	487.735	0.096279	0.0871204	-1.10513	0.269105	0.585629
Rv0663	1596.14	0.0630584	0.0571375	-1.10362	0.269756	0.586615
Rv0712	263.161	-0.112216	0.102093	1.09916	0.271696	0.58871
Rv1075c	177.417	-0.139376	0.126783	1.09933	0.271626	0.58871
Rv1317c	296.983	-0.107878	0.0982265	1.09826	0.272091	0.58871
Rv2910c	485.449	0.0934373	0.0850144	-1.09908	0.271735	0.58871
Rv3245c	2050.51	-0.0647577	0.0588818	1.09979	0.271423	0.58871
Rv3649	228.66	0.122988	0.111989	-1.09822	0.272109	0.58871
Rv3891c	189.101	-0.139403	0.12686	1.09887	0.271825	0.58871
Rv2732c	784.478	0.073437	0.0670278	-1.09562	0.273245	0.590248
Rv3662c	168.238	0.139077	0.126985	-1.09523	0.273418	0.590248
Rv3907c	1161.33	0.0633866	0.0578294	-1.0961	0.273037	0.590248
Rv2395	1165.2	0.0638812	0.0583995	-1.09386	0.274014	0.591105
Rv0148	1248.92	-0.0678834	0.062244	1.0906	0.275448	0.593766
Rv0624	252.9	-0.123156	0.113176	1.08818	0.276517	0.594846
Rv1283c	397.467	0.102262	0.0939142	-1.08889	0.276202	0.594846
Rv2472	183.323	-0.138859	0.127616	1.0881	0.276551	0.594846
Rv1683	2067.97	0.0575872	0.0529676	-1.08722	0.276942	0.595254
Rv0198c	1815.71	0.0597861	0.0551976	-1.08313	0.278752	0.59645
Rv0482	270.693	0.111746	0.102946	-1.08548	0.277709	0.59645
Rv2081c	691.556	0.0756042	0.0697939	-1.08325	0.278697	0.59645
Rv2600	304.011	-0.109543	0.101168	1.08278	0.278907	0.59645
Rv3573c	175.027	0.154721	0.142854	-1.08307	0.278776	0.59645
Rv3762c	487.616	-0.087205	0.0803899	1.08478	0.278021	0.59645
Rv3890c	298.567	-0.108038	0.0996788	1.08387	0.278425	0.59645
Rv0585c	193.425	-0.128744	0.119288	1.07927	0.280467	0.596977
Rv0936	657	0.0817924	0.0758	-1.07906	0.280563	0.596977
Rv1466	714.041	0.0778097	0.0720509	-1.07993	0.280175	0.596977
Rv1850	498.93	0.0909249	0.0840918	-1.08126	0.279582	0.596977
Rv1927	795.932	-0.0754459	0.0698521	1.08008	0.280106	0.596977
Rv3310	421.161	0.0920147	0.0852028	-1.07995	0.280165	0.596977
Rv3478	14289	-0.0496382	0.0459393	1.08052	0.279912	0.596977
Rv0158	287.881	0.113551	0.105388	-1.07746	0.281277	0.597199
Rv1174c	3251.34	-0.0486435	0.045184	1.07656	0.281675	0.597199
Rv1570	350.214	0.0997489	0.0926129	-1.07705	0.281457	0.597199
Rv2006	314.291	-0.117025	0.108529	1.07828	0.280907	0.597199
Rv3895c	285.476	0.109733	0.101913	-1.07673	0.281599	0.597199
Rv3390	478.735	-0.0964278	0.0896868	1.07516	0.282302	0.598102
Rv3788	177.636	-0.131593	0.122733	1.07219	0.283633	0.600492
Rv2193	3119.43	-0.0558658	0.0521457	1.07134	0.284017	0.600875
Rv0457c	281.39	0.127667	0.119622	-1.06726	0.285856	0.601759
Rv0961	438.761	-0.102893	0.0962569	1.06894	0.285098	0.601759
Rv2077c	4934.57	-0.0521941	0.0488965	1.06744	0.285773	0.601759
Rv2241	3512.37	0.0479253	0.0449036	-1.06729	0.28584	0.601759
Rv2689c	282.279	0.105792	0.0989774	-1.06885	0.285139	0.601759
Rv3373	245.988	-0.114123	0.106817	1.0684	0.285341	0.601759
Rv3511	223.554	-0.124716	0.116792	1.06785	0.285589	0.601759
Rv0283	2267.01	0.0506213	0.0475538	-1.06451	0.2871	0.603383
Rv3382c	223.013	-0.117902	0.110789	1.0642	0.287238	0.603383
Rv3877	1600.99	-0.0552006	0.0518436	1.06475	0.286987	0.603383
Rv2926c	1090.29	-0.0637747	0.0599709	1.06343	0.287588	0.603691
Rv2155c	1385.43	0.0703138	0.066178	-1.06249	0.288011	0.604151
Rv3684	725.633	0.0746787	0.0704158	-1.06054	0.288899	0.605585
Rv1006	3568.62	-0.0445225	0.0420161	1.05965	0.289302	0.606
Rv1653	379.786	0.10044	0.0949654	-1.05765	0.290216	0.607164
Rv2739c	525.645	0.0836325	0.0790824	-1.05754	0.290267	0.607164
Rv2345	823.283	0.0696355	0.0659332	-1.05615	0.290899	0.608056
Rv0290	1277.72	-0.0604081	0.057281	1.05459	0.291611	0.608259
Rv1395	164.257	-0.137164	0.130048	1.05472	0.291556	0.608259
Rv3554	380.646	0.104567	0.0991069	-1.05509	0.291384	0.608259
Rv3492c	418.672	-0.0922097	0.0874833	1.05403	0.291871	0.608372
Rv2110c	2147.44	0.05563	0.0528805	-1.05199	0.292802	0.609884
Rv0126	1011.04	0.0712808	0.068047	-1.04752	0.294859	0.611334
Rv1798	2198.38	-0.0507199	0.0483919	1.04811	0.294589	0.611334
Rv1937	154.37	-0.14075	0.134112	1.0495	0.293947	0.611334
Rv2329c	2288.67	0.0595444	0.0568528	-1.04734	0.294942	0.611334
Rv2736c	262.256	0.122592	0.116975	-1.04801	0.294632	0.611334
Rv2842c	667.445	-0.0736298	0.0701791	1.04917	0.2941	0.611334
Rv3669	432.066	0.0920732	0.0878631	-1.04792	0.294677	0.611334
Rv0220	2361.31	0.0496117	0.0474155	-1.04632	0.295415	0.611886
Rv2889c	1764.96	-0.0585822	0.0560228	1.04568	0.295707	0.612063
Rv1449c	2818.48	0.0474465	0.0454643	-1.0436	0.296671	0.612349
Rv1485	584.126	0.0793834	0.0760597	-1.0437	0.296625	0.612349
Rv2588c	681.615	0.0803558	0.0769713	-1.04397	0.296499	0.612349
Rv3392c	215.366	-0.122905	0.117719	1.04406	0.296458	0.612349
Rv0477	545.659	-0.0789056	0.0758589	1.04016	0.298265	0.613928
Rv0557	816.76	0.0712993	0.0685313	-1.04039	0.298159	0.613928
Rv2229c	372.4	0.0934361	0.0897206	-1.04141	0.297684	0.613928
Rv3257c	2737.41	0.0526014	0.0505449	-1.04069	0.29802	0.613928
Rv0939	1238.11	-0.0586735	0.0565067	1.03835	0.299109	0.615239
Rv1021	528.972	0.0814286	0.0785178	-1.03707	0.299703	0.616032
Rv2091c	1302.91	-0.0620854	0.0600455	1.03397	0.301149	0.618367
Rv2800	462.241	0.0857826	0.0829824	-1.03374	0.301256	0.618367
Rv0180c	489.867	0.0902175	0.0873959	-1.03229	0.301938	0.61934
Rv0224c	177.334	0.128145	0.124305	-1.0309	0.302589	0.620244
Rv1080c	1900.44	-0.0513064	0.0498387	1.02945	0.303269	0.621095
Rv2862c	213.198	-0.120467	0.117058	1.02912	0.303423	0.621095
Rv3516	174.381	0.1279	0.124371	-1.02837	0.303774	0.621385
Rv2854	169.82	0.130597	0.127123	-1.02733	0.304267	0.621964
Rv0729	208.948	0.115436	0.112493	-1.02616	0.304817	0.622496
Rv0902c	581.396	-0.0760727	0.0741535	1.02588	0.304948	0.622496
Rv0634A	1137.43	0.0624965	0.0610568	-1.02358	0.306034	0.62387
Rv1167c	387.363	0.0941438	0.0919766	-1.02356	0.306042	0.62387
Rv0278c	226.062	-0.115814	0.113517	1.02024	0.307617	0.626651
Rv0001	2478.4	0.0633321	0.06214	-1.01918	0.308116	0.62715
Rv3063	242.757	0.106397	0.104431	-1.01883	0.308285	0.62715
Rv1599	1083.96	-0.0596896	0.0586822	1.01717	0.309073	0.628322
Rv0958	646.025	-0.0719027	0.0707898	1.01572	0.309762	0.628859
Rv1102c	221.255	-0.134407	0.132307	1.01587	0.309691	0.628859
Rv0279c	1268.99	-0.0695594	0.0685374	1.01491	0.310148	0.629211
Rv1062	213.829	0.12862	0.126939	-1.01324	0.310945	0.629213
Rv1984c	486.236	-0.0832755	0.0822323	1.01269	0.31121	0.629213
Rv2238c	1127.22	0.0599719	0.0591959	-1.01311	0.311008	0.629213
Rv2383c	294.173	-0.101174	0.0998233	1.01354	0.310805	0.629213
Rv3595c	680.885	-0.0706291	0.0696972	1.01337	0.310883	0.629213
Rv0598c	179.082	-0.121721	0.120338	1.01149	0.311782	0.62994
Rv1401	301.741	-0.100112	0.0990342	1.01089	0.312071	0.630021
Rv3783	846.742	0.0697366	0.0690108	-1.01052	0.312247	0.630021
Rv3234c	684.763	0.0687422	0.0680792	-1.00974	0.31262	0.630345
Rv2460c	1251.42	-0.06075	0.0601946	1.00923	0.312866	0.630411
Rv3198A	190.806	0.125732	0.124802	-1.00745	0.313717	0.631697
Rv0431	678.977	0.0830681	0.0827195	-1.00421	0.315275	0.633973
Rv1024	285.783	-0.102122	0.101661	1.00453	0.315121	0.633973
Rv1458c	577.483	0.0735522	0.0733065	-1.00335	0.315691	0.634378
Rv2966c	339.513	0.0940201	0.0938566	-1.00174	0.316469	0.63551
Rv0135c	451.484	-0.0832263	0.0833905	0.998031	0.318265	0.63593
Rv0144	1969.76	-0.0577985	0.0578215	0.999602	0.317503	0.63593
Rv0247c	2203.68	0.053341	0.0533338	-1.00014	0.317245	0.63593
Rv0691c	545.208	0.0945684	0.0947748	-0.997822	0.318366	0.63593
Rv0866	325.628	0.0936498	0.0937039	-0.999422	0.31759	0.63593
Rv1677	970.882	-0.0608066	0.0609681	0.997351	0.318594	0.63593
Rv1766	328.802	0.0932093	0.0934597	-0.997321	0.318609	0.63593
Rv3522	215.983	0.117237	0.117459	-0.998113	0.318224	0.63593
Rv3687c	386.219	0.0917095	0.0918257	-0.998735	0.317923	0.63593
Rv3030	198.392	-0.115013	0.115427	0.996414	0.319049	0.636381
Rv1002c	629.673	0.0801808	0.0805184	-0.995806	0.319344	0.636541
Rv0293c	692.656	-0.0699386	0.0704514	0.992721	0.320846	0.639104
Rv0049	1004.34	0.0616355	0.0621771	-0.99129	0.321544	0.63938
Rv1663	191.899	-0.12128	0.122367	0.991111	0.321631	0.63938
Rv1924c	196.372	0.117	0.117985	-0.991654	0.321367	0.63938
Rv1609	1179.62	0.0597265	0.0603418	-0.989802	0.322271	0.640222
Rv1323	3242.88	-0.0443016	0.0448924	0.98684	0.323721	0.640745
Rv2018	174.143	-0.12316	0.124781	0.987013	0.323636	0.640745
Rv2251	257.793	0.103024	0.104422	-0.986615	0.323831	0.640745
Rv3224	1474.45	0.0581075	0.0588496	-0.98739	0.323451	0.640745
Rv3342	408.254	0.0849762	0.0860991	-0.986958	0.323663	0.640745
Rv3497c	679.974	-0.0690256	0.0699016	0.987468	0.323413	0.640745
Rv1856c	612.079	0.0778234	0.0790332	-0.984694	0.324775	0.641959
Rv2119	179.946	0.119239	0.121185	-0.983945	0.325143	0.641959
Rv2951c	1759.39	0.0526508	0.0534827	-0.984444	0.324897	0.641959
Rv3793	1478.14	0.0525388	0.0534147	-0.983602	0.325311	0.641959
Rv1473	1270.38	0.0614981	0.0626326	-0.981887	0.326155	0.643063
Rv1494	261.742	0.10178	0.10369	-0.981584	0.326305	0.643063
Rv3221A	460.227	-0.0771517	0.0787084	0.980222	0.326976	0.643959
Rv1412	278.081	0.109066	0.111387	-0.979159	0.327501	0.644137
Rv2367c	523.456	0.0760658	0.0776805	-0.979214	0.327474	0.644137
Rv0733	1402.75	0.0537038	0.0550646	-0.975288	0.329418	0.647476
Rv2775	292.458	0.0984297	0.10104	-0.97417	0.329972	0.648136
Rv3267	1939.21	0.0656509	0.0674444	-0.973408	0.33035	0.648449
Rv1869c	2247	0.0517058	0.0531786	-0.972305	0.330899	0.649096
Rv3842c	978.455	-0.059258	0.0609913	0.971582	0.331259	0.649372
Rv0273c	290.429	-0.0957624	0.0988527	0.968738	0.332676	0.651719
Rv0155	432.379	0.0799005	0.082648	-0.966756	0.333666	0.653227
Rv3627c	809.382	0.0681297	0.0705098	-0.966243	0.333922	0.653298
Rv2976c	315.46	0.0948013	0.098213	-0.965262	0.334414	0.653827
Rv2189c	1493.47	-0.061602	0.0639096	0.963892	0.3351	0.654306
Rv3730c	171.63	-0.129649	0.134502	0.963921	0.335086	0.654306
Rv0093c	181.519	-0.126426	0.131456	0.961738	0.336181	0.654637
Rv1465	472.857	0.0823757	0.0856789	-0.961447	0.336328	0.654637
Rv1489	272.649	0.0981668	0.102156	-0.960948	0.336578	0.654637
Rv2574	321.099	-0.0902872	0.0939595	0.960916	0.336595	0.654637
Rv2838c	905.267	-0.0644267	0.0669359	0.962513	0.335792	0.654637
Rvnt45	290.746	-0.219446	0.228012	0.96243	0.335834	0.654637
Rv2501c	441.878	0.0816739	0.0850736	-0.960038	0.337036	0.654813
Rv3479	3077.28	-0.0626037	0.0652219	0.959858	0.337127	0.654813
Rv0960	215.869	0.112821	0.117641	-0.959032	0.337543	0.655191
Rv1512	676.98	0.0691021	0.0721233	-0.958111	0.338007	0.655663
Rv0030	242.695	-0.102734	0.107372	0.956807	0.338665	0.656309
Rv0048c	238.485	0.105221	0.110208	-0.954748	0.339705	0.656309
Rv0119	231.557	-0.101642	0.106487	0.954508	0.339827	0.656309
Rv0450c	1431.03	-0.058843	0.0619969	0.949128	0.342556	0.656309
Rv0586	766.946	0.0680864	0.0711802	-0.956536	0.338802	0.656309
Rv0660c	513.265	0.0846606	0.088631	-0.955202	0.339475	0.656309
Rv0703	2840.62	0.0440627	0.0464449	-0.948709	0.342769	0.656309
Rv1098c	1156.26	0.0549836	0.0576524	-0.953709	0.340231	0.656309
Rv1107c	424.541	-0.081874	0.0858603	0.953572	0.340301	0.656309
Rv1140	634.547	0.0692767	0.0729639	-0.949465	0.342384	0.656309
Rv1476	327.586	0.0890318	0.0936738	-0.950446	0.341886	0.656309
Rv1493	700.176	0.0685945	0.0720865	-0.951558	0.341321	0.656309
Rv1843c	1634.1	-0.0527751	0.0553856	0.952867	0.340658	0.656309
Rv2128	413.478	-0.080248	0.084538	0.949254	0.342492	0.656309
Rv2420c	277.483	0.102328	0.107605	-0.950957	0.341626	0.656309
Rv3040c	316.204	0.0896679	0.0944012	-0.94986	0.342183	0.656309
Rv3075c	1392.87	-0.0532929	0.0560164	0.95138	0.341411	0.656309
Rv3104c	1042.58	0.0577846	0.0608796	-0.949162	0.342538	0.656309
Rv3343c	555.662	0.0715242	0.0753332	-0.949438	0.342398	0.656309
Rv3443c	1397.46	0.0572275	0.0600042	-0.953724	0.340223	0.656309
Rv3102c	344.475	-0.0864842	0.0912471	0.947803	0.34323	0.656344
Rv3691	430.671	0.0808004	0.0852157	-0.948186	0.343035	0.656344
Rv2816c	179.916	-0.141111	0.149016	0.946949	0.343665	0.656752
Rv1447c	1454.73	0.0566479	0.0598791	-0.946038	0.344129	0.657216
Rv2954c	1278.08	-0.0527602	0.0558672	0.944387	0.344972	0.658401
Rv0518	349.396	0.0866329	0.0919124	-0.94256	0.345906	0.659759
Rv0481c	207.388	-0.120389	0.127873	0.941472	0.346463	0.66014
Rv3803c	2450.03	-0.0486376	0.0516707	0.9413	0.346551	0.66014
Rv3220c	2369.74	0.0459943	0.049004	-0.938582	0.347945	0.662358
Rvnt39	772.472	-0.153336	0.163443	0.938159	0.348163	0.662358
Rv0029	777.915	0.0608095	0.0649672	-0.936003	0.349272	0.663164
Rv2486	327.237	0.0865789	0.0924889	-0.9361	0.349221	0.663164
Rv2564	677.523	0.0795143	0.0849214	-0.936328	0.349104	0.663164
Rv2979c	291.989	-0.0937365	0.100189	0.935596	0.349481	0.663164
Rv0889c	999.763	0.0557727	0.0597017	-0.934189	0.350206	0.664115
Rv1266c	390.991	-0.0819574	0.0879993	0.931341	0.351677	0.666307
Rv1522c	1025.57	-0.0568553	0.0610638	0.931081	0.351812	0.666307
Rv1302	873.852	0.063911	0.0687741	-0.929289	0.35274	0.667637
Rv0542c	1505.11	0.0513857	0.0554152	-0.927285	0.353779	0.668472
Rv0548c	1258.39	0.0585516	0.0632122	-0.926271	0.354305	0.668472
Rv1515c	236.847	-0.099929	0.107851	0.926548	0.354161	0.668472
Rv2762c	197.409	0.113004	0.122	-0.926265	0.354308	0.668472
Rv2902c	2973.8	-0.0437293	0.0471969	0.926529	0.354171	0.668472
Rv2683	241.744	0.0997113	0.107701	-0.925817	0.354541	0.668485
Rv1438	1268.4	0.0552944	0.0597911	-0.924793	0.355074	0.668639
Rv3675	404.803	-0.0830536	0.0898031	0.924841	0.355049	0.668639
Rv2482c	1575.24	-0.0575191	0.062238	0.92418	0.355392	0.668815
Rv1022	370.283	0.085222	0.0922717	-0.923599	0.355695	0.66896
Rv1324	2882.16	0.0411467	0.0446546	-0.921443	0.356819	0.670188
Rv2541	179.436	0.110249	0.1197	-0.921046	0.357027	0.670188
Rv2975a	685.437	-0.067548	0.0732811	0.921766	0.356651	0.670188
Rv0117	159.037	0.118142	0.128577	-0.918841	0.358179	0.671925
Rv0233	1068.89	-0.121335	0.132232	0.917588	0.358835	0.672169
Rv1406	230.433	0.103482	0.113133	-0.914699	0.360349	0.672169
Rv1415	2105.18	-0.0446896	0.048853	0.914777	0.360308	0.672169
Rv1981c	525.218	0.0761785	0.0830999	-0.91671	0.359295	0.672169
Rv2690c	460.843	0.075328	0.082201	-0.916389	0.359463	0.672169
Rv2698	265.999	0.096932	0.105966	-0.914748	0.360324	0.672169
Rv2868c	2278.41	-0.0444045	0.0485406	0.914791	0.360301	0.672169
Rv3150	2291.37	-0.0510029	0.0557068	0.915559	0.359898	0.672169
Rv3433c	354.53	0.0833313	0.0909536	-0.916195	0.359564	0.672169
Rv0064	987.489	0.0600306	0.0657005	-0.913701	0.360874	0.672654
Rv0597c	553.837	-0.0747176	0.081807	0.91334	0.361064	0.672654
Rv2436	235.874	0.0997592	0.109305	-0.912666	0.361418	0.672727
Rv2465c	286.506	-0.0920744	0.100914	0.912403	0.361557	0.672727
Rv0679c	361.232	-0.0873825	0.0958884	0.911294	0.362141	0.673047
Rv2488c	369.749	0.0815136	0.0894561	-0.911214	0.362183	0.673047
Rv1914c	168.938	-0.118399	0.130285	0.90877	0.363471	0.675018
Rv2533c	801.631	0.0608847	0.0670855	-0.907569	0.364106	0.675773
Rv2414c	651.156	0.0726213	0.0801095	-0.906526	0.364658	0.676374
Rv0228	327.885	0.0847102	0.0935042	-0.905951	0.364962	0.676515
Rv1645c	247.479	-0.0949257	0.104834	0.905484	0.365209	0.67655
Rv0716	2446.17	-0.0427196	0.0472016	0.905046	0.365441	0.676557
Rv0190	305.423	-0.0897432	0.0993227	0.903553	0.366233	0.677209
Rv0705	1766.1	-0.0634843	0.0702954	0.903107	0.366469	0.677209
Rv2892c	253.187	0.104021	0.115183	-0.903089	0.366479	0.677209
Rv0183	658.724	0.0691335	0.0766369	-0.902092	0.367008	0.677764
Rv2061c	220.654	-0.10848	0.120415	0.900884	0.36765	0.678105
Rv2672	712.856	0.0637669	0.0707649	-0.90111	0.36753	0.678105
Rv1881c	413.132	-0.0887987	0.098681	0.899856	0.368197	0.678691
Rv0921	340.574	0.0845108	0.0941467	-0.897651	0.369372	0.679972
Rv1838c	159.703	-0.121826	0.135884	0.896543	0.369963	0.679972
Rv2362c	448.19	0.0734815	0.0818399	-0.897869	0.369255	0.679972
Rv3008	317.121	0.0862251	0.0961903	-0.896401	0.370039	0.679972
Rv3347c	1512	-0.0500323	0.055786	0.89686	0.369794	0.679972
Rv0021c	286.256	0.0920982	0.103211	-0.892328	0.372217	0.681236
Rv0069c	472.7	-0.0749356	0.0842298	0.889657	0.37365	0.681236
Rv0151c	161.988	0.119531	0.133767	-0.893574	0.37155	0.681236
Rv0722	371.477	-0.0829085	0.0929482	0.891986	0.372401	0.681236
Rv2294	197.182	0.102649	0.114751	-0.894538	0.371034	0.681236
Rv2461c	1371.59	-0.0601339	0.0675975	0.889588	0.373687	0.681236
Rv2741	799.79	-0.0631179	0.0707799	0.89175	0.372527	0.681236
Rv2848c	472.568	0.0718898	0.0804696	-0.893378	0.371655	0.681236
Rv2870c	557.974	0.0733529	0.0823688	-0.890542	0.373175	0.681236
Rv2911	290.853	-0.0911471	0.102358	0.890477	0.37321	0.681236
Rv3273	1775.63	-0.052855	0.0593823	0.89008	0.373423	0.681236
Rv3302c	1098.29	0.0533217	0.0597097	-0.893016	0.371848	0.681236
Rv3317	181.86	-0.107348	0.120678	0.889537	0.373714	0.681236
Rv0059	476.892	-0.074732	0.0841875	0.887685	0.37471	0.682391
Rv0991c	318.883	-0.0827515	0.0932409	0.887502	0.374809	0.682391
Rv1378c	928.712	-0.0624601	0.0704241	0.886913	0.375126	0.682549
Rv0945	316.384	0.0861041	0.0972757	-0.885155	0.376073	0.683434
Rv1557	317.868	0.0829124	0.0936438	-0.885402	0.37594	0.683434
Rv2388c	639.119	0.0650261	0.0735367	-0.884268	0.376552	0.683884
Rv3629c	633.213	0.0709507	0.0803312	-0.883228	0.377113	0.684484
Rv0433	1433.57	0.0465584	0.0528448	-0.881041	0.378296	0.684787
Rv0858c	180.44	0.109313	0.124189	-0.880215	0.378743	0.684787
Rv1250	234.872	-0.0940882	0.106879	0.880326	0.378682	0.684787
Rv1368	631.093	-0.0660051	0.0749556	0.88059	0.37854	0.684787
Rv1513	899.681	0.0564573	0.0640627	-0.881282	0.378165	0.684787
Rv3171c	1361.27	0.0674103	0.0766458	-0.879504	0.379128	0.684787
Rv3264c	1730.92	0.04907	0.0557872	-0.879593	0.37908	0.684787
Rv3626c	570.21	0.068807	0.0780478	-0.8816	0.377993	0.684787
Rv3464	1105.93	0.0541474	0.0617592	-0.87675	0.380622	0.686649
Rv3615c	2067.28	-0.120211	0.137081	0.87693	0.380525	0.686649
Rv0680c	205.401	-0.103691	0.118462	0.875314	0.381403	0.687639
Rv3323c	220.877	0.0993522	0.113745	-0.873466	0.382409	0.689034
Rv0434	708.841	0.0647529	0.0742346	-0.872273	0.383059	0.6895
Rv1300	1560.76	0.0470709	0.0539719	-0.872138	0.383133	0.6895
Rv0472c	715.891	-0.0631825	0.0726666	0.869484	0.384582	0.69085
Rv1746	465.939	0.069768	0.0801827	-0.870113	0.384238	0.69085
Rv3006	1455.95	0.0482997	0.0555265	-0.869849	0.384383	0.69085
Rv0248c	3973.01	0.0404227	0.0465899	-0.867628	0.385598	0.691576
Rv0825c	209.803	-0.0998614	0.115042	0.868042	0.385371	0.691576
Rv3521	220.893	0.10055	0.115912	-0.867467	0.385686	0.691576
Rv0471c	194.285	0.105588	0.121826	-0.866711	0.386101	0.6919
Rv0214	151.758	-0.114771	0.132714	0.864798	0.38715	0.69223
Rv0440	16574	0.0411179	0.0476703	-0.862547	0.388387	0.69223
Rv0934	1227.03	0.0485238	0.056254	-0.862583	0.388367	0.69223
Rv1093	1477.01	0.0486143	0.056285	-0.863717	0.387743	0.69223
Rv1241	354.251	0.0814737	0.0943107	-0.863886	0.387651	0.69223
Rv2142A	318.409	0.0837529	0.0970777	-0.862741	0.38828	0.69223
Rv2197c	889.897	-0.0549102	0.0635444	0.864123	0.38752	0.69223
Rv2831	187.634	0.10546	0.122106	-0.863683	0.387762	0.69223
Rv3466	217.509	0.105359	0.121987	-0.86369	0.387758	0.69223
Rv3498c	654.157	-0.0585828	0.0682391	0.858492	0.390621	0.695793
Rv0955	2305.52	0.045431	0.0529549	-0.85792	0.390937	0.6959
Rv2781c	1147.36	0.0502907	0.0586458	-0.857533	0.39115	0.6959
Rv3893c	286.595	-0.0848208	0.0989696	0.857039	0.391423	0.695968
Rv0570	566.766	0.0648168	0.0757316	-0.855874	0.392067	0.696695
Rv1156	1443.23	-0.0474215	0.0556613	0.851965	0.394234	0.700083
Rv3721c	976.323	-0.0523185	0.0614368	0.851582	0.394446	0.700083
Rv2498c	278.882	0.0900582	0.105853	-0.850787	0.394888	0.700447
Rv1278	1039.51	0.0621404	0.0730885	-0.850208	0.39521	0.700599
Rv2597	294.285	0.0828438	0.0976745	-0.848162	0.396348	0.702196
Rv2737c	2596.24	-0.0515003	0.0608259	0.846684	0.397171	0.703235
Rv2710	2615.02	0.0467844	0.0553206	-0.845695	0.397723	0.703791
Rv0222	559.578	0.0672464	0.0798535	-0.842122	0.39972	0.706085
Rv0353	494.494	0.0651139	0.0773236	-0.842097	0.399734	0.706085
Rv3850	746.208	-0.0581427	0.0689822	0.842866	0.399304	0.706085
Rv0157	2147.86	0.0428503	0.051058	-0.839247	0.401331	0.707339
Rv0489	549.702	-0.0749437	0.0892101	0.840081	0.400863	0.707339
Rv0905	521.144	0.0664295	0.079238	-0.838353	0.401832	0.707339
Rv2185c	718.044	-0.0556989	0.0664446	0.838277	0.401875	0.707339
Rv2199c	1803.09	0.045663	0.0544686	-0.838336	0.401842	0.707339
Rv2637	155.87	-0.111171	0.132512	0.838953	0.401496	0.707339
Rv0903c	465.539	-0.0659893	0.0788274	0.837137	0.402516	0.707607
Rv2470	333.848	0.076747	0.0916688	-0.83722	0.402469	0.707607
Rv3457c	2931.21	-0.047818	0.0571486	0.836731	0.402744	0.707607
Rv1661	866.043	-0.0559182	0.0668917	0.835952	0.403182	0.707956
Rv0184	456.884	0.0676596	0.0810875	-0.834402	0.404054	0.708438
Rv0269c	281.006	0.0836104	0.100266	-0.833887	0.404345	0.708438
Rv0926c	306.005	0.0818296	0.0981443	-0.833768	0.404412	0.708438
Rv3604c	877.861	-0.0574894	0.068849	0.835008	0.403713	0.708438
Rv0156	212.162	-0.0983526	0.118107	0.832744	0.404989	0.708455
Rv1862	539.297	0.0654816	0.0786585	-0.832479	0.405139	0.708455
Rv2069	900.951	0.0521813	0.0626266	-0.833214	0.404724	0.708455
Rv0128	295.783	0.0822021	0.0988204	-0.831833	0.405503	0.70862
Rv0265c	556.883	0.0638933	0.0770311	-0.829448	0.406851	0.70862
Rv0312	1410.24	-0.0561902	0.0678097	0.828645	0.407305	0.70862
Rv1247c	217.044	-0.0987979	0.119069	0.82975	0.40668	0.70862
Rv1880c	899.066	-0.0571728	0.0690469	0.828028	0.407655	0.70862
Rv2281	693.048	-0.0623812	0.0753039	0.828393	0.407448	0.70862
Rv2583c	2882.02	0.0399825	0.0482614	-0.828457	0.407412	0.70862
Rv2617c	232.838	-0.100723	0.121658	0.827924	0.407713	0.70862
Rv2859c	350.44	0.0759993	0.0915208	-0.830405	0.40631	0.70862
Rv3575c	339.903	0.0788399	0.0952564	-0.827661	0.407863	0.70862
Rvnt06	8462.82	-0.137271	0.165227	0.830803	0.406085	0.70862
Rv3025c	811.618	-0.0543344	0.0658485	0.825143	0.40929	0.710173
Rv3032	494.461	0.0632722	0.0767107	-0.824817	0.409476	0.710173
Rv3173c	590.989	-0.0644048	0.0780288	0.825398	0.409146	0.710173
Rv2853	326.299	0.0831897	0.101114	-0.822734	0.410659	0.711393
Rv3119	290.864	-0.0886129	0.107683	0.822906	0.410562	0.711393
Rv1341	546.161	0.0719303	0.0874877	-0.822176	0.410977	0.711528
Rv1208	687.301	-0.059976	0.0730695	0.820808	0.411756	0.711744
Rv1333	933.278	0.0544302	0.0663202	-0.820719	0.411806	0.711744
Rv3689	532.395	-0.0667459	0.0813288	0.820692	0.411822	0.711744
Rv3806c	1197.95	0.0475777	0.05804	-0.81974	0.412364	0.712266
Rv0153c	287.98	-0.0793127	0.0973463	0.814747	0.415217	0.713485
Rv0201c	514.702	0.0682021	0.0834882	-0.816908	0.413981	0.713485
Rv0862c	549.084	0.0634134	0.0775727	-0.81747	0.41366	0.713485
Rv1410c	3837.59	0.0342609	0.0419918	-0.815895	0.41456	0.713485
Rv1707	1770.66	0.0431049	0.0528698	-0.815304	0.414898	0.713485
Rv1876	443.959	-0.0725199	0.088866	0.816059	0.414466	0.713485
Rv2127	2829.06	0.0395841	0.0485866	-0.814713	0.415237	0.713485
Rv3157	2046.81	-0.0507973	0.0622034	0.816632	0.414139	0.713485
Rv3214	488.601	0.063494	0.077839	-0.81571	0.414666	0.713485
Rv0145	4012.29	-0.0360007	0.0442177	0.814168	0.415548	0.713607
Rv1642	826.436	-0.060503	0.0744347	0.812833	0.416314	0.713681
Rv2709	386.002	-0.0764333	0.0940053	0.813074	0.416176	0.713681
Rv3703c	746.047	-0.0614086	0.0755004	0.813355	0.416015	0.713681
Rv2378c	182.234	0.104622	0.128781	-0.812401	0.416562	0.713693
Rv0681	659.037	0.0606168	0.0746881	-0.811599	0.417022	0.713704
Rv2350c	778.916	-0.0541408	0.0667128	0.81155	0.41705	0.713704
Rv1750c	291.662	-0.0822481	0.101582	0.809673	0.418128	0.713901
Rv2114	411.392	0.0694699	0.0857922	-0.809746	0.418086	0.713901
Rv2808	160.864	-0.107612	0.132902	0.809706	0.418109	0.713901
Rv2888c	2362.41	-0.0454165	0.0560501	0.810284	0.417777	0.713901
Rv3847	761.419	-0.0573851	0.0709981	0.808262	0.41894	0.714874
Rv3164c	204.131	-0.0989476	0.122544	0.807446	0.41941	0.715265
Rv2239c	1346.95	0.0444542	0.0550995	-0.806798	0.419783	0.715489
Rv1173	4145.01	0.0385702	0.0478583	-0.805925	0.420286	0.715524
Rv2772c	366.173	0.0742096	0.0920593	-0.806106	0.420182	0.715524
Rv0641	4497.5	0.0353924	0.0439571	-0.805157	0.420729	0.715867
Rv1817	232.35	0.0979854	0.121913	-0.803734	0.42155	0.716853
Rv2004c	260.838	-0.0869515	0.108338	0.802596	0.422208	0.71756
Rv3719	1227.06	0.048316	0.0603609	-0.800451	0.423449	0.719257
Rv0341	333.218	0.0961887	0.120542	-0.797967	0.42489	0.719642
Rv0382c	863.377	0.0528655	0.0662335	-0.798168	0.424773	0.719642
Rv0465c	387.566	-0.071223	0.0890766	0.79957	0.42396	0.719642
Rv2788	446.711	0.0648444	0.0811577	-0.798993	0.424295	0.719642
Rv3280	1837.96	-0.045087	0.0564586	0.798585	0.424531	0.719642
Rv0410c	1240.76	0.0581878	0.0729667	-0.797456	0.425186	0.719732
Rv0941c	259.34	-0.0823719	0.103368	0.796884	0.425518	0.719884
Rv3827c	698.049	-0.0581098	0.0730331	0.795665	0.426227	0.720671
Rv1290c	210.817	-0.0895507	0.11299	0.792552	0.428039	0.723322
Rv0399c	197.722	0.0918963	0.116094	-0.791569	0.428612	0.723878
Rv0087	243.071	0.0874665	0.110868	-0.788927	0.430155	0.724831
Rv1070c	760.109	0.0536415	0.0678883	-0.790144	0.429444	0.724831
Rv2157c	857.413	0.0533849	0.0676236	-0.789441	0.429854	0.724831
Rv2996c	1149.53	0.0520024	0.0659118	-0.78897	0.430129	0.724831
Rv1074c	2354.22	0.0374686	0.0477105	-0.785333	0.432259	0.7259
Rv1833c	218.454	-0.0943807	0.120153	0.785503	0.432159	0.7259
Rv1959c	156.337	0.105271	0.133844	-0.786523	0.431561	0.7259
Rv3261	776.938	-0.0561753	0.0714969	0.785702	0.432042	0.7259
Rv3808c	2378.49	0.0370884	0.0472027	-0.785728	0.432027	0.7259
Rvnt44	3875.72	-0.142205	0.181022	0.785571	0.432119	0.7259
Rv0491	1052.95	-0.0504035	0.0643188	0.783652	0.433244	0.726539
Rv1084	461.927	0.0651557	0.0831017	-0.784048	0.433012	0.726539
Rv3403c	528.622	0.0673918	0.0860213	-0.783431	0.433374	0.726539
Rv0780	266.575	-0.0792912	0.101295	0.782773	0.433761	0.726776
Rv0256c	407.63	-0.0683548	0.087418	0.78193	0.434256	0.727194
Rv1234	478.253	0.0648976	0.083072	-0.781222	0.434672	0.727208
Rv2203	251.116	0.0816545	0.10454	-0.781081	0.434755	0.727208
Rv2852c	958.813	0.0477168	0.0612267	-0.779346	0.435776	0.728506
Rv2264c	335.653	0.0735618	0.0944558	-0.778796	0.4361	0.728636
Rv2109c	1332.5	0.0473648	0.0608737	-0.778083	0.43652	0.728927
Rv1087	932.359	-0.0508895	0.0654543	0.777481	0.436875	0.729109
Rv2010	802.382	-0.0522265	0.0672787	0.776271	0.437589	0.72989
Rv0277c	655.326	-0.0722526	0.0931617	0.775561	0.438008	0.729997
Rv1337	1533.15	0.0417209	0.0538107	-0.775328	0.438146	0.729997
Rv0730	472.661	-0.0613763	0.0794454	0.772559	0.439783	0.731902
Rv2153c	903.076	0.0529475	0.0685182	-0.772751	0.43967	0.731902
Rv2708c	550.601	-0.0603197	0.0783123	0.770245	0.441155	0.732646
Rv3411c	1863.23	0.0395966	0.0513684	-0.770834	0.440805	0.732646
Rv3570c	574.557	0.0619546	0.0803928	-0.770648	0.440916	0.732646
Rv3919c	902.052	0.0509415	0.066146	-0.770137	0.441219	0.732646
Rv0950c	1493.92	0.046895	0.060966	-0.7692	0.441775	0.733043
Rv2335	1058.77	0.0458032	0.0595698	-0.7689	0.441953	0.733043
Rv2266	321.266	-0.0760491	0.0990265	0.767967	0.442507	0.733552
Rv0526	669.618	0.0586704	0.0765262	-0.76667	0.443278	0.733599
Rv1537	158.837	0.111975	0.146036	-0.766763	0.443223	0.733599
Rv2394	1691.95	-0.0408299	0.0532064	0.767387	0.442852	0.733599
Rv1533	703.899	-0.0551458	0.0719886	0.766035	0.443656	0.733814
Rv1714	181.66	0.0979775	0.128654	-0.761556	0.446325	0.737407
Rv3865	526.054	-0.0596604	0.0782983	0.761963	0.446082	0.737407
Rv2513	291.573	0.0752731	0.0989677	-0.760583	0.446906	0.737545
Rv3539	172.011	0.105404	0.138554	-0.760742	0.446811	0.737545
Rv0738	215.697	0.0925314	0.121741	-0.760068	0.447214	0.737641
Rv3356c	410.609	0.0653377	0.0860273	-0.7595	0.447553	0.737791
Rv2713	1674.18	-0.0505238	0.0666681	0.75784	0.448547	0.739017
Rv0530A	196.157	-0.0937196	0.123822	0.75689	0.449115	0.739133
Rv2837c	1409.2	-0.0438673	0.0579416	0.757095	0.448993	0.739133
Rv2452c	166.186	0.0975461	0.129078	-0.755716	0.44982	0.739881
Rv0413	293.893	0.0737987	0.0977681	-0.754834	0.450349	0.740292
Rv3829c	176.692	-0.0951086	0.126061	0.754467	0.450569	0.740292
Rv0468	634.073	0.0658979	0.0877105	-0.751311	0.452465	0.742996
Rv0922	2014.8	0.0372838	0.0497171	-0.749919	0.453303	0.74396
Rv0764c	212.489	-0.09325	0.124694	0.74783	0.454563	0.745482
Rv3576	426.071	0.0628058	0.084016	-0.747546	0.454734	0.745482
Rv3037c	435.029	0.0643071	0.0864152	-0.744163	0.456778	0.748418
Rv0928	560.221	0.0568966	0.0765223	-0.743529	0.457161	0.748495
Rv3038c	942.371	-0.0451062	0.0606878	0.743251	0.45733	0.748495
Rvnt33	264.877	0.0823655	0.110916	-0.742591	0.457729	0.748736
Rv1866	288.675	-0.0714127	0.0962332	0.742079	0.458039	0.74883
Rv0061c	977.892	0.0502702	0.0677874	-0.741587	0.458338	0.748905
Rv0609	231.367	-0.087364	0.117927	0.740831	0.458796	0.74924
Rv0563	846.302	0.0518223	0.070148	-0.738757	0.460055	0.750469
Rv0923c	201.786	0.0865362	0.117101	-0.738985	0.459916	0.750469
Rv0205	407.076	0.0653369	0.0888819	-0.735097	0.46228	0.751675
Rv1130	905.7	0.285583	0.389024	-0.734101	0.462887	0.751675
Rv1361c	451.569	-0.0690939	0.0941603	0.73379	0.463077	0.751675
Rv2296	497.75	-0.0683193	0.0928212	0.736031	0.461712	0.751675
Rv2456c	1207.6	0.0458889	0.0624723	-0.734547	0.462615	0.751675
Rv2530A	177.117	-0.0931722	0.126491	0.736592	0.46137	0.751675
Rv2641	194.676	-0.0857007	0.116757	0.734011	0.462942	0.751675
Rv3420c	936.674	-0.0485751	0.065955	0.736489	0.461433	0.751675
Rv3658c	230.586	0.0815968	0.111088	-0.734526	0.462628	0.751675
Rv2719c	388.147	-0.0709115	0.0967481	0.732949	0.463589	0.752096
Rv1109c	1167.07	-0.0468288	0.063974	0.731998	0.46417	0.752626
Rv3043c	3248.84	0.0343049	0.04695	-0.73067	0.464981	0.753528
Rv0608	371.878	-0.0647973	0.0888169	0.72956	0.465659	0.754047
Rv3868	2262.5	0.0361646	0.0495871	-0.729313	0.46581	0.754047
Rv2764c	1112.82	0.0441545	0.0606011	-0.728609	0.466241	0.754268
Rv3039c	457.687	0.0605988	0.0832106	-0.728259	0.466455	0.754268
Rv0300	625.076	0.0520439	0.07154	-0.727479	0.466932	0.754628
Rv2315c	609.219	-0.0524771	0.0724371	0.72445	0.468789	0.757216
Rv1696	768.902	0.0490512	0.067765	-0.723842	0.469163	0.757407
Rv0212c	170.517	-0.0942056	0.130414	0.722358	0.470075	0.757641
Rv1192	1530.05	0.0398014	0.0550756	-0.722669	0.469883	0.757641
Rv1630	6404.02	-0.0303104	0.0419578	0.722403	0.470047	0.757641
Rv1389	4506.42	0.0440697	0.061072	-0.721601	0.47054	0.757978
Rv0998	644.523	0.0545688	0.0757201	-0.720665	0.471116	0.758494
Rv2340c	657.015	-0.0513028	0.0712457	0.720083	0.471474	0.758659
Rv0041	1672.51	0.0382263	0.0533185	-0.716943	0.473409	0.75971
Rv1456c	349.331	0.0660241	0.0920159	-0.71753	0.473047	0.75971
Rv2046	185.006	0.0890553	0.124149	-0.717325	0.473174	0.75971
Rv2079	409.177	-0.062106	0.0866022	0.717141	0.473287	0.75971
Rv3227	405.16	0.0609433	0.0849521	-0.717385	0.473137	0.75971
Rv0078B	423.902	-0.0601708	0.0842544	0.714156	0.475131	0.760825
Rv1864c	204.057	0.0832731	0.116458	-0.715047	0.47458	0.760825
Rv2825c	222.683	-0.0823795	0.115351	0.714164	0.475126	0.760825
Rv3367	547.409	-0.0574599	0.0803957	0.714714	0.474786	0.760825
Rv0351	2242.38	0.0346594	0.048752	-0.710934	0.477125	0.760909
Rv0504c	231.381	0.0831561	0.116539	-0.713548	0.475507	0.760909
Rv1005c	391.678	0.0690112	0.0970128	-0.711362	0.47686	0.760909
Rv1018c	1103.21	0.04539	0.0638709	-0.710652	0.4773	0.760909
Rv1253	639.486	0.0533801	0.0748757	-0.712917	0.475897	0.760909
Rv1634	842.494	0.0498194	0.0701345	-0.71034	0.477493	0.760909
Rv2295	691.408	-0.0532725	0.0748481	0.711742	0.476624	0.760909
Rv3116	1067.22	-0.0524891	0.0737798	0.711429	0.476818	0.760909
Rv3709c	1822.33	0.037829	0.0532252	-0.710735	0.477248	0.760909
Rv1175c	1363.34	0.0404611	0.0570619	-0.709074	0.478279	0.760933
Rv1242	226.921	-0.0815737	0.115029	0.709158	0.478227	0.760933
Rv1500	704.458	0.0585775	0.0826001	-0.70917	0.478219	0.760933
Rv1531	345.487	0.0681918	0.0962501	-0.708485	0.478644	0.760965
Rv2037c	228.897	-0.0754751	0.106681	0.707485	0.479265	0.760965
Rv2712c	249.547	0.0808629	0.114312	-0.707387	0.479326	0.760965
Rv2771c	307.747	0.0664239	0.0938015	-0.708132	0.478863	0.760965
Rv2787	322.493	0.0723754	0.102416	-0.70668	0.479766	0.761256
Rv0901	384.909	0.0672652	0.0955481	-0.703992	0.481438	0.761594
Rv0994	1505.53	-0.0429204	0.0608529	0.705313	0.480616	0.761594
Rv1163	371.046	0.0650756	0.0924539	-0.703871	0.481513	0.761594
Rv1620c	1426.76	-0.0536316	0.0761963	0.703861	0.481519	0.761594
Rv3660c	234.429	0.0782535	0.111053	-0.704649	0.481029	0.761594
Rv3797	211.007	0.0802147	0.113964	-0.703859	0.481521	0.761594
Rv2896c	481.823	-0.055733	0.0793048	0.70277	0.482199	0.76211
RVnc0036a	143402	-0.0922697	0.131343	0.70251	0.482361	0.76211
Rv0514	310.963	-0.0674432	0.0963492	0.699987	0.483935	0.763715
Rv1598c	384.586	-0.0632294	0.0903457	0.69986	0.484015	0.763715
Rv3378c	169.824	-0.0893759	0.127745	0.699643	0.48415	0.763715
Rv0137c	239.83	-0.0766746	0.109739	0.698702	0.484738	0.763989
Rv2714	697.301	-0.0489906	0.0701742	0.698129	0.485097	0.763989
Rv2887	312.433	0.0655359	0.0938308	-0.698448	0.484897	0.763989
Rv3416	366.051	-0.0640774	0.0919878	0.696585	0.486062	0.765103
Rv2794c	538.736	0.052854	0.0759803	-0.695627	0.486662	0.765641
Rv3485c	462.328	-0.0618201	0.0892075	0.692993	0.488314	0.767832
Rv0979A	277.875	0.0694423	0.100297	-0.692365	0.488708	0.768044
Rv1478	865.802	-0.0482007	0.0697057	0.691489	0.489258	0.768501
Rv1631	3463.86	0.0323758	0.0468797	-0.690614	0.489808	0.768903
Rv3744	256.045	0.0728483	0.105538	-0.690257	0.490033	0.768903
Rv1722	195.268	0.0797822	0.115732	-0.68937	0.49059	0.769076
Rv2631	227.221	0.0767438	0.111343	-0.689256	0.490662	0.769076
Rv0337c	1428.54	0.0371229	0.054041	-0.686939	0.492121	0.770141
Rv3205c	1627.89	-0.0360424	0.0524392	0.687317	0.491883	0.770141
Rv3336c	912.674	0.0417394	0.0606919	-0.687725	0.491626	0.770141
Rv2314c	727.674	-0.0527172	0.0769822	0.684798	0.493472	0.77144
Rv3701c	397.583	-0.0612605	0.0894057	0.685197	0.49322	0.77144
Rv0609A	238.809	0.0761119	0.111938	-0.67995	0.496536	0.775413
Rv3394c	170.043	-0.0880706	0.129482	0.680178	0.496392	0.775413
Rv3587c	1419	-0.0467787	0.0689454	0.67849	0.497461	0.776039
Rv3888c	513.461	-0.0522056	0.076923	0.678673	0.497345	0.776039
Rv1496	348.032	-0.0674015	0.099435	0.677845	0.49787	0.776268
Rv2349c	562.92	-0.0507691	0.0749481	0.67739	0.498158	0.77631
Rv1033c	218.467	-0.0748814	0.110928	0.675042	0.499649	0.776401
Rv1561	167.449	-0.0948556	0.1405	0.675127	0.499595	0.776401
Rv2194	3334.92	-0.0363037	0.053658	0.676575	0.498676	0.776401
Rv2287	168.649	0.0861836	0.127514	-0.675876	0.499119	0.776401
Rv2509	689.337	0.0503109	0.0743957	-0.676261	0.498875	0.776401
Rv3821	651.734	-0.0498471	0.0738669	0.674823	0.499788	0.776401
Rv1244	482.369	0.0547189	0.0812449	-0.673507	0.500625	0.777293
Rv3567c	191.004	0.08535	0.127116	-0.671437	0.501942	0.778931
Rv0361	523.569	0.0590184	0.0886778	-0.665537	0.505707	0.779175
Rv0408	924.7	0.0447562	0.0675712	-0.662356	0.507743	0.779175
Rv0421c	414.58	0.0622067	0.0933505	-0.666377	0.50517	0.779175
Rv0638	3247.04	0.029095	0.0436249	-0.666935	0.504814	0.779175
Rv0762c	165.682	0.0857944	0.129506	-0.662472	0.507668	0.779175
Rv1348	290.615	-0.0651596	0.0981949	0.663574	0.506963	0.779175
Rv1520	289.189	0.0741511	0.111988	-0.662137	0.507884	0.779175
Rv1530	233.131	-0.0704888	0.106029	0.664808	0.506173	0.779175
Rv2047c	709.028	-0.0478215	0.0716132	0.667775	0.504277	0.779175
Rv2211c	1412.62	0.0365375	0.0548991	-0.665538	0.505706	0.779175
Rv2413c	393.953	-0.0581524	0.0877433	0.662757	0.507486	0.779175
Rv2605c	1012.74	0.0411843	0.0620597	-0.663624	0.506931	0.779175
Rv2856	657.767	-0.0472959	0.0713907	0.662493	0.507655	0.779175
Rv3009c	929.62	-0.0433165	0.0645832	0.670709	0.502406	0.779175
Rv3196A	260.044	0.0721919	0.108876	-0.663068	0.507287	0.779175
Rv3249c	1013.78	0.107261	0.161006	-0.666192	0.505289	0.779175
Rv3282	719.043	0.0472554	0.0705325	-0.669981	0.50287	0.779175
Rv3490	3064.78	0.0308495	0.0464748	-0.663789	0.506825	0.779175
Rv3605c	283.748	-0.071729	0.107497	0.667264	0.504604	0.779175
Rv3673c	804.408	0.0449265	0.0676548	-0.664055	0.506655	0.779175
Rv3702c	229.543	0.0697611	0.105162	-0.66337	0.507093	0.779175
Rv3802c	1440.95	-0.0386923	0.0580993	0.665969	0.505431	0.779175
Rv1501	391.379	0.068786	0.104337	-0.659268	0.509724	0.780469
Rv1728c	359.904	-0.0628526	0.0952625	0.659784	0.509392	0.780469
Rv2158c	2451.46	0.0368684	0.0559655	-0.65877	0.510044	0.780469
Rv2665	573.879	-0.050809	0.0771187	0.658842	0.509997	0.780469
Rv3501c	316.216	0.0664038	0.100709	-0.659364	0.509662	0.780469
Rv3396c	1453.82	-0.0346267	0.0526361	0.657851	0.510634	0.780969
Rv1097c	881.474	-0.0431232	0.065627	0.657096	0.511119	0.781308
Rv1894c	335.718	0.0612653	0.0933665	-0.656181	0.511707	0.781402
Rv3202c	291.352	-0.0728118	0.110947	0.656273	0.511648	0.781402
Rv0467	1387.76	-0.0577098	0.0882398	0.654011	0.513104	0.783034
Rv3195	199.256	-0.0774562	0.118489	0.6537	0.513305	0.783034
Rv1463	540.767	0.0527479	0.0808293	-0.652584	0.514025	0.783729
Rv3248c	3646.31	-0.0325107	0.0498696	0.651914	0.514457	0.783985
Rv0808	1977.79	0.0334949	0.051518	-0.650159	0.515589	0.785307
Rv1100	472.735	0.0508522	0.0784267	-0.648405	0.516723	0.785822
Rv2213	1426.22	0.0364076	0.056122	-0.648722	0.516518	0.785822
Rv3566c	202.495	-0.0743649	0.114579	0.649026	0.516321	0.785822
Rv0838	201.362	0.0796784	0.123176	-0.646866	0.517719	0.786933
Rv0347	199.145	0.0807032	0.126	-0.640504	0.521845	0.787198
Rv0381c	329.179	-0.0633958	0.0989033	0.640988	0.521531	0.787198
Rv0462	2818.71	0.0324734	0.0509828	-0.636949	0.524158	0.787198
Rv0525	424.72	0.0539728	0.0844865	-0.638833	0.522931	0.787198
Rv0634c	872.384	0.043697	0.0676558	-0.645872	0.518362	0.787198
Rv0761c	1901.73	-0.0332695	0.0519494	0.640421	0.521899	0.787198
Rv0794c	272.117	-0.0686568	0.106632	0.643864	0.519663	0.787198
Rv1143	400.182	0.05951	0.0935142	-0.636373	0.524533	0.787198
Rv1209	473.901	-0.0512652	0.0805468	0.636464	0.524474	0.787198
Rv1594	5624.84	-0.0342397	0.0534668	0.640391	0.521918	0.787198
Rv1608c	271.816	-0.0710015	0.111167	0.638691	0.523024	0.787198
Rv1706c	160.246	-0.0887705	0.138167	0.642488	0.520556	0.787198
Rv1915	1148.7	-0.0377103	0.0589832	0.639341	0.522601	0.787198
Rv1919c	902.6	0.0420654	0.0653153	-0.644036	0.519552	0.787198
Rv2115c	3059.44	-0.0289481	0.0453306	0.638599	0.523084	0.787198
Rv2174	565.216	0.0526542	0.0821864	-0.640668	0.521739	0.787198
Rv2462c	1163.68	0.0389885	0.061166	-0.637422	0.52385	0.787198
Rv2580c	908.161	0.0411068	0.0637318	-0.644997	0.518929	0.787198
Rv3031	490.677	-0.0511437	0.0803234	0.636722	0.524306	0.787198
Rv3308	627.731	0.0455275	0.071338	-0.638194	0.523347	0.787198
Rv3410c	527.515	0.049255	0.0766286	-0.642775	0.52037	0.787198
Rv3686c	2493.5	-0.0334528	0.0524247	0.638111	0.523402	0.787198
Rv3759c	910.439	-0.0425812	0.0667866	0.637571	0.523753	0.787198
Rv3843c	1293.67	-0.0387082	0.0603896	0.640975	0.521539	0.787198
Rv3886c	468.037	-0.0504418	0.0792455	0.636526	0.524434	0.787198
Rv0078A	560.245	0.0520424	0.0821304	-0.633656	0.526305	0.788776
Rv0759c	419.289	-0.0570766	0.0902429	0.632478	0.527075	0.788776
Rv1423	717.388	0.0494154	0.0779039	-0.634313	0.525877	0.788776
Rv2682c	2147.1	-0.0355624	0.0561769	0.633043	0.526705	0.788776
Rv2707	1256.96	-0.0408723	0.0645527	0.633162	0.526628	0.788776
Rv3755c	818.647	0.0418661	0.0662108	-0.632315	0.527181	0.788776
Rv0026	447.688	-0.0522462	0.0829221	0.630064	0.528652	0.789213
Rv0272c	377.202	-0.0554354	0.0880785	0.629387	0.529096	0.789213
Rv0390	284.004	-0.0647045	0.102718	0.629923	0.528745	0.789213
Rv0445c	780.582	0.0420095	0.0666451	-0.630346	0.528468	0.789213
Rv1977	277.381	-0.0648393	0.102822	0.630596	0.528304	0.789213
Rv2387	342.759	-0.0624762	0.0993233	0.629018	0.529337	0.789213
Rv2471	913.999	0.0393113	0.0624861	-0.62912	0.52927	0.789213
Rv0299	569.202	0.0464623	0.0741921	-0.626243	0.531155	0.791015
Rv0988	774.694	0.0505148	0.0807532	-0.625545	0.531613	0.791015
Rv2676c	461.114	-0.0508527	0.0812774	0.625668	0.531533	0.791015
Rv3222c	840.539	0.0426413	0.0680778	-0.626361	0.531078	0.791015
Rv2380c	655.534	0.0454647	0.0729317	-0.623387	0.53303	0.79168
Rv3456c	2759.69	-0.028728	0.0460289	0.624129	0.532543	0.79168
Rv3896c	461.136	0.0509807	0.0817999	-0.623237	0.533129	0.79168
Rvnt27	430.805	-0.136123	0.218227	0.62377	0.532779	0.79168
Rv1168c	1144.94	0.0417538	0.0671119	-0.622152	0.533842	0.792342
Rv0397A	314.576	-0.0604573	0.0973303	0.621156	0.534497	0.792825
[truncated: 1,977 more rows]
