# Supplementary material for: Mutations in dnaA and a cryptic interaction site increase drug resistance in Mycobacterium tuberculosis
Source: PLoS Pathog. 2020 Nov 30;16(11):e1009063. doi: 10.1371/journal.ppat.1009063 (PMC7738170; doi:10.1371/journal.ppat.1009063)
Supplement: S6 Table — (XLSX) [file ppat.1009063.s018.xlsx]

## Sheet: Table S6
Table S6. Genes identified as significantly dysregulated in all three mutants
Gene	I282T log2(Mut/WT)	I282T padj	R400H log2(Mut/WT)	R400H padj	M484I log2(Mut/WT)	M484I padj
Rv0046c	-0.380264	2.81324e-08	-0.294002	4.13762e-05	-0.283233	8.85964e-05
Rv0167	-0.467893	2.49259e-10	-0.373018	1.45523e-06	-0.403838	1.14063e-07
Rv0168	-0.509945	1.18645e-08	-0.469242	2.063e-07	-0.446328	1.02339e-06
Rv0169	-0.517886	6.20043e-10	-0.417007	2.36078e-06	-0.370658	3.50325e-05
Rv0170	-0.525193	2.83827e-11	-0.384861	4.64796e-06	-0.420183	3.34962e-07
Rv0449c	-0.661637	1.86326e-11	-0.659919	1.48589e-11	-0.735683	3.20911e-14
Rv0839	0.585553	3.68471e-09	0.566771	1.46398e-08	0.443638	2.66562e-05
Rv0888	-0.564515	2.56402e-08	-0.423347	4.43746e-05	-0.44903	1.26244e-05
Rv1076	-0.629611	9.88168e-09	-0.563163	2.92029e-07	-0.560962	3.34962e-07
Rv1258c	-0.62227	4.17626e-07	-0.509188	4.33502e-05	-0.534225	1.56324e-05
Rv1815	-0.71078	2.3338e-31	-0.565345	4.34161e-21	-0.573877	2.08082e-21
Rv1816	-0.548149	1.49405e-14	-0.468883	3.18896e-11	-0.468431	3.856e-11
Rv1883c	-0.447908	8.58994e-13	-0.390635	6.98273e-10	-0.420364	2.08767e-11
Rv1884c	-0.764464	1.17992e-29	-0.687374	1.02445e-24	-0.726576	1.41356e-27
Rv1908c	-0.621768	1.54473e-19	-0.592434	4.78395e-18	-0.559378	5.23887e-16
Rv1909c	-0.885085	9.90196e-11	-0.835922	5.26064e-10	-0.93091	3.61366e-12
Rv2159c	-0.523291	1.14353e-13	-0.332831	9.50049e-06	-0.357903	1.33505e-06
Rv2243	-0.467579	8.2663e-09	-0.357572	2.52285e-05	-0.398406	1.5754e-06
Rv2275	0.536894	5.27414e-14	0.353252	4.21108e-06	0.393145	1.54634e-07
Rv2280	-0.503091	2.03427e-12	-0.342284	6.22255e-06	-0.307553	6.39571e-05
Rv2395B	-0.37828	6.82282e-10	-0.289998	6.14445e-06	-0.297332	2.89582e-06
Rv2396	-0.415731	1.75273e-12	-0.294948	2.36078e-06	-0.333014	4.48866e-08
Rv2416c	-0.783138	7.10199e-12	-0.640444	1.21108e-08	-0.664514	3.19247e-09
Rv2466c	-0.602825	1.17189e-05	-0.589146	1.10924e-05	-0.649372	1.09703e-06
Rv2495c	0.366136	3.88317e-09	0.281706	1.87784e-05	0.310327	1.40023e-06
Rv2780	-0.370194	6.26578e-07	-0.367644	7.73477e-07	-0.358705	1.47146e-06
Rv2823c	-0.56879	3.31203e-07	-0.544733	7.63608e-07	-0.471198	2.83712e-05
Rv2873	-1.29658	2.54263e-09	-1.50279	2.77117e-12	-1.44765	2.08767e-11
Rv2874	-0.75048	2.45874e-07	-0.978408	1.99025e-12	-1.00841	4.65785e-13
Rv2875	-1.5652	3.89676e-13	-1.74896	2.75472e-16	-1.78434	7.58499e-17
Rv2876	-0.466847	1.00218e-07	-0.616586	2.03392e-13	-0.623099	1.19943e-13
Rv2933	0.430104	6.94217e-10	0.334674	7.08357e-06	0.344523	2.89582e-06
Rv2935	0.444937	6.3789e-15	0.280822	6.76322e-06	0.272403	1.2557e-05
Rv2940c	0.347552	3.88895e-12	0.251366	3.26207e-06	0.243095	6.90746e-06
Rv2946c	0.474541	7.76446e-12	0.390122	8.06194e-08	0.357706	1.32536e-06
Rv2948c	0.539941	2.35864e-16	0.319997	1.0848e-05	0.322839	7.73982e-06
Rv2949c	0.653749	8.82498e-21	0.422439	1.55981e-08	0.341446	1.21055e-05
Rv2950c	0.526868	1.15452e-21	0.368383	2.15759e-10	0.349856	2.3037e-09
Rv2959c	0.641311	1.55142e-10	0.463105	1.81754e-05	0.508645	1.39771e-06
Rv2986c	-0.392296	2.92159e-10	-0.421417	1.21433e-11	-0.378603	2.20369e-09
Rv2987c	1.50321	5.54322e-47	1.0824	7.57715e-24	0.5483	8.96434e-06
Rv2988c	0.980012	1.22909e-35	0.796182	2.34159e-23	0.508296	3.08113e-09
Rv2989	0.995188	1.49405e-14	0.856677	1.38068e-10	0.565818	9.71592e-05
Rv3197A	-1.12704	1.50397e-20	-0.993776	6.43349e-18	-1.01076	4.94215e-18
Rv3289c	-0.619623	4.68042e-06	-0.638165	1.26845e-06	-0.677737	2.32433e-07
Rv3290c	-0.841089	1.8533e-48	-0.777175	8.19307e-43	-0.833417	3.7765e-49
Rv3524	0.424012	1.18083e-09	0.36935	2.96498e-07	0.391553	3.75919e-08
