# Supplementary material for: Mutations in dnaA and a cryptic interaction site increase drug resistance in Mycobacterium tuberculosis
Source: PLoS Pathog. 2020 Nov 30;16(11):e1009063. doi: 10.1371/journal.ppat.1009063 (PMC7738170; doi:10.1371/journal.ppat.1009063)
Supplement: S7 Table — (XLSX) [file ppat.1009063.s019.xlsx]

## Sheet: Table S7
Table S7. Overlap of dnaA dysregulated genes with expression of genes in TF over-expression dataset
Rv Number	Gene Name	DE p-value	DE q-value	Single variable Beta	Single variable R-squared	Single variable p-value	Multiple regression Beta	Multiple regression p-value
Rv0023		0.000149775	0.00332913	-1.854	0.5082	<0.0001	0.1064	0.2385
Rv0212c	nadR	1.50055e-05	0.00075206	-0.8628	0.4805	<0.0001	0.7518	0.0764
Rv0328		0.000424713	0.00710281	-0.8639	0.5243	<0.0001	-0.1687	0.2675
Rv0445c	sigK	0.000521285	0.00803743	-0.3765	0.1025	0.0301	-0.3934	<0.0001
Rv0757	phoP	0.00016632	0.00332913	0.8111	0.4239	<0.0001	0.2908	0.0165
Rv1353c		0.00441165	0.0465487	-0.5974	0.3336	<0.0001	0.5615	0.0183
Rv1358		0.000108549	0.00312285	-0.8398	0.3097	<0.0001	-0.2482	0.2226
Rv1776c		0.00224388	0.0299488	-0.24	0.07073	0.074	-0.2076	0.217
Rv1816		6.93035e-07	6.949e-05	-0.9915	0.4034	<0.0001	0.03428	0.8449
Rv1846c	blaI	1.97162e-06	0.00013169	-0.8593	0.551	<0.0001	-0.5346	0.0793
Rv1931c		0.00130523	0.0187658	-0.5038	0.2911	0.0001	-0.02877	0.9149
Rv2242	mabR	0.00383637	0.042784	0.03738	0.001198	0.8193	-0.2388	0.1406
Rv2827c		0.00270664	0.03197	-0.5733	0.2973	<0.0001	0.4315	0.0529
Rv3058c		3.13084e-05	0.00125544	-1.263	0.5122	<0.0001	-0.4016	0.0107
Rv3208		8.4492e-05	0.00282441	-1.05	0.5001	<0.0001	-0.2922	0.3957
Rv3223c	sigH	0.000154435	0.00332913	-0.9334	0.2334	0.0007	-0.01771	0.8313
Rv3291c	lrpA	0.00270036	0.03197	-0.4045	0.1836	0.003	-0.3072	0.0193
Rv3852	hns	5.57161e-07	6.949e-05	-0.776	0.3606	<0.0001	-0.2073	0.6122
Rv3911	sigM	0.000392648	0.00710281	-0.9318	0.3747	<0.0001	-0.007523	0.9789
