# Supplementary material for: Mutations in dnaA and a cryptic interaction site increase drug resistance in Mycobacterium tuberculosis
Source: PLoS Pathog. 2020 Nov 30;16(11):e1009063. doi: 10.1371/journal.ppat.1009063 (PMC7738170; doi:10.1371/journal.ppat.1009063)
Supplement: S8 Table — (XLSX) [file ppat.1009063.s020.xlsx]

## Sheet: Table S8
Table S8. Enrichment scores for IDAP-seq across mutants, protein concentraitons, and input DNA concentrations. Any site with enrichment > 5 in any condition is shown.
Protein:	WT	WT	I282T	I282T	R400H	R400H	WT	WT	I282T	I282T	R400H	R400H
[Protein]:	150	150	150	150	150	150	300	300	300	300	300	300
DNA input (ug):	4	1	4	1	4	1	4	1	4	1	4	1
Position													Left Gene	Overlapping Gene	Right Gene
60175	35.5836	44.8805	12.224	13.7952	26.0286	31.4198	88.3529	81.1961	53.2354	57.1802	82.7406	82.7689	-> Rv0056 (rplI) -309nt	-> Rv0057 -280/241nt	-> Rv0058 (dnaB) 220nt
60200	33.8056	45.6202	11.5612	13.9067	24.7522	31.8392	84.293	82.8019	50.7551	57.9418	78.8235	84.0401	-> Rv0056 (rplI) -334nt	-> Rv0057 -305/216nt	-> Rv0058 (dnaB) 195nt
4316750	26.5553	41.9194	16.721	23.3779	24.8516	30.8049	51.71	52.9019	35.6211	48.5445	52.8425	61.4631	<- Rv3843c -155nt	None	-> RVnc0040 (MTS2975) 322nt
13600	22.8038	35.6461	14.5225	17.3636	23.5885	27.9496	46.6426	47.2894	34.6026	42.6623	47.5792	55.0282	<- Rv0010c -43nt	None	<- Rv0011c 113nt
13625	22.6069	35.6117	14.3296	17.4091	23.2419	27.9523	46.2258	47.2292	34.1868	42.7733	46.9307	54.9304	<- Rv0010c -68nt	None	<- Rv0011c 88nt
4411450	13.6394	30.9577	8.93914	13.8547	15.0375	21.9633	38.2041	47.9798	24.9541	43.8728	38.56	52.0947	<- Rv3924c (rpmH) -522nt	None	-> Rv0001 (dnaA) -4411450nt
1675	7.87183	15.0797	6.02712	8.45697	7.60173	11.2428	36.1362	39.768	26.6358	36.8496	32.2441	38.4989	-> Rv0001 (dnaA) -152nt	None	-> Rv0002 (dnaN) 376nt
1650	7.95406	15.3494	6.00568	8.51105	7.68989	11.401	35.9178	39.8589	26.3103	36.6892	32.2416	38.8629	-> Rv0001 (dnaA) -127nt	None	-> Rv0002 (dnaN) 401nt
2366875	2.90288	6.62108	1.81166	2.6524	2.93713	4.70805	12.5904	17.5684	7.21125	11.1774	11.2418	17.793	<- Rv2104a -1822nt	None	-> Rv2107 (PE22) 483nt
146100	3.5864	6.9178	2.44504	2.62976	4.29117	4.86145	11.9657	12.4493	6.438	10.0797	10.9505	15.326	-> Rv0119 (fadD7) -475nt	<- Rv0120c (fusA2) -474/1670nt	<- Rv0121c 1807nt
146075	3.5283	6.89475	2.4219	2.64377	4.19319	4.88314	11.6819	12.4217	6.28566	10.0892	10.6993	15.415	-> Rv0119 (fadD7) -450nt	<- Rv0120c (fusA2) -449/1695nt	<- Rv0121c 1832nt
79425	2.97873	5.77159	2.46326	2.68871	3.37385	4.16359	11.0245	11.1735	6.58983	11.8509	10.1525	14.3304	<- Rv0070c (glyA2) -530nt	None	-> Rv0071 60nt
79400	2.94907	5.83226	2.45417	2.6819	3.34644	4.18796	10.9011	11.2962	6.65394	12.0647	10.0583	14.2588	<- Rv0070c (glyA2) -505nt	None	-> Rv0071 85nt
2258000	2.97435	5.19428	2.05269	2.40711	3.16749	3.92698	10.0055	9.69106	6.5586	9.86217	8.71676	12.5859	<- Rv2008c -59nt	None	-> Rv2009 (vapB15) 29nt
2258025	2.86678	5.29925	1.97838	2.47258	3.10372	3.99885	9.6913	9.8401	6.32223	9.96436	8.58615	12.8788	<- Rv2008c -84nt	None	-> Rv2009 (vapB15) 4nt
2187250	2.72785	5.59049	1.69438	2.67526	2.42377	4.20184	8.60719	11.7805	7.56242	13.5883	7.95764	14.648	<- Rv1935c (echA13) -92nt	None	-> Rv1936 133nt
2187275	2.70322	5.59976	1.69784	2.72506	2.33783	4.19544	8.39315	11.7821	7.41493	13.6775	7.76045	14.5491	<- Rv1935c (echA13) -117nt	None	-> Rv1936 108nt
1163450	2.03673	3.46344	1.7626	2.01816	2.22672	2.78094	8.25288	9.77579	10.416	14.6572	5.87333	9.87561	<- Rv1040c (PE8) -75nt	None	<- Rv1041c 1121nt
1163425	2.03489	3.30262	1.70968	1.94128	2.21545	2.67799	8.21973	9.39448	10.2495	14.0278	5.89615	9.54126	<- Rv1040c (PE8) -50nt	None	<- Rv1041c 1146nt
1163475	1.95109	3.5075	1.74894	2.08232	2.12723	2.81378	7.82211	9.79661	9.99722	14.7635	5.5421	9.83083	<- Rv1040c (PE8) -100nt	None	<- Rv1041c 1096nt
3312650	2.04763	4.12988	1.4833	2.21977	2.15385	3.22849	6.86292	8.71772	6.00156	10.4374	5.35778	10.3448	<- Rv2958c -651nt	<- Rv2959c -550/187nt	<- Rv2960c 302nt
3312625	2.06457	3.96835	1.52284	2.16147	2.17318	3.09953	6.78718	8.39297	6.01471	9.99069	5.34441	9.86455	<- Rv2958c -626nt	<- Rv2959c -525/212nt	<- Rv2960c 327nt
4062300	2.5581	3.36996	1.4484	1.84616	2.1897	2.49095	6.46972	6.89659	5.46355	7.4721	5.31669	8.10053	<- Rv3622c (PE32) -103nt	None	-> Rv3623 (lpqG) 226nt
1254400	1.94198	2.84814	1.36926	1.60465	1.96404	1.95476	6.32224	6.05417	3.4732	4.62362	5.40221	6.82956	<- Rv1128c -1429nt	<- Rv1129c -1327/133nt	-> Rv1130 (prpD) 154nt
2168750	2.0236	2.83396	1.40816	1.33995	1.84991	2.03657	6.08189	5.65032	3.45319	4.75344	4.78923	6.25901	<- Rv1917c (PPE34) -1440nt	<- Rv1918c (PPE35) -1102/1861nt	<- Rv1919c 2310nt
2168775	1.97531	2.88698	1.41467	1.31788	1.83088	2.06334	6.02207	5.68064	3.39037	4.76634	4.75361	6.40009	<- Rv1917c (PPE34) -1465nt	<- Rv1918c (PPE35) -1127/1836nt	<- Rv1919c 2285nt
851550	2.33318	3.17126	1.55208	1.73409	2.13295	2.21401	5.96293	5.96055	5.60968	8.47576	4.60637	7.76528	<- Rv0756c -85nt	None	-> Rv0757 (phoP) 57nt
3595650	2.02473	2.67042	1.70135	2.08256	1.58624	2.58928	5.93809	7.53851	7.44829	11.8074	5.01519	8.09702	-> Rv3218 -218nt	None	-> Rv3219 (whiB1) 62nt
4276450	1.86829	2.81866	1.53217	1.49502	1.7918	1.94572	5.9221	5.11311	3.52407	4.45876	4.41824	5.76223	-> Rv3811 -34nt	None	-> Rv3812 (PE_PGRS62) 120nt
3595625	1.98366	2.78462	1.63468	2.14653	1.53882	2.66692	5.91611	7.8652	7.46045	12.3397	5.02615	8.46291	-> Rv3218 -193nt	None	-> Rv3219 (whiB1) 87nt
3595600	1.94054	2.89405	1.57642	2.18897	1.50295	2.72288	5.87278	8.12048	7.43466	12.7379	5.03445	8.71454	-> Rv3218 -168nt	None	-> Rv3219 (whiB1) 112nt
2786150	2.05859	3.68927	1.38818	1.78661	2.0375	2.70983	5.81312	6.51921	4.58732	7.79944	4.78542	8.39836	<- Rv2478c -1543nt	None	<- Rv2481c 424nt
2786175	2.05352	3.69616	1.35743	1.85132	2.06834	2.70946	5.75124	6.48469	4.47503	7.83871	4.71037	8.39666	<- Rv2478c -1568nt	None	<- Rv2481c 399nt
851575	2.25708	3.16922	1.5035	1.72747	2.08904	2.26022	5.74003	5.98538	5.28866	8.44705	4.35938	7.88157	<- Rv0756c -110nt	None	-> Rv0757 (phoP) 32nt
3843750	1.95088	2.4558	1.96212	1.69383	1.88972	1.95816	5.7344	6.44432	6.71364	8.73938	4.47518	6.47966	-> Rv3426 (PPE58) -17nt	None	<- Rv3427c 134nt
4276425	1.86983	2.93338	1.492	1.51446	1.74067	2.01681	5.72819	5.20995	3.41709	4.57946	4.21834	5.84985	-> Rv3811 -9nt	None	-> Rv3812 (PE_PGRS62) 145nt
2368675	1.97167	2.93859	1.58185	2.26135	1.68621	2.15855	5.54983	7.06536	7.34674	11.6052	4.3573	7.42518	-> Rv2108 (PPE36) -234nt	None	<- Rv2109c (prcA) 307nt
2368700	2.05948	2.79863	1.61009	2.14619	1.71253	2.07752	5.50816	6.66126	7.35528	10.9253	4.37871	6.98431	-> Rv2108 (PPE36) -259nt	None	<- Rv2109c (prcA) 282nt
806275	2.15071	3.98943	1.4639	1.92912	2.33645	3.36395	5.49959	6.4759	3.14185	5.40499	4.92963	8.08637	-> Rv0710 (rpsQ) -110nt	None	-> Rv0711 (atsA) 59nt
2368650	1.8676	3.00156	1.52533	2.31643	1.62821	2.18922	5.41397	7.2417	7.06349	11.8977	4.16632	7.61426	-> Rv2108 (PPE36) -209nt	None	<- Rv2109c (prcA) 332nt
3843800	1.77174	2.55122	1.81042	1.77853	1.79524	2.05387	5.39091	6.84217	6.30555	9.21873	4.15708	6.85776	-> Rv3426 (PPE58) -67nt	None	<- Rv3427c 84nt
1472825	1.55818	2.14204	1.45033	1.65403	1.43866	1.69003	4.83507	5.34063	6.90805	9.37373	3.82193	5.76718	-> RVnc0021 (mcr3) -1084nt	-> Rvnr01 (rrs) -980/556nt	-> Rvnr02 (rrl) 832nt
1472800	1.49518	2.20033	1.42422	1.69282	1.41138	1.74167	4.81646	5.37111	6.85164	9.5413	3.78422	5.83267	-> RVnc0021 (mcr3) -1059nt	-> Rvnr01 (rrs) -955/581nt	-> Rvnr02 (rrl) 857nt
1472775	1.45718	2.24071	1.4215	1.71353	1.40136	1.78641	4.7974	5.31832	6.77013	9.56641	3.72226	5.79396	-> RVnc0021 (mcr3) -1034nt	-> Rvnr01 (rrs) -930/606nt	-> Rvnr02 (rrl) 882nt
4323375	1.54481	2.2564	1.18566	1.59511	1.5519	2.05569	4.42737	5.93384	4.59564	7.39445	3.86669	6.72422	-> Rv3848 -142nt	None	-> Rv3849 (espR) 123nt
4323400	1.55486	2.28381	1.19017	1.5749	1.54693	2.04367	4.42391	5.97255	4.5977	7.35201	3.84013	6.70115	-> Rv3848 -167nt	None	-> Rv3849 (espR) 98nt
3846425	1.67647	2.65266	1.37265	1.66317	1.58807	2.10387	4.27401	5.41786	4.32464	7.4298	3.71791	6.4546	<- Rv3428c -456nt	None	-> Rv3429 (PPE59) 739nt
3964750	1.78724	2.42795	1.4022	1.9338	1.6805	2.05785	4.2543	5.42109	4.643	7.37896	3.35387	6.22286	-> Rv3527 -697nt	<- Rv3528c -272/441nt	<- Rv3529c 1133nt
3964775	1.73028	2.47593	1.3823	1.98144	1.65971	2.09994	4.2115	5.47528	4.57035	7.35935	3.33017	6.28636	-> Rv3527 -722nt	<- Rv3528c -297/416nt	<- Rv3529c 1108nt
392475	1.64728	1.91554	1.49027	1.54838	1.65997	1.63197	4.13269	4.4939	3.80102	5.30731	3.11769	4.71518	-> Rv0325 -213nt	-> Rv0326 -203/252nt	<- Rv0327c (cyp135A1) 220nt
2579850	1.57792	2.79386	1.45371	1.52449	1.63041	2.17163	4.11173	5.1603	3.41477	5.86656	3.5486	5.95945	<- Rv2307A -432nt	<- Rv2307B -347/84nt	<- Rv2307D 177nt
3366700	1.72066	2.8285	1.26813	1.36875	1.71401	2.01974	4.08651	4.32591	2.69377	3.91437	3.72508	5.11327	<- Rv3007c -251nt	-> Rv3008 -57/566nt	<- Rv3009c (gatB) 563nt
3079075	1.93985	2.25023	1.45963	1.82299	1.89364	1.93843	4.06705	4.79854	5.05515	6.73009	3.54909	5.39192	<- Rv2769c (PE27) -91nt	None	<- Rv2770c (PPE44) 233nt
3079050	1.87212	2.31731	1.49166	1.85507	1.83137	1.97842	4.03429	4.95828	4.97775	6.98119	3.47583	5.59872	<- Rv2769c (PE27) -66nt	None	<- Rv2770c (PPE44) 258nt
3609775	1.85622	2.28782	1.21592	1.61022	1.70905	1.73559	3.99408	4.21468	4.11186	5.32978	3.67529	5.24616	<- Rv3232c (ppk2) -19nt	None	<- Rv3234c (tgs3) 598nt
914975	1.6931	2.88012	1.47636	1.79055	1.91298	2.2885	3.96264	4.45973	2.45253	4.19365	3.48301	5.69425	<- Rv0821c (phoY2) -777nt	<- Rv0822c -719/1335nt	<- Rv0823c 1501nt
1915425	1.68533	2.91984	1.34183	1.7633	1.63273	2.50748	3.9162	5.28801	3.51096	5.70338	3.33836	6.44054	<- RVnc0010 (G2) -236nt	None	-> Rv1690 (lprJ) 101nt
3486300	1.38759	2.39674	1.17616	1.60673	1.34218	1.87028	3.91203	4.70648	4.13637	6.71892	3.2566	5.46286	-> Rv3120 -127nt	None	-> Rv3121 (cyp141) 208nt
3746975	1.72518	3.28482	1.27604	1.57669	1.82443	2.58933	3.90003	5.72783	3.23682	5.80698	3.55065	7.15705	<- Rv3346c -3521nt	<- Rv3347c (PPE55) -3265/6208nt	-> Rv3348 6789nt
3486275	1.38128	2.40127	1.16049	1.62406	1.34398	1.88544	3.88323	4.68117	4.15136	6.81394	3.21679	5.44876	-> Rv3120 -102nt	None	-> Rv3121 (cyp141) 233nt
844150	1.45698	2.75937	0.995845	1.27066	1.58233	1.82234	3.8753	4.65325	1.9028	3.41642	3.27892	5.42543	<- Rv0751c (mmsB) -920nt	<- Rv0752c (fadE9) -909/263nt	<- Rv0753c (mmsA) 270nt
3430325	1.56636	3.10686	1.29574	2.22061	1.47512	2.51956	3.82711	5.68324	3.68485	7.34824	3.58509	7.3403	<- Rv3064c -76nt	None	-> Rv3065 (mmr) 61nt
2021475	1.67055	2.85882	1.24128	1.77822	1.63566	2.34959	3.75963	5.21344	2.45426	4.5086	3.00011	5.8449	-> Rv1782 (eccB5) -2216nt	-> Rv1783 (eccC5) -2219/1956nt	<- Rv1785c (cyp143) 1971nt
3798625	1.54107	1.98183	1.36809	1.24369	1.52803	1.48952	3.72659	3.68866	4.45764	5.34794	3.24935	4.58922	<- Rv3383c (idsB) -137nt	None	<- Rv3384c (vapC46) 617nt
3834600	1.59292	3.54101	1.19661	2.03924	1.65086	2.60066	3.64171	5.75706	3.37803	7.08877	3.04721	7.5303	<- Rv3415c -80nt	None	-> Rv3416 (whiB3) 291nt
2713875	1.58839	3.0105	1.37634	2.14883	1.56058	2.1978	3.61758	5.66604	3.63217	6.77612	3.57049	7.23892	<- Rv2415c -92nt	None	<- Rv2416c (eis) 248nt
3798425	1.36107	1.7994	1.19255	1.82273	1.28683	1.50711	3.17748	3.87598	3.81715	5.82592	2.46815	4.44374	<- Rv3382c -989nt	<- Rv3383c (idsB) -989/63nt	<- Rv3384c (vapC46) 817nt
3999225	1.61369	1.83868	1.22164	1.53984	1.33259	1.2826	3.01083	3.98594	4.75259	6.05393	2.54468	3.3478	<- Rv3557c -1595nt	-> Rv3558 (PPE64) -1246/412nt	<- Rv3559c 421nt
3377500	1.38613	1.94219	1.29394	1.80255	1.26494	1.56035	3.0055	3.87119	4.16129	5.42806	2.51931	4.12957	<- Rv3017c (esxQ) -649nt	<- Rv3018c (PPE46) -562/742nt	<- Rv3019c (esxR) 1210nt
2222600	1.57897	2.86383	1.08091	2.00946	1.54794	2.24591	2.9592	4.96306	2.29935	4.53304	3.07119	5.76178	-> Rv1978 -845nt	<- Rv1979c -882/563nt	<- Rv1980c (mpt64) 742nt
3765500	1.52125	2.15645	1.28675	1.65297	1.36559	1.85921	2.9335	4.72177	4.68369	7.80815	2.29969	4.49	<- Rv3349c -10264nt	<- Rv3350c (PPE56) -9549/1601nt	<- Rv3351c 1845nt
1983550	1.59593	1.99283	1.22087	1.6702	1.26925	1.58601	2.60211	4.005	3.37474	5.08153	2.43851	4.04296	-> Rv1752 -1972nt	<- Rv1753c (PPE24) -1937/1224nt	<- Rv1754c 1428nt
3561225	1.40927	1.89359	1.05753	1.51633	1.28829	1.83958	2.4569	4.02473	3.64669	6.8821	2.2157	3.8966	-> Rv3192 -1202nt	<- Rv3193c -1032/1946nt	<- Rv3194c 2038nt
3732475	1.43271	1.77119	1.21614	1.57108	1.26717	1.4583	2.35827	3.21503	3.12648	5.44142	1.92162	2.91693	-> Rv3342 -3121nt	<- Rv3343c (PPE54) -3112/4459nt	<- Rv3344c (PE_PGRS49) 4508nt
4212675	1.23168	2.44553	0.941177	1.9767	1.07811	1.87217	2.26697	4.02507	2.33741	5.9841	1.96099	4.62371	<- Rv3765c (tcrX) -892nt	-> Rv3766 -383/306nt	<- Rv3767c 320nt
1313600	1.47999	1.9409	1.02818	1.37295	1.04305	1.64116	2.09107	3.2532	3.16095	5.24969	1.94582	3.30604	<- Rv1179c -302nt	None	-> Rv1180 (pks3) 124nt
