# Supplementary material for: Mutations in dnaA and a cryptic interaction site increase drug resistance in Mycobacterium tuberculosis
Source: PLoS Pathog. 2020 Nov 30;16(11):e1009063. doi: 10.1371/journal.ppat.1009063 (PMC7738170; doi:10.1371/journal.ppat.1009063)
Supplement: S9 Table — (XLSX) [file ppat.1009063.s021.xlsx]

## Sheet: Table S9
Table S9. MACS2 identification of ChIP-peaks enriched in myc-dnaA compared with untagged control
Chromosome	Peak start	Peak end	Length	Summit	Depth	-log 10 p value	fold_enrichment	log 10 q-value	Msmeg Location	H37Rv location
gi|118467340|ref|NC_008596.1|	6940565	6942017	1453	6941266	39025	75018.8	224.942	75012.2	dnaB-rplI	Rv0057 (dnaB-rplI))
gi|118467340|ref|NC_008596.1|	1	699	699	236	7752	9483.15	44.146	9479.07	oriC	oriC
gi|118467340|ref|NC_008596.1|	6495181	6496209	1029	6495687	2286	2308.65	26.3971	2304.81	Msmeg_6425-Msmeg_6427	Rv3843c-Rv3846
gi|118467340|ref|NC_008596.1|	46069	46683	615	46321	884	296.033	4.70646	292.473	Msmeg_0025-Msmeg_0026	Rv0010c-Rv0011c
gi|118467340|ref|NC_008596.1|	6986320	6986771	452	6986527	1095	123.49	2.24768	120.029	rpmH-dnaA	rpmH-dnaA
gi|118467340|ref|NC_008596.1|	5675607	5677665	2059	5676482	116	15.106	2.27955	11.8201
gi|118467340|ref|NC_008596.1|	4621187	4621729	543	4621544	226	11.1149	1.61339	7.87796
gi|118467340|ref|NC_008596.1|	4789573	4789924	352	4789738	98	8.55563	1.88555	5.38021
gi|118467340|ref|NC_008596.1|	1005472	1006067	596	1005551	173	7.35007	1.53439	4.22112
gi|118467340|ref|NC_008596.1|	4616902	4617250	349	4617070	203	6.52728	1.44196	3.44235
gi|118467340|ref|NC_008596.1|	4261839	4262227	389	4262057	100	6.49943	1.69438	3.42006
gi|118467340|ref|NC_008596.1|	4617937	4618615	679	4618511	189	5.91636	1.42925	2.8887
gi|118467340|ref|NC_008596.1|	4623046	4624595	1550	4623146	161	5.18393	1.42857	2.23355
gi|118467340|ref|NC_008596.1|	4619896	4620299	404	4619898	221	5.05342	1.34744	2.11706
