# Supplementary material for: Mutations in dnaA and a cryptic interaction site increase drug resistance in Mycobacterium tuberculosis
Source: PLoS Pathog. 2020 Nov 30;16(11):e1009063. doi: 10.1371/journal.ppat.1009063 (PMC7738170; doi:10.1371/journal.ppat.1009063)
Supplement: S10 Table — (XLSX) [file ppat.1009063.s022.xlsx]

## Sheet: Table S10
Table S10. Position weight matrix used to score potential dnaA boxes
Position:	0	1	2	3	4	5	6	7	8
A	0.954997	0.954997	0.954997	0.370035	-0.629965	-0.629965	2.37003	-0.629965	2.69196
T	1.37038	1.37038	-0.629615	1.95535	0.955347	-0.629615	0.370385	-0.629615	-0.629615
G	-1.55933	-1.55933	0.762599	-1.55933	0.440671	-1.55933	-1.55933	-1.55933	-1.55933
C	0.757232	0.757232	0.435304	0.435304	0.757232	1.75723	-0.564696	1.75723	-1.5647
Preference:	1.37038	1.37038	0.954997	1.95535	0.955347	1.75723	2.37003	1.75723	2.69196
Base:	T	T	A	T	T	C	A	C	A
