# Supplementary material for: Mutations in dnaA and a cryptic interaction site increase drug resistance in Mycobacterium tuberculosis
Source: PLoS Pathog. 2020 Nov 30;16(11):e1009063. doi: 10.1371/journal.ppat.1009063 (PMC7738170; doi:10.1371/journal.ppat.1009063)
Supplement: S11 Table — (XLSX) [file ppat.1009063.s023.xlsx]

## Sheet: Table S11
Table S11. Mutations in Rv0010c-Rv0011c among the combined 2184 strain panel
NT position	NT change	Independent Events	Convergent NT	Isolates with mutation
13562	T13562C	1	N	SRR5065602	SRR5073934
13565	C13565T	1	N	SRR5073563
13566	T13566G	1	N	SRR5065619	SRR5073902
13574	T13574C	1	N	SRR5073541
13579	C13579A	1	N	SRR5073848
13619	G13619T	2	Y	07MDR02189	SRR5073859
13624	G13624T	1	N	SRR5067534
13625	IS6110	22	Y	07HR08208	07DS15455	07MDR29127	07MDR16430	07MDR04215	07HR10242	07HR30105	07MDR30124	07MDR10448	SRR5065610	SRR5065451	SRR5065631	SRR5065637	SRR5065624	SRR5065361	SRR5065347	SRR5073823	SRR5065699	SRR5065339	SRR5074170	SRR5067240	SRR5065474	SRR5065350	SRR5067642	SRR5067640	SRR5073784	SRR5065533	SRR5067403	SRR5073845
13625	A13625G	1	N	SRR5067454	SRR5067454
13627	T13627C	1	N	07DS15116
13629	A13629G	3	Y	07DS22136	07MDR20161	SRR5073578
13630	C13630A	2	Y	07MDR03240	SRR5073508
13630	C13630T	1	Y	07DS11209
13631	A13631G	5	Y	07DS19202	07MDR08119	07MDR19329	SRR5073900	SRR5065211
13631	A13631C	1	Y	SRR5074070
13634	C13634CGT	1	N	SRR5065557
13636	T13636C	6	Y	07DS03327	07MDR06132	07MDR10216	07MDR11278	07MDR12103	SRR5074000
13636	T13636G	1	Y	SRR5074093
13637	G13637A	1	Y	SRR5067685
13637	G13637GT	1	Y	SRR5074108
13638	T13638C	6	Y	07DS13261	07MDR05136	SRR5065403	SRR5067496	SRR5067631	SRR5067658
13638	T13638G	3	Y	07MDR13167	SRR5065319	SRR5067549
13640	A13640G	1	N	SRR5065497
13641	T13641A	1	Y	SRR5067706
13641	T13641C	1	Y	SRR5065200
13661	TG13661T	1	N	SRR5067367
13664	C13664CA	1	N	SRR5067395
13669	T13669C	1	N	SRR5065371
13680	C13680T	1	N	SRR5074134
