# Supplementary material for: Mutations in dnaA and a cryptic interaction site increase drug resistance in Mycobacterium tuberculosis
Source: PLoS Pathog. 2020 Nov 30;16(11):e1009063. doi: 10.1371/journal.ppat.1009063 (PMC7738170; doi:10.1371/journal.ppat.1009063)
Supplement: S12 Table — (XLSX) [file ppat.1009063.s024.xlsx]

## Sheet: Table S12
Table S12. DnaA or Rv0010c-Rv0011c mutant and nearest neighbor clades used for comparisons shown in Figure 5 and Supplementary Figure 10. Strains listed are mutants and controls with the number of each indicated in column D
*For comparisons where either the mutant clade or control clade has no strain with a valid MIC, the comparison is concluded for a given drug
Gene	NT Site	Allele	Mutant, WT	Strains
dnaA	64	G22R	3,1	SAMN05916319,C	SAMN05916400,C	SAMN05916451,C	ERR2516413
dnaA	71	P24L	89,43	ERR2516408,T	ERR2516457,T	ERR2516462,T	ERR2516465,T	ERR2516538,T	ERR2516540,T	ERR2516558,T	ERR2516560,T	SAMN05825228,T	SAMN05830709,T	SAMN05915279,T	SAMN05915291,T	SAMN05916234,T	SAMN05916237,T	SAMN05916270,T	SAMN05916281,T	SAMN05916299,T	SAMN05916301,T	SAMN05916337,T	SAMN05916357,T	SAMN05916382,T	SAMN05916434,T	SAMN05916443,T	SAMN05916445,T	SAMN05916456,T	SAMN05918612,T	SAMN05918640,T	SAMN05918648,T	SAMN05918661,T	SAMN05918674,T	SAMN05918685,T	SAMN05918686,T	SAMN05918697,T	SAMN05918707,T	SAMN05918731,T	SAMN05918732,T	SAMN05918733,T	SAMN05918747,T	SAMN05918759,T	SAMN05918770,T	SAMN05918919,T	SAMN05918922,T	SAMN05919553,T	SAMN05919575,T	SAMN06010131,T	SAMN06010132,T
dnaA	82	D28H	20,2	ERR2516520,C	SAMN05916265,C	SAMN05916338,C	SAMN05918536,C	SAMN05918540,C	SAMN05918589,C	SAMN05918619,C	SAMN05918921,C	SAMN05918954,C	SAMN05918956,C	SAMN05919577,C	SAMN05919605,C	SAMN05919646,C	SAMN05919667,C	SAMN06010319,C	SAMN06010339,C	SAMN06010447,C	SAMN06094192,C	SAMN06094196,C	SAMN06094212,C	SAMN06010412	SAMN06094197
dnaA	106	L36I	2,3	SAMN05916329,A	SAMN06094095,A	SAMN05919641	SAMN06010394	SAMN05919616
dnaA	157	P53S	1,1	SAMN06094140,T	SAMN05918571
dnaA	302	A101D	2,1	SAMN05916304,A	SAMN05918558,A	SAMN06010448
dnaA	359	A120V	1,31	SAMN05918960,T	SAMN05918548	SAMN05918568	SAMN05918689	SAMN05918923	SAMN05919556	ERR2516591	SAMN05918626	SAMN05916455	SAMN05918642	SAMN05918574	SAMN05919565	ERR2516483	SAMN06010408	SAMN05915254	SAMN05915249	SAMN05916245	SAMN06094069	SAMN05918538	SAMN05918610	SAMN05919611	SAMN06010247	SAMN05918526	SAMN05919671	ERR2516645	ERR2516430	SAMN05916217	SAMN05916225	SAMN05919607	SAMN05919576	SAMN05916457	SAMN05916318
dnaA	362	T121N	1,1	SAMN06010119,A	SAMN05919643
dnaA	371	P124L	17,2	ERR2516436,T	SAMN05918531,T	SAMN05918735,T	SAMN05918753,T	SAMN05918763,T	SAMN05918927,T	SAMN05918938,T	SAMN05919560,T	SAMN05919569,T	SAMN05919583,T	SAMN05919664,T	SAMN06094108,T	SAMN06094115,T	SAMN06094144,T	SAMN06094145,T	SAMN06094146,T	SAMN06094222,T	SAMN06094100	SAMN06094218
dnaA	416	A139E	1,2	SAMN06010373,A	SAMN06010240	SAMN06010456
dnaA	449	S87I_Y150C	3,3	SAMN05919634,G	SAMN06010142,G	SAMN06010143,G	SAMN06094146	SAMN05919569	ERR2516436
dnaA	526	T176A	1,1	ERR2516579,G	ERR2516695
dnaA	691	G231R	1,2	ERR2516454,C	SAMN06094169	SAMN06094184
dnaA	692	G231A	1,3	SAMN05918643,C	SAMN06010402	SAMN05919651	SAMN05919645
dnaA	700	V234I	1,3	SAMN05918749,A	ERR2516713	SAMN05916321	SAMN05916285
dnaA	757	D253H	1,2	SAMN05916336,C	SAMN05915254	SAMN05915249
dnaA	770	A257V	1,3	SAMN05918746,T	SAMN05919641	SAMN06010394	SAMN05919616
dnaA	782	S261T	1,1	SAMN05918690,C	SAMN05919546
dnaA	808	V270I	10,4	SAMN05915265,A	SAMN05916302,A	SAMN05916419,A	SAMN05916420,A	SAMN05916421,A	SAMN05916435,A	SAMN05918644,A	SAMN05918745,A	SAMN05918748,A	SAMN06094120,A	ERR2516616	SAMN05918928	SAMN06010369	ERR2516639
dnaA	845	I282T_1	3,2	ERR2516570,C	ERR2516619,C	SAMN05918743,C	SAMN05916279	SAMN05919555
dnaA	845	I282T_2	1,2	SAMN05918691,C	SAMN06094168	SAMN05918931
dnaA	856	F286V	1,6	SAMN05915270,G	SAMN06010321	SAMN05918658	SAMN05915268	SAMN06094081	SAMN05916441	SAMN05916226
dnaA	1042	M348L	2,1	ERR2516578,C	SAMN05918734,C	SAMN05916327
dnaA	1084	A362S	2,8	SAMN05916437,T	SAMN06010167,T	SAMN05916236	SAMN05916293	SAMN05919548	SAMN05916273	ERR2516703	ERR2516518	SAMN05919617
dnaA	1161	K387N	1,1	SAMN05919656,T	SAMN06094194
dnaA	1192	V398M_1	4,1	ERR2516492,A	SAMN05916220,A	SAMN05916228,A	SAMN05916442,A	ERR2516637
dnaA	1192	V398M_2	1,17	ERR2516561,A	SAMN05916267	SAMN05916436	SAMN05918656	SAMN06010444	ERR2516629	ERR2516641	ERR2516505	SAMN05918711	ERR2516708	ERR2516735	SAMN06010152	SAMN06094220	SAMN06010442	SAMN06094225	SAMN05916231	SAMN05915269	ERR2516633
dnaA	1198	R400G_1	3,1	ERR2516439,G	ERR2516653,G	ERR2516722,G	ERR2516530
dnaA	1198	R400G_2	1,1	SAMN06094114,G	SAMN05918675
dnaA	1198	R400G_3	1,2	ERR2516555,G	SAMN06094161	ERR2516603
dnaA	1199	G231A_R400H	1,1	SAMN05830710,A	SAMN05918643
dnaA	1215	D405E	1,2	SAMN05916333,A	SAMN05919550	SAMN05916404
dnaA	1288	E340K	1,1	ERR2516493,A	ERR2516679
dnaA	1326	N442H	5,1	ERR2516682,T	SAMN05916229,T	SAMN05916274,T	SAMN05916440,T	SAMN06094099,T	SAMN05915290
dnaA	1388	G463A	1,11	ERR2516479,C	SAMN06010256	SAMN06094068	SAMN06010360	SAMN06094159	SAMN05919564	SAMN05919561	SAMN06094151	SAMN06094176	SAMN05918681	SAMN06010222	SAMN05918625
dnaA	1393	A465T_1	1,1	SAMN06010423	ERR2516487
dnaA	1393	A465T_2	1,1	SAMN06094084,A	SAMN06094145
dnaA	1394	A465V_1	2,2	SAMN05918544,T	SAMN06094206,T	SAMN05919574	SAMN05919572
dnaA	1394	A465V_2	1,1	SAMN05918696,T	SAMN05918692
dnaA	1399	G467S	1,1	ERR2516438,A	SAMN06010430
dnaA	1422	M474I_2	2,2	ERR2516529,C	SAMN05916218,C	SAMN05916279	SAMN05919555
dnaA	1422	M474I	1,1	SAMN06010395,A	SAMN05918674
dnaA	1452	M484I_1	1,3	ERR2516593,A	SAMN06094169	SAMN06094184
dnaA	1452	M484I_2	1,15	ERR2516598,T	ERR2516713	SAMN05916321	SAMN05916285	SAMN05916350	SAMN05916351	SAMN05918662	SAMN05918670	SAMN06010159	SAMN05916416	SAMN05916428	SAMN05916429	SAMN05916339	SAMN05918616	SAMN05918766	SAMN06094160
dnaA	1452	M484I_3	1,1	ERR2516607,A	ERR2516725
dnaA	1452	M484I_4	1,3	SAMN05918769,A	SAMN06094162	SAMN06094187	SAMN05919620
dnaA	1456	E486K	1,6	ERR2516468,A	SAMN05918676	SAMN06010201	SAMN06010410	SAMN05916335	ERR2516630	SAMN05918754
dnaA	1465	E489N	1,4	SAMN05916358,C	ERR2516571	ERR2516689	SAMN05915286	SAMN05918709
dnaA	1466	E489A	1,1	ERR2516532,C	SAMN05919617
dnaA	1524	X508Y	1,1	ERR2516582,T	SAMN05915287
Rv0010c-Rv0011c	13625	IS6110_1	1,15	ERR2516549	ERR2516594	ERR2516567	ERR2516634	ERR2516466	ERR2516609	ERR2516688	ERR2516604	ERR2516643	ERR2516588	ERR2516736	ERR2516655	ERR2516661	ERR2516596	ERR2516402	ERR2516627
Rv0010c-Rv0011c	13625	IS6110_2	1,1	ERR2516672	ERR2516583
Rv0010c-Rv0011c	13625	IS6110_3	1,1	SAMN05916409	SAMN05916280
Rv0010c-Rv0011c	13625	IS6110_4	1,1	SAMN05919610	SAMN06094211
Rv0010c-Rv0011c	13625	IS6110_5	1,1	SAMN06094110	ERR2516491
Rv0010c-Rv0011c	13627	13627_1	1,8	ERR2516566	ERR2516676	ERR2516516	ERR2516584	ERR2516730	ERR2516506	ERR2516719	ERR2516519	ERR2516423
Rv0010c-Rv0011c	13627	13627_2	2,3	ERR2516697	SAMN06010155	SAMN06010154	ERR2516624	SAMN05918955
Rv0010c-Rv0011c	13627	13627_3	1,4	SAMN05918623	SAMN05916341	SAMN05916343	SAMN05916342	SAMN06094117
Rv0010c-Rv0011c	13629	13629_1	2,4	SAMN05919637	SAMN06094221	SAMN05916404	SAMN05916333	SAMN05919571	SAMN05919573
Rv0010c-Rv0011c	13630	13630_1	1,2	SAMN05918656	SAMN05916267	SAMN05916436
Rv0010c-Rv0011c	13633	13633_1	1,4	SAMN06094156	SAMN06010175	SAMN06010348	SAMN06010242	SAMN05918657
Rv0010c-Rv0011c	13636	13636_1	1,1	SAMN05915254	SAMN05915249
Rv0010c-Rv0011c	13636	13636_2	1,1	SAMN05918938	SAMN05919583
Rv0010c-Rv0011c	13636	13636_3	1,1	SAMN05919550	SAMN05916404
Rv0010c-Rv0011c	13636	13636_4	2,6	SAMN06010148	SAMN06010474	SAMN06010229	SAMN06010354	SAMN06010372	SAMN05916398	SAMN05918702	SAMN06010185
Rv0010c-Rv0011c	13636	13636_5	1,2	SAMN06094115	SAMN06094084	SAMN06094145
Rv0010c-Rv0011c	13637	13637_1	1,3	SAMN06010153	ERR2516709	ERR2516573	SAMN05918557
Rv0010c-Rv0011c	13638	13638_1	1,1	ERR2516474	ERR2516584
Rv0010c-Rv0011c	13638	13638_2	2,4	SAMN05915269	SAMN05916231	SAMN06010152	SAMN06094220	SAMN06010442	SAMN06094225
Rv0010c-Rv0011c	13638	13638_3	1,1	SAMN05918680	SAMN05918712
Rv0010c-Rv0011c	13640	13640_1	1,31	ERR2516621	ERR2516728	ERR2516625	SAMN05918780	SAMN05918741	SAMN05915289	SAMN05916432	SAMN06094071	ERR2516709	ERR2516573	SAMN05918557	SAMN06010126	SAMN06010480	SAMN05916289	SAMN05918542	SAMN06010464	SAMN05919647	SAMN06010150	SAMN06010365	SAMN05916250	SAMN05918561	SAMN05916222	SAMN05918723	SAMN05915257	SAMN05918645	SAMN05916244	ERR2516605	SAMN06010171	SAMN06010398	SAMN06010151	SAMN06010220	ERR2516515
Rv0010c-Rv0011c	13640	13640_2	1,2	SAMN05919645	SAMN06010402	SAMN05919651
[truncated: 86 more columns]
