# Supplementary material for: Mutations in dnaA and a cryptic interaction site increase drug resistance in Mycobacterium tuberculosis
Source: PLoS Pathog. 2020 Nov 30;16(11):e1009063. doi: 10.1371/journal.ppat.1009063 (PMC7738170; doi:10.1371/journal.ppat.1009063)
Supplement: S13 Table — (XLSX) [file ppat.1009063.s025.xlsx]

## Sheet: Table S13
Table S13. WGS and MIC information for strains analyzed in Figure 5
Isolate	Type	INH	RIF	Strep
SAMN06010395	MIC	1-2	10-50	2-4
SAMN05916455	MIC	2-4	10-50	1-2
SAMN06010334	MIC	2-4	10-50	1-2
SAMN05916328	MIC	2-4	10-50	2-4
SAMN06010232	MIC	2-4	10-50	>100
SAMN06010472	MIC	2-4	10-50	0.5-1
SAMN05918658	MIC	4-5	10-50	1-2
SAMN06010214	MIC	4-5	10-50	1-2
SAMN05918649	MIC	4-5	10-50	2-4
SAMN05918779	MIC	4-5	10-50	2-4
SAMN06010184	MIC	4-5	10-50	<=0.5
SAMN05916298	MIC	>5	10-50	1-2
SAMN05916330	MIC	>5	10-50	1-2
SAMN05916424	MIC	>5	10-50	1-2
SAMN05918617	MIC	>5	10-50	1-2
SAMN05918622	MIC	>5	10-50	1-2
SAMN05918757	MIC	>5	10-50	1-2
SAMN05919657	MIC	>5	10-50	1-2
SAMN06010149	MIC	>5	10-50	1-2
SAMN06010180	MIC	>5	10-50	1-2
SAMN06010256	MIC	>5	10-50	1-2
SAMN06010352	MIC	>5	10-50	1-2
SAMN06010370	MIC	>5	10-50	1-2
SAMN06010400	MIC	>5	10-50	1-2
SAMN06010419	MIC	>5	10-50	1-2
SAMN06010421	MIC	>5	10-50	1-2
SAMN06010481	MIC	>5	10-50	1-2
SAMN05915280	MIC	>5	10-50	2-4
SAMN05916252	MIC	>5	10-50	2-4
SAMN05916295	MIC	>5	10-50	2-4
SAMN05916333	MIC	>5	10-50	2-4
SAMN05918641	MIC	>5	10-50	2-4
SAMN06010371	MIC	>5	10-50	2-4
SAMN06010407	MIC	>5	10-50	2-4
SAMN06010440	MIC	>5	10-50	2-4
SAMN06010476	MIC	>5	10-50	2-4
SAMN06010484	MIC	>5	10-50	2-4
SAMN06094101	MIC	>5	10-50	2-4
SAMN05915262	MIC	>5	10-50	4-6
SAMN05915264	MIC	>5	10-50	4-6
SAMN05915283	MIC	>5	10-50	4-6
SAMN05916247	MIC	>5	10-50	4-6
SAMN05916300	MIC	>5	10-50	4-6
SAMN05918624	MIC	>5	10-50	4-6
SAMN05918758	MIC	>5	10-50	4-6
SAMN06010330	MIC	>5	10-50	4-6
SAMN06010343	MIC	>5	10-50	4-6
SAMN05916292	MIC	>5	10-50	6-10
SAMN06010367	MIC	>5	10-50	6-10
SAMN05916248	MIC	>5	10-50	<=0.5
SAMN06010329	MIC	>5	10-50	<=0.5
SAMN06010431	MIC	>5	10-50	<=0.5
SAMN06010467	MIC	>5	10-50	<=0.5
SAMN06010468	MIC	>5	10-50	<=0.5
SAMN05916217	MIC	>5	10-50	>100
SAMN05916254	MIC	>5	10-50	>100
SAMN05918734	MIC	>5	10-50	>100
SAMN05918777	MIC	>5	10-50	>100
SAMN06010359	MIC	>5	10-50	>100
SAMN06010389	MIC	>5	10-50	>100
SAMN06010438	MIC	>5	10-50	>100
SAMN05916331	MIC	>5	10-50	0.5-1
SAMN05916388	MIC	>5	10-50	0.5-1
SAMN05916390	MIC	>5	10-50	0.5-1
SAMN05918769	MIC	>5	10-50	0.5-1
SAMN06010217	MIC	>5	10-50	0.5-1
SAMN06010338	MIC	>5	10-50	0.5-1
SAMN06010387	MIC	>5	10-50	0.5-1
SAMN06010447	MIC	>5	10-50	0.5-1
SAMN05916400	MIC	>5	10-50	20-100
SAMN06010124	MIC	0.05-0.1	10-50	1-2
SAMN06010132	MIC	0.4-0.6	10-50	1-2
SAMN05918643	MIC	1-2	1-2	6-10
SAMN05916451	MIC	1-2	1-2	<=0.5
ERR2516561	MIC	3-5	1-2	5-10
SAMN05916233	MIC	4-5	1-2	2-4
SAMN05916218	MIC	4-5	1-2	6-10
SAMN05916255	MIC	4-5	1-2	>100
ERR2516459	MIC	5-10	1-2	>20
ERR2516403	MIC	10-20	1-2	10-20
SAMN05918654	MIC	<=0.05	1-2	20-100
SAMN05918760	MIC	>5	1-2	1-2
SAMN06010136	MIC	>5	1-2	2-4
SAMN06010471	MIC	>5	1-2	2-4
SAMN06010474	MIC	>5	1-2	2-4
SAMN05918933	MIC	>5	1-2	6-10
SAMN05916319	MIC	>5	1-2	10-16
SAMN06010486	MIC	>5	1-2	>100
SAMN05916239	MIC	>5	1-2	0.5-1
SAMN05916452	MIC	>5	1-2	0.5-1
SAMN05918539	MIC	0.05-0.1	1-2	<=0.5
SAMN05918716	MIC	0.05-0.1	1-2	<=0.5
SAMN05918937	MIC	0.05-0.1	1-2	<=0.5
SAMN05918956	MIC	0.05-0.1	1-2	<=0.5
SAMN05919593	MIC	0.05-0.1	1-2	<=0.5
SAMN05919600	MIC	0.05-0.1	1-2	<=0.5
SAMN05919653	MIC	0.05-0.1	1-2	<=0.5
SAMN05916416	MIC	0.05-0.1	1-2	0.5-1
SAMN05918609	MIC	0.05-0.1	1-2	0.5-1
SAMN05916260	MIC	0.1-0.2	1-2	0.5-1
SAMN05916329	MIC	0.1-0.2	1-2	0.5-1
SAMN05916414	MIC	0.2-0.4	1-2	1-2
SAMN05915259	MIC	0.2-0.4	1-2	2-4
SAMN06010442	MIC	0.2-0.4	1-2	2-4
SAMN05919562	MIC	0.2-0.4	1-2	<=0.5
SAMN06010143	MIC	0.2-0.4	1-2	<=0.5
SAMN06010246	MIC	0.2-0.4	1-2	<=0.5
SAMN05916307	MIC	0.2-0.4	1-2	0.5-1
SAMN06010128	MIC	0.4-0.6	1-2	>100
SAMN05916313	MIC	0.6-1	1-2	2-4
SAMN05918770	MIC	0.6-1	1-2	0.5-1
SAMN05916311	MIC	0.6-1	1-2	16-20
SAMN06010461	MIC	2-4	2-3	0.5-1
SAMN05916306	MIC	4-5	2-3	2-4
SAMN06010450	MIC	>5	2-3	2-4
SAMN06010222	MIC	>5	2-3	4-6
SAMN05916450	MIC	>5	2-3	10-16
SAMN05916270	MIC	>5	2-3	<=0.5
SAMN05918747	MIC	>5	2-3	<=0.5
SAMN06010152	MIC	0.4-0.6	2-3	0.5-1
SAMN05918553	MIC	0.4-0.6	2-3	16-20
SAMN05916314	MIC	0.6-1	2-3	2-4
SAMN05916273	MIC	0.6-1	2-3	0.5-1
ERR2516426	MIC	1-2	2-5	<=1
ERR2516586	MIC	2-3	2-5	<=1
ERR2516575	MIC	3-5	2-5	1-2
ERR2516735	MIC	3-5	2-5	5-10
ERR2516651	MIC	5-10	2-5	5-10
ERR2516423	MIC	5-10	2-5	10-20
ERR2516516	MIC	5-10	2-5	10-20
ERR2516535	MIC	>20	2-5	<=1
SAMN06094102	MIC	1-2	3-5	0.5-1
SAMN05916269	MIC	2-4	3-5	<=0.5
SAMN05916402	MIC	2-4	3-5	<=0.5
SAMN05916240	MIC	>5	3-5	2-4
SAMN05918619	MIC	>5	3-5	<=0.5
SAMN06010185	MIC	>5	3-5	<=0.5
SAMN05915276	MIC	>5	3-5	>100
SAMN06010487	MIC	>5	3-5	0.5-1
SAMN06010182	MIC	0.2-0.4	3-5	1-2
SAMN05916404	MIC	0.6-1	3-5	<=0.5
SAMN06010179	MIC	1-2	5-8	0.5-1
SAMN06010401	MIC	1-2	5-8	16-20
SAMN05916423	MIC	2-4	5-8	>100
SAMN05919596	MIC	4-5	5-8	1-2
SAMN05916393	MIC	4-5	5-8	0.5-1
SAMN05918655	MIC	>5	5-8	1-2
SAMN05918746	MIC	>5	5-8	1-2
SAMN05918549	MIC	>5	5-8	2-4
SAMN06010424	MIC	>5	5-8	2-4
SAMN06010435	MIC	>5	5-8	2-4
SAMN05918551	MIC	>5	5-8	4-6
SAMN05916283	MIC	>5	5-8	6-10
SAMN06010129	MIC	>5	5-8	<=0.5
SAMN06010322	MIC	>5	5-8	<=0.5
SAMN06010349	MIC	>5	5-8	<=0.5
SAMN05918657	MIC	>5	5-8	>100
SAMN06010119	MIC	>5	5-8	>100
SAMN05919615	MIC	>5	5-8	0.5-1
SAMN06010353	MIC	>5	5-8	0.5-1
SAMN05918700	MIC	>5	5-8	16-20
SAMN06010148	MIC	>5	5-8	20-100
SAMN06094120	MIC	0.1-0.2	5-8	20-100
SAMN06010140	MIC	0.4-0.6	5-8	<=0.5
SAMN06010203	MIC	2-4	8-10	1-2
SAMN06010248	MIC	2-4	8-10	1-2
SAMN06094104	MIC	2-4	8-10	0.5-1
SAMN06010342	MIC	4-5	8-10	0.5-1
SAMN06010224	MIC	>5	8-10	2-4
SAMN06010323	MIC	>5	8-10	<=0.5
SAMN06010489	MIC	>5	8-10	<=0.5
SAMN05918543	MIC	>5	8-10	>100
SAMN05918952	MIC	1-2	<=0.25	<=0.5
SAMN06010125	MIC	1-2	<=0.25	<=0.5
SAMN05919575	MIC	2-4	<=0.25	<=0.5
SAMN06010344	MIC	2-4	<=0.25	<=0.5
SAMN06010360	MIC	2-4	<=0.25	<=0.5
SAMN05918951	MIC	<=0.05	<=0.25	1-2
SAMN05918527	MIC	<=0.05	<=0.25	<=0.5
SAMN05918529	MIC	<=0.05	<=0.25	<=0.5
SAMN05918534	MIC	<=0.05	<=0.25	<=0.5
SAMN05918569	MIC	<=0.05	<=0.25	<=0.5
SAMN05918592	MIC	<=0.05	<=0.25	<=0.5
SAMN05918917	MIC	<=0.05	<=0.25	<=0.5
SAMN05918935	MIC	<=0.05	<=0.25	<=0.5
SAMN05918946	MIC	<=0.05	<=0.25	<=0.5
SAMN05918947	MIC	<=0.05	<=0.25	<=0.5
SAMN05918949	MIC	<=0.05	<=0.25	<=0.5
SAMN05919546	MIC	<=0.05	<=0.25	<=0.5
SAMN05919549	MIC	<=0.05	<=0.25	<=0.5
SAMN05919570	MIC	<=0.05	<=0.25	<=0.5
SAMN05919580	MIC	<=0.05	<=0.25	<=0.5
SAMN05919587	MIC	<=0.05	<=0.25	<=0.5
SAMN05919592	MIC	<=0.05	<=0.25	<=0.5
SAMN05919622	MIC	<=0.05	<=0.25	<=0.5
SAMN05919649	MIC	<=0.05	<=0.25	<=0.5
SAMN05919651	MIC	<=0.05	<=0.25	<=0.5
SAMN05919669	MIC	<=0.05	<=0.25	<=0.5
SAMN06010408	MIC	<=0.05	<=0.25	<=0.5
SAMN06010459	MIC	<=0.05	<=0.25	<=0.5
SAMN05916309	MIC	>5	<=0.25	1-2
SAMN05918930	MIC	>5	<=0.25	1-2
SAMN05918960	MIC	>5	<=0.25	1-2
SAMN06010157	MIC	>5	<=0.25	1-2
SAMN06010151	MIC	>5	<=0.25	2-4
SAMN05919655	MIC	>5	<=0.25	4-6
SAMN05919560	MIC	>5	<=0.25	6-10
SAMN05919602	MIC	>5	<=0.25	6-10
SAMN05919654	MIC	>5	<=0.25	6-10
SAMN06094085	MIC	>5	<=0.25	10-16
SAMN05918581	MIC	>5	<=0.25	<=0.5
SAMN05918611	MIC	>5	<=0.25	<=0.5
SAMN05918939	MIC	>5	<=0.25	<=0.5
SAMN05919590	MIC	>5	<=0.25	<=0.5
SAMN05919630	MIC	>5	<=0.25	<=0.5
SAMN06010250	MIC	>5	<=0.25	<=0.5
SAMN06010254	MIC	>5	<=0.25	<=0.5
SAMN05916226	MIC	>5	<=0.25	>100
SAMN05919629	MIC	>5	<=0.25	>100
SAMN05918599	MIC	>5	<=0.25	0.5-1
SAMN05918943	MIC	>5	<=0.25	0.5-1
SAMN05919572	MIC	>5	<=0.25	20-100
SAMN05916408	MIC	0.05-0.1	<=0.25	1-2
SAMN05918532	MIC	0.05-0.1	<=0.25	1-2
SAMN05919566	MIC	0.05-0.1	<=0.25	1-2
SAMN05919631	MIC	0.05-0.1	<=0.25	1-2
SAMN05918536	MIC	0.05-0.1	<=0.25	2-4
SAMN06010135	MIC	0.05-0.1	<=0.25	2-4
SAMN05918535	MIC	0.05-0.1	<=0.25	<=0.5
SAMN05918538	MIC	0.05-0.1	<=0.25	<=0.5
SAMN05918540	MIC	0.05-0.1	<=0.25	<=0.5
SAMN05918577	MIC	0.05-0.1	<=0.25	<=0.5
SAMN05918588	MIC	0.05-0.1	<=0.25	<=0.5
SAMN05918600	MIC	0.05-0.1	<=0.25	<=0.5
SAMN05918601	MIC	0.05-0.1	<=0.25	<=0.5
SAMN05918921	MIC	0.05-0.1	<=0.25	<=0.5
SAMN05918927	MIC	0.05-0.1	<=0.25	<=0.5
SAMN05918934	MIC	0.05-0.1	<=0.25	<=0.5
SAMN05918936	MIC	0.05-0.1	<=0.25	<=0.5
SAMN05918940	MIC	0.05-0.1	<=0.25	<=0.5
SAMN05918959	MIC	0.05-0.1	<=0.25	<=0.5
SAMN05919561	MIC	0.05-0.1	<=0.25	<=0.5
SAMN05919567	MIC	0.05-0.1	<=0.25	<=0.5
SAMN05919569	MIC	0.05-0.1	<=0.25	<=0.5
SAMN05919571	MIC	0.05-0.1	<=0.25	<=0.5
SAMN05919574	MIC	0.05-0.1	<=0.25	<=0.5
SAMN05919577	MIC	0.05-0.1	<=0.25	<=0.5
SAMN05919578	MIC	0.05-0.1	<=0.25	<=0.5
SAMN05919584	MIC	0.05-0.1	<=0.25	<=0.5
SAMN05919594	MIC	0.05-0.1	<=0.25	<=0.5
SAMN05919599	MIC	0.05-0.1	<=0.25	<=0.5
SAMN05919604	MIC	0.05-0.1	<=0.25	<=0.5
SAMN05919613	MIC	0.05-0.1	<=0.25	<=0.5
SAMN05919614	MIC	0.05-0.1	<=0.25	<=0.5
SAMN05919618	MIC	0.05-0.1	<=0.25	<=0.5
SAMN05919619	MIC	0.05-0.1	<=0.25	<=0.5
SAMN05919620	MIC	0.05-0.1	<=0.25	<=0.5
SAMN05919621	MIC	0.05-0.1	<=0.25	<=0.5
SAMN05919633	MIC	0.05-0.1	<=0.25	<=0.5
SAMN05919644	MIC	0.05-0.1	<=0.25	<=0.5
SAMN05919656	MIC	0.05-0.1	<=0.25	<=0.5
SAMN05919658	MIC	0.05-0.1	<=0.25	<=0.5
SAMN05919660	MIC	0.05-0.1	<=0.25	<=0.5
SAMN05919661	MIC	0.05-0.1	<=0.25	<=0.5
SAMN05919663	MIC	0.05-0.1	<=0.25	<=0.5
SAMN06010130	MIC	0.05-0.1	<=0.25	<=0.5
SAMN06010142	MIC	0.05-0.1	<=0.25	<=0.5
SAMN06010191	MIC	0.05-0.1	<=0.25	<=0.5
SAMN06010364	MIC	0.05-0.1	<=0.25	<=0.5
SAMN06010375	MIC	0.05-0.1	<=0.25	<=0.5
SAMN06010417	MIC	0.05-0.1	<=0.25	<=0.5
SAMN06010446	MIC	0.05-0.1	<=0.25	<=0.5
SAMN05918585	MIC	0.05-0.1	<=0.25	>100
SAMN05918597	MIC	0.05-0.1	<=0.25	>100
SAMN05918607	MIC	0.05-0.1	<=0.25	0.5-1
SAMN05919550	MIC	0.05-0.1	<=0.25	0.5-1
SAMN05919564	MIC	0.05-0.1	<=0.25	0.5-1
SAMN05919583	MIC	0.05-0.1	<=0.25	0.5-1
SAMN05919610	MIC	0.05-0.1	<=0.25	0.5-1
SAMN05919588	MIC	0.1-0.2	<=0.25	4-6
SAMN05918531	MIC	0.1-0.2	<=0.25	<=0.5
SAMN05918583	MIC	0.1-0.2	<=0.25	<=0.5
SAMN05918756	MIC	0.1-0.2	<=0.25	<=0.5
SAMN05919555	MIC	0.1-0.2	<=0.25	<=0.5
SAMN05919639	MIC	0.1-0.2	<=0.25	<=0.5
SAMN05918923	MIC	0.2-0.4	<=0.25	1-2
SAMN05919556	MIC	0.2-0.4	<=0.25	1-2
SAMN05918580	MIC	0.2-0.4	<=0.25	<=0.5
SAMN05918724	MIC	0.2-0.4	<=0.25	<=0.5
SAMN05918928	MIC	0.2-0.4	<=0.25	<=0.5
SAMN05918941	MIC	0.2-0.4	<=0.25	<=0.5
SAMN06010336	MIC	0.2-0.4	<=0.25	<=0.5
SAMN05918574	MIC	0.4-0.6	<=0.25	6-10
SAMN05918612	MIC	0.4-0.6	<=0.25	<=0.5
SAMN05918948	MIC	0.4-0.6	<=0.25	<=0.5
SAMN05919624	MIC	0.4-0.6	<=0.25	<=0.5
SAMN05919650	MIC	0.4-0.6	<=0.25	<=0.5
SAMN06010141	MIC	0.4-0.6	<=0.25	<=0.5
SAMN05919558	MIC	0.4-0.6	<=0.25	>100
SAMN05919568	MIC	0.4-0.6	<=0.25	20-100
SAMN05918598	MIC	0.6-1	<=0.25	<=0.5
SAMN05918925	MIC	0.6-1	<=0.25	<=0.5
SAMN06010131	MIC	0.6-1	<=0.25	<=0.5
SAMN06010345	MIC	0.6-1	<=0.25	<=0.5
ERR2516725	MIC	<=0.1	<=1	NA
ERR2516433	MIC	<=0.2	<=1	2-10
ERR2516677	MIC	<=0.2	<=1	2-10
ERR2516683	MIC	<=0.2	<=1	2-10
ERR2516420	MIC	<=0.2	<=1	<=2
ERR2516428	MIC	<=0.2	<=1	<=2
ERR2516436	MIC	<=0.2	<=1	<=2
ERR2516446	MIC	<=0.2	<=1	<=2
ERR2516450	MIC	<=0.2	<=1	<=2
ERR2516456	MIC	<=0.2	<=1	<=2
ERR2516469	MIC	<=0.2	<=1	<=2
ERR2516481	MIC	<=0.2	<=1	<=2
ERR2516487	MIC	<=0.2	<=1	<=2
ERR2516507	MIC	<=0.2	<=1	<=2
ERR2516512	MIC	<=0.2	<=1	<=2
ERR2516515	MIC	<=0.2	<=1	<=2
ERR2516518	MIC	<=0.2	<=1	<=2
ERR2516520	MIC	<=0.2	<=1	<=2
ERR2516530	MIC	<=0.2	<=1	<=2
ERR2516565	MIC	<=0.2	<=1	<=2
ERR2516581	MIC	<=0.2	<=1	<=2
ERR2516585	MIC	<=0.2	<=1	<=2
ERR2516587	MIC	<=0.2	<=1	<=2
ERR2516592	MIC	<=0.2	<=1	<=2
ERR2516600	MIC	<=0.2	<=1	<=2
ERR2516611	MIC	<=0.2	<=1	<=2
ERR2516612	MIC	<=0.2	<=1	<=2
ERR2516620	MIC	<=0.2	<=1	<=2
ERR2516635	MIC	<=0.2	<=1	<=2
ERR2516637	MIC	<=0.2	<=1	<=2
ERR2516639	MIC	<=0.2	<=1	<=2
ERR2516681	MIC	<=0.2	<=1	<=2
ERR2516688	MIC	<=0.2	<=1	<=2
ERR2516691	MIC	<=0.2	<=1	<=2
ERR2516701	MIC	<=0.2	<=1	<=2
ERR2516707	MIC	<=0.2	<=1	<=2
ERR2516737	MIC	<=0.2	<=1	<=2
SAMN06094140	DST	<=0.2	<=1	<=2
SAMN06094141	DST	<=0.2	<=1	<=2
SAMN06094142	DST	<=0.2	<=1	<=2
SAMN06094143	DST	<=0.2	<=1	<=2
SAMN06094144	DST	<=0.2	<=1	<=2
SAMN06094145	DST	<=0.2	<=1	<=2
SAMN06094146	DST	<=0.2	<=1	<=2
SAMN06094147	DST	<=0.2	<=1	<=2
SAMN06094148	DST	<=0.2	<=1	<=2
SAMN06094149	DST	<=0.2	<=1	<=2
SAMN06094150	DST	<=0.2	<=1	<=2
SAMN06094151	DST	<=0.2	<=1	<=2
SAMN06094152	DST	<=0.2	<=1	<=2
SAMN06094153	DST	<=0.2	<=1	<=2
SAMN06094154	DST	<=0.2	<=1	<=2
SAMN06094155	DST	<=0.2	<=1	<=2
SAMN06094156	DST	<=0.2	<=1	<=2
SAMN06094157	DST	<=0.2	<=1	<=2
SAMN06094158	DST	<=0.2	<=1	<=2
SAMN06094159	DST	<=0.2	<=1	<=2
SAMN06094160	DST	<=0.2	<=1	<=2
SAMN06094161	DST	<=0.2	<=1	<=2
SAMN06094162	DST	<=0.2	<=1	<=2
SAMN06094163	DST	<=0.2	<=1	<=2
SAMN06094164	DST	<=0.2	<=1	<=2
SAMN06094165	DST	<=0.2	<=1	<=2
SAMN06094166	DST	<=0.2	<=1	<=2
SAMN06094167	DST	<=0.2	<=1	<=2
SAMN06094168	DST	<=0.2	<=1	<=2
SAMN06094169	DST	<=0.2	<=1	<=2
SAMN06094170	DST	<=0.2	<=1	<=2
SAMN06094171	DST	<=0.2	<=1	<=2
SAMN06094172	DST	<=0.2	<=1	<=2
SAMN06094173	DST	<=0.2	<=1	<=2
SAMN06094174	DST	<=0.2	<=1	<=2
SAMN06094175	DST	<=0.2	<=1	<=2
SAMN06094176	DST	<=0.2	<=1	<=2
SAMN06094177	DST	<=0.2	<=1	<=2
SAMN06094178	DST	<=0.2	<=1	<=2
SAMN06094179	DST	<=0.2	<=1	<=2
SAMN06094180	DST	<=0.2	<=1	<=2
SAMN06094181	DST	<=0.2	<=1	<=2
SAMN06094182	DST	<=0.2	<=1	<=2
SAMN06094183	DST	<=0.2	<=1	<=2
SAMN06094184	DST	<=0.2	<=1	<=2
SAMN06094185	DST	<=0.2	<=1	<=2
SAMN06094186	DST	<=0.2	<=1	<=2
SAMN06094187	DST	<=0.2	<=1	<=2
SAMN06094188	DST	<=0.2	<=1	<=2
SAMN06094189	DST	<=0.2	<=1	<=2
SAMN06094190	DST	<=0.2	<=1	<=2
SAMN06094191	DST	<=0.2	<=1	<=2
SAMN06094192	DST	<=0.2	<=1	<=2
SAMN06094193	DST	<=0.2	<=1	<=2
SAMN06094194	DST	<=0.2	<=1	<=2
SAMN06094195	DST	<=0.2	<=1	<=2
SAMN06094196	DST	<=0.2	<=1	<=2
SAMN06094197	DST	<=0.2	<=1	<=2
SAMN06094198	DST	<=0.2	<=1	<=2
SAMN06094199	DST	<=0.2	<=1	<=2
SAMN06094200	DST	<=0.2	<=1	<=2
SAMN06094201	DST	<=0.2	<=1	<=2
SAMN06094202	DST	<=0.2	<=1	<=2
SAMN06094203	DST	<=0.2	<=1	<=2
SAMN06094204	DST	<=0.2	<=1	<=2
SAMN06094205	DST	<=0.2	<=1	<=2
SAMN06094206	DST	<=0.2	<=1	<=2
SAMN06094207	DST	<=0.2	<=1	<=2
SAMN06094208	DST	<=0.2	<=1	<=2
SAMN06094209	DST	<=0.2	<=1	<=2
SAMN06094210	DST	<=0.2	<=1	<=2
SAMN06094211	DST	<=0.2	<=1	<=2
SAMN06094212	DST	<=0.2	<=1	<=2
SAMN06094213	DST	<=0.2	<=1	<=2
SAMN06094214	DST	<=0.2	<=1	<=2
SAMN06094215	DST	<=0.2	<=1	<=2
SAMN06094216	DST	<=0.2	<=1	<=2
SAMN06094217	DST	<=0.2	<=1	<=2
SAMN06094218	DST	<=0.2	<=1	<=2
SAMN06094219	DST	<=0.2	<=1	<=2
SAMN06094220	DST	<=0.2	<=1	<=2
SAMN06094221	DST	<=0.2	<=1	<=2
SAMN06094222	DST	<=0.2	<=1	<=2
SAMN06094223	DST	<=0.2	<=1	<=2
SAMN06094224	DST	<=0.2	<=1	<=2
SAMN06094225	DST	<=0.2	<=1	<=2
ERR2516529	MIC	>5	<=1	2-10
ERR2516733	MIC	>5	<=1	2-10
ERR2516538	MIC	>5	<=1	<=2
ERR2516702	MIC	>5	<=1	<=2
ERR2516644	MIC	>5	<=1	>10
ERR2516452	MIC	0.2-1	<=1	2-10
ERR2516605	MIC	0.2-1	<=1	<=2
ERR2516568	MIC	0.2-1	<=1	>10
ERR2516409	MIC	1-5	>1	2-10
ERR2516526	MIC	1-5	>1	2-10
ERR2516591	MIC	1-5	>1	2-10
ERR2516616	MIC	1-5	>1	2-10
ERR2516465	MIC	1-5	>1	<=2
ERR2516602	MIC	1-5	>1	<=2
ERR2516513	MIC	1-5	>1	>10
ERR2516438	MIC	>0.4	>1	NA
ERR2516563	MIC	>0.4	>1	NA
ERR2516652	MIC	>0.4	>1	NA
ERR2516659	MIC	>0.4	>1	NA
ERR2516736	MIC	>0.4	>1	NA
ERR2516414	MIC	>5	>1	2-10
ERR2516431	MIC	>5	>1	2-10
ERR2516440	MIC	>5	>1	2-10
ERR2516462	MIC	>5	>1	2-10
ERR2516479	MIC	>5	>1	2-10
ERR2516493	MIC	>5	>1	2-10
ERR2516504	MIC	>5	>1	2-10
ERR2516511	MIC	>5	>1	2-10
ERR2516531	MIC	>5	>1	2-10
ERR2516533	MIC	>5	>1	2-10
ERR2516544	MIC	>5	>1	2-10
ERR2516573	MIC	>5	>1	2-10
ERR2516595	MIC	>5	>1	2-10
ERR2516625	MIC	>5	>1	2-10
ERR2516632	MIC	>5	>1	2-10
ERR2516649	MIC	>5	>1	2-10
ERR2516662	MIC	>5	>1	2-10
ERR2516667	MIC	>5	>1	2-10
ERR2516678	MIC	>5	>1	2-10
ERR2516686	MIC	>5	>1	2-10
ERR2516690	MIC	>5	>1	2-10
ERR2516709	MIC	>5	>1	2-10
ERR2516728	MIC	>5	>1	2-10
SAMN05918778	MIC	>5	>1	2-10
SAMN05918780	MIC	>5	>1	2-10
SAMN06094086	MIC	>5	>1	2-10
ERR2516412	MIC	>5	>1	<=2
ERR2516490	MIC	>5	>1	<=2
ERR2516491	MIC	>5	>1	<=2
ERR2516502	MIC	>5	>1	<=2
ERR2516528	MIC	>5	>1	<=2
ERR2516540	MIC	>5	>1	<=2
ERR2516558	MIC	>5	>1	<=2
ERR2516560	MIC	>5	>1	<=2
ERR2516589	MIC	>5	>1	<=2
ERR2516614	MIC	>5	>1	<=2
ERR2516630	MIC	>5	>1	<=2
ERR2516658	MIC	>5	>1	<=2
ERR2516666	MIC	>5	>1	<=2
ERR2516693	MIC	>5	>1	<=2
ERR2516738	MIC	>5	>1	<=2
ERR2516400	MIC	>5	>1	>10
ERR2516408	MIC	>5	>1	>10
ERR2516430	MIC	>5	>1	>10
ERR2516451	MIC	>5	>1	>10
ERR2516476	MIC	>5	>1	>10
ERR2516492	MIC	>5	>1	>10
ERR2516501	MIC	>5	>1	>10
ERR2516532	MIC	>5	>1	>10
ERR2516546	MIC	>5	>1	>10
ERR2516570	MIC	>5	>1	>10
ERR2516578	MIC	>5	>1	>10
ERR2516597	MIC	>5	>1	>10
ERR2516598	MIC	>5	>1	>10
ERR2516619	MIC	>5	>1	>10
ERR2516623	MIC	>5	>1	>10
ERR2516624	MIC	>5	>1	>10
ERR2516645	MIC	>5	>1	>10
ERR2516648	MIC	>5	>1	>10
ERR2516668	MIC	>5	>1	>10
ERR2516697	MIC	>5	>1	>10
ERR2516698	MIC	>5	>1	>10
ERR2516708	MIC	>5	>1	>10
ERR2516713	MIC	>5	>1	>10
ERR2516717	MIC	>5	>1	>10
ERR2516723	MIC	>5	>1	>10
SAMN05916243	MIC	>5	>1	>10
SAMN05916386	MIC	>5	>1	>10
SAMN06094093	MIC	>5	>1	>10
ERR2516601	MIC	1-2	>5	2-5
ERR2516642	MIC	1-2	>5	2-5
ERR2516643	MIC	1-2	>5	2-5
ERR2516680	MIC	1-2	>5	<=1
ERR2516421	MIC	1-2	>5	>20
ERR2516468	MIC	1-2	>5	>20
ERR2516562	MIC	1-2	>5	>20
ERR2516655	MIC	1-2	>5	>20
ERR2516661	MIC	1-2	>5	>20
ERR2516692	MIC	1-2	>5	>20
ERR2516471	MIC	2-3	>5	2-5
ERR2516603	MIC	2-3	>5	2-5
ERR2516720	MIC	2-3	>5	2-5
ERR2516519	MIC	2-3	>5	<=1
ERR2516604	MIC	2-3	>5	>20
ERR2516660	MIC	2-3	>5	>20
ERR2516407	MIC	3-5	>5	1-2
ERR2516609	MIC	3-5	>5	1-2
ERR2516621	MIC	3-5	>5	1-2
ERR2516622	MIC	3-5	>5	1-2
ERR2516640	MIC	3-5	>5	1-2
ERR2516448	MIC	3-5	>5	2-5
ERR2516461	MIC	3-5	>5	2-5
ERR2516574	MIC	3-5	>5	2-5
ERR2516596	MIC	3-5	>5	2-5
ERR2516613	MIC	3-5	>5	2-5
ERR2516679	MIC	3-5	>5	2-5
ERR2516726	MIC	3-5	>5	2-5
ERR2516417	MIC	3-5	>5	5-10
ERR2516524	MIC	3-5	>5	5-10
ERR2516539	MIC	3-5	>5	5-10
ERR2516584	MIC	3-5	>5	5-10
ERR2516593	MIC	3-5	>5	5-10
ERR2516730	MIC	3-5	>5	5-10
ERR2516413	MIC	3-5	>5	10-20
ERR2516432	MIC	3-5	>5	10-20
ERR2516567	MIC	3-5	>5	10-20
ERR2516594	MIC	3-5	>5	10-20
ERR2516676	MIC	3-5	>5	10-20
ERR2516718	MIC	3-5	>5	10-20
ERR2516444	MIC	3-5	>5	<=1
ERR2516484	MIC	3-5	>5	<=1
ERR2516550	MIC	3-5	>5	<=1
ERR2516629	MIC	3-5	>5	<=1
ERR2516695	MIC	3-5	>5	<=1
ERR2516419	MIC	3-5	>5	>20
ERR2516447	MIC	3-5	>5	>20
ERR2516473	MIC	3-5	>5	>20
ERR2516505	MIC	3-5	>5	>20
ERR2516536	MIC	3-5	>5	>20
ERR2516549	MIC	3-5	>5	>20
ERR2516556	MIC	3-5	>5	>20
ERR2516569	MIC	3-5	>5	>20
ERR2516577	MIC	3-5	>5	>20
ERR2516579	MIC	3-5	>5	>20
ERR2516582	MIC	3-5	>5	>20
ERR2516583	MIC	3-5	>5	>20
ERR2516607	MIC	3-5	>5	>20
ERR2516634	MIC	3-5	>5	>20
ERR2516638	MIC	3-5	>5	>20
ERR2516641	MIC	3-5	>5	>20
ERR2516671	MIC	3-5	>5	>20
ERR2516553	MIC	5-10	>5	2-5
ERR2516670	MIC	5-10	>5	2-5
ERR2516406	MIC	5-10	>5	5-10
ERR2516411	MIC	5-10	>5	5-10
ERR2516542	MIC	5-10	>5	5-10
ERR2516714	MIC	5-10	>5	5-10
ERR2516729	MIC	5-10	>5	5-10
ERR2516588	MIC	5-10	>5	10-20
ERR2516719	MIC	5-10	>5	10-20
ERR2516510	MIC	5-10	>5	<=1
ERR2516672	MIC	5-10	>5	<=1
ERR2516435	MIC	5-10	>5	>20
ERR2516445	MIC	5-10	>5	>20
ERR2516474	MIC	5-10	>5	>20
ERR2516489	MIC	5-10	>5	>20
ERR2516506	MIC	5-10	>5	>20
ERR2516566	MIC	5-10	>5	>20
ERR2516627	MIC	5-10	>5	>20
ERR2516694	MIC	5-10	>5	>20
ERR2516606	MIC	10-20	>5	2-5
ERR2516657	MIC	10-20	>5	2-5
ERR2516633	MIC	10-20	>5	10-20
ERR2516571	MIC	10-20	>5	>20
ERR2516626	MIC	10-20	>5	>20
ERR2516711	MIC	10-20	>5	>20
ERR2516715	MIC	10-20	>5	>20
ERR2516477	MIC	>20	>5	1-2
ERR2516703	MIC	>20	>5	1-2
ERR2516521	MIC	>20	>5	5-10
ERR2516689	MIC	>20	>5	5-10
ERR2516700	MIC	>20	>5	5-10
ERR2516401	MIC	>20	>5	<=1
ERR2516415	MIC	>20	>5	<=1
ERR2516454	MIC	>20	>5	<=1
ERR2516498	MIC	>20	>5	<=1
ERR2516555	MIC	>20	>5	<=1
ERR2516410	MIC	>20	>5	>20
ERR2516449	MIC	>20	>5	>20
ERR2516466	MIC	>20	>5	>20
ERR2516684	MIC	>20	>5	>20
ERR2516470	MIC	0.1-0.5	>5	1-2
ERR2516402	MIC	0.1-0.5	>5	<=1
ERR2516494	MIC	0.1-0.5	>5	<=1
ERR2516551	MIC	0.1-0.5	>5	<=1
ERR2516545	MIC	0.1-0.5	>5	>20
ERR2516439	MIC	0.5-1	>5	<=1
ERR2516653	MIC	0.5-1	>5	<=1
ERR2516722	MIC	0.5-1	>5	<=1
ERR2516453	MIC	0.5-1	>5	>20
SAMN05916268	MIC	1-2	>50	1-2
SAMN05918522	MIC	1-2	>50	1-2
SAMN05918683	MIC	1-2	>50	1-2
SAMN05919565	MIC	1-2	>50	1-2
SAMN05919606	MIC	1-2	>50	1-2
SAMN06010145	MIC	1-2	>50	1-2
SAMN05915256	MIC	1-2	>50	2-4
SAMN06010126	MIC	1-2	>50	4-6
SAMN05916436	MIC	1-2	>50	6-10
SAMN05918610	MIC	1-2	>50	6-10
SAMN05918720	MIC	1-2	>50	6-10
SAMN06010463	MIC	1-2	>50	6-10
SAMN05915279	MIC	1-2	>50	<=0.5
SAMN05916320	MIC	1-2	>50	<=0.5
SAMN05916412	MIC	1-2	>50	<=0.5
SAMN06010162	MIC	1-2	>50	<=0.5
SAMN06010202	MIC	1-2	>50	<=0.5
SAMN06010218	MIC	1-2	>50	<=0.5
SAMN06010236	MIC	1-2	>50	<=0.5
SAMN06010382	MIC	1-2	>50	<=0.5
SAMN06010397	MIC	1-2	>50	<=0.5
SAMN06010457	MIC	1-2	>50	<=0.5
SAMN06010475	MIC	1-2	>50	<=0.5
SAMN05918771	MIC	1-2	>50	>100
SAMN05915291	MIC	1-2	>50	0.5-1
SAMN06010174	MIC	1-2	>50	0.5-1
SAMN06010425	MIC	1-2	>50	0.5-1
SAMN06010441	MIC	1-2	>50	0.5-1
SAMN06010146	MIC	1-2	>50	16-20
SAMN05830709	MIC	2-4	>50	1-2
SAMN05919670	MIC	2-4	>50	1-2
SAMN06010153	MIC	2-4	>50	1-2
SAMN06010239	MIC	2-4	>50	1-2
SAMN06010385	MIC	2-4	>50	1-2
SAMN06010391	MIC	2-4	>50	1-2
SAMN05916244	MIC	2-4	>50	2-4
SAMN05918650	MIC	2-4	>50	2-4
SAMN05918755	MIC	2-4	>50	2-4
SAMN06010383	MIC	2-4	>50	2-4
SAMN06010418	MIC	2-4	>50	2-4
SAMN05916435	MIC	2-4	>50	4-6
SAMN05918652	MIC	2-4	>50	6-10
SAMN06010358	MIC	2-4	>50	6-10
SAMN06094100	MIC	2-4	>50	6-10
SAMN05918576	MIC	2-4	>50	10-16
SAMN05918642	MIC	2-4	>50	10-16
SAMN05916335	MIC	2-4	>50	<=0.5
SAMN05918520	MIC	2-4	>50	<=0.5
SAMN05918661	MIC	2-4	>50	<=0.5
SAMN05918732	MIC	2-4	>50	<=0.5
SAMN05918735	MIC	2-4	>50	<=0.5
SAMN06010188	MIC	2-4	>50	<=0.5
SAMN06010355	MIC	2-4	>50	<=0.5
SAMN06010420	MIC	2-4	>50	<=0.5
SAMN06010427	MIC	2-4	>50	<=0.5
SAMN05916310	MIC	2-4	>50	>100
SAMN05916422	MIC	2-4	>50	>100
SAMN05918552	MIC	2-4	>50	>100
SAMN05918726	MIC	2-4	>50	>100
SAMN06010242	MIC	2-4	>50	>100
SAMN05916301	MIC	2-4	>50	0.5-1
SAMN05916434	MIC	2-4	>50	0.5-1
SAMN06010244	MIC	2-4	>50	0.5-1
SAMN05915265	MIC	2-4	>50	20-100
SAMN05916439	MIC	2-4	>50	20-100
SAMN05916441	MIC	2-4	>50	20-100
SAMN05919668	MIC	4-5	>50	1-2
SAMN06010198	MIC	4-5	>50	1-2
SAMN06010251	MIC	4-5	>50	1-2
SAMN06010473	MIC	4-5	>50	1-2
SAMN05916340	MIC	4-5	>50	2-4
SAMN06010213	MIC	4-5	>50	2-4
SAMN06010445	MIC	4-5	>50	2-4
SAMN05916258	MIC	4-5	>50	4-6
SAMN06010173	MIC	4-5	>50	4-6
SAMN05916302	MIC	4-5	>50	6-10
SAMN05916343	MIC	4-5	>50	6-10
SAMN05918748	MIC	4-5	>50	6-10
SAMN06010357	MIC	4-5	>50	6-10
SAMN06010379	MIC	4-5	>50	6-10
SAMN05916456	MIC	4-5	>50	<=0.5
SAMN05916458	MIC	4-5	>50	<=0.5
SAMN05918733	MIC	4-5	>50	<=0.5
SAMN05916224	MIC	4-5	>50	>100
SAMN05918559	MIC	4-5	>50	>100
SAMN05918774	MIC	4-5	>50	>100
SAMN06010325	MIC	4-5	>50	>100
SAMN05916312	MIC	4-5	>50	0.5-1
SAMN05918728	MIC	4-5	>50	0.5-1
SAMN05918759	MIC	4-5	>50	0.5-1
SAMN06010321	MIC	4-5	>50	0.5-1
SAMN05918707	MIC	4-5	>50	20-100
SAMN06010430	MIC	4-5	>50	20-100
SAMN05919623	MIC	<=0.05	>50	<=0.5
SAMN05915252	MIC	>5	>50	1-2
SAMN05915257	MIC	>5	>50	1-2
SAMN05915266	MIC	>5	>50	1-2
SAMN05915267	MIC	>5	>50	1-2
SAMN05915268	MIC	>5	>50	1-2
SAMN05915272	MIC	>5	>50	1-2
SAMN05915274	MIC	>5	>50	1-2
SAMN05915277	MIC	>5	>50	1-2
SAMN05915278	MIC	>5	>50	1-2
SAMN05915285	MIC	>5	>50	1-2
SAMN05916222	MIC	>5	>50	1-2
SAMN05916231	MIC	>5	>50	1-2
SAMN05916237	MIC	>5	>50	1-2
SAMN05916250	MIC	>5	>50	1-2
SAMN05916281	MIC	>5	>50	1-2
SAMN05916294	MIC	>5	>50	1-2
SAMN05916299	MIC	>5	>50	1-2
SAMN05916326	MIC	>5	>50	1-2
SAMN05916342	MIC	>5	>50	1-2
SAMN05916391	MIC	>5	>50	1-2
SAMN05916398	MIC	>5	>50	1-2
SAMN05916401	MIC	>5	>50	1-2
SAMN05916406	MIC	>5	>50	1-2
SAMN05916407	MIC	>5	>50	1-2
SAMN05916421	MIC	>5	>50	1-2
SAMN05916426	MIC	>5	>50	1-2
SAMN05916427	MIC	>5	>50	1-2
SAMN05916437	MIC	>5	>50	1-2
SAMN05916444	MIC	>5	>50	1-2
SAMN05916460	MIC	>5	>50	1-2
SAMN05918554	MIC	>5	>50	1-2
SAMN05918558	MIC	>5	>50	1-2
SAMN05918561	MIC	>5	>50	1-2
SAMN05918584	MIC	>5	>50	1-2
SAMN05918605	MIC	>5	>50	1-2
SAMN05918625	MIC	>5	>50	1-2
SAMN05918632	MIC	>5	>50	1-2
SAMN05918645	MIC	>5	>50	1-2
SAMN05918672	MIC	>5	>50	1-2
SAMN05918674	MIC	>5	>50	1-2
SAMN05918684	MIC	>5	>50	1-2
SAMN05918685	MIC	>5	>50	1-2
SAMN05918687	MIC	>5	>50	1-2
SAMN05918713	MIC	>5	>50	1-2
SAMN05918714	MIC	>5	>50	1-2
SAMN05918719	MIC	>5	>50	1-2
SAMN05918736	MIC	>5	>50	1-2
SAMN05918744	MIC	>5	>50	1-2
SAMN05918750	MIC	>5	>50	1-2
SAMN05918754	MIC	>5	>50	1-2
SAMN05918761	MIC	>5	>50	1-2
SAMN05918762	MIC	>5	>50	1-2
SAMN05918773	MIC	>5	>50	1-2
SAMN05918775	MIC	>5	>50	1-2
SAMN05918918	MIC	>5	>50	1-2
SAMN05918929	MIC	>5	>50	1-2
SAMN05919545	MIC	>5	>50	1-2
SAMN05919589	MIC	>5	>50	1-2
SAMN06010120	MIC	>5	>50	1-2
SAMN06010137	MIC	>5	>50	1-2
SAMN06010138	MIC	>5	>50	1-2
SAMN06010139	MIC	>5	>50	1-2
SAMN06010156	MIC	>5	>50	1-2
SAMN06010167	MIC	>5	>50	1-2
SAMN06010183	MIC	>5	>50	1-2
SAMN06010186	MIC	>5	>50	1-2
SAMN06010197	MIC	>5	>50	1-2
SAMN06010199	MIC	>5	>50	1-2
SAMN06010200	MIC	>5	>50	1-2
SAMN06010207	MIC	>5	>50	1-2
SAMN06010221	MIC	>5	>50	1-2
SAMN06010228	MIC	>5	>50	1-2
SAMN06010230	MIC	>5	>50	1-2
SAMN06010327	MIC	>5	>50	1-2
SAMN06010328	MIC	>5	>50	1-2
SAMN06010356	MIC	>5	>50	1-2
SAMN06010361	MIC	>5	>50	1-2
SAMN06010363	MIC	>5	>50	1-2
SAMN06010368	MIC	>5	>50	1-2
SAMN06010374	MIC	>5	>50	1-2
SAMN06010398	MIC	>5	>50	1-2
SAMN06010415	MIC	>5	>50	1-2
SAMN06010423	MIC	>5	>50	1-2
SAMN06010443	MIC	>5	>50	1-2
SAMN06010455	MIC	>5	>50	1-2
SAMN06010462	MIC	>5	>50	1-2
SAMN06010464	MIC	>5	>50	1-2
SAMN06010466	MIC	>5	>50	1-2
SAMN06010493	MIC	>5	>50	1-2
SAMN06094075	MIC	>5	>50	1-2
SAMN06094084	MIC	>5	>50	1-2
SAMN06094090	MIC	>5	>50	1-2
SAMN06094114	MIC	>5	>50	1-2
SAMN06094122	MIC	>5	>50	1-2
SAMN05830711	MIC	>5	>50	2-4
SAMN05915273	MIC	>5	>50	2-4
SAMN05915290	MIC	>5	>50	2-4
SAMN05915292	MIC	>5	>50	2-4
SAMN05916220	MIC	>5	>50	2-4
SAMN05916228	MIC	>5	>50	2-4
SAMN05916230	MIC	>5	>50	2-4
SAMN05916245	MIC	>5	>50	2-4
SAMN05916251	MIC	>5	>50	2-4
SAMN05916257	MIC	>5	>50	2-4
SAMN05916272	MIC	>5	>50	2-4
SAMN05916279	MIC	>5	>50	2-4
SAMN05916325	MIC	>5	>50	2-4
SAMN05916334	MIC	>5	>50	2-4
SAMN05916337	MIC	>5	>50	2-4
SAMN05916395	MIC	>5	>50	2-4
SAMN05916405	MIC	>5	>50	2-4
SAMN05916417	MIC	>5	>50	2-4
SAMN05916431	MIC	>5	>50	2-4
SAMN05916454	MIC	>5	>50	2-4
SAMN05918542	MIC	>5	>50	2-4
SAMN05918548	MIC	>5	>50	2-4
SAMN05918550	MIC	>5	>50	2-4
SAMN05918555	MIC	>5	>50	2-4
SAMN05918575	MIC	>5	>50	2-4
SAMN05918630	MIC	>5	>50	2-4
SAMN05918631	MIC	>5	>50	2-4
SAMN05918653	MIC	>5	>50	2-4
SAMN05918664	MIC	>5	>50	2-4
SAMN05918667	MIC	>5	>50	2-4
SAMN05918673	MIC	>5	>50	2-4
SAMN05918675	MIC	>5	>50	2-4
SAMN05918676	MIC	>5	>50	2-4
SAMN05918678	MIC	>5	>50	2-4
SAMN05918680	MIC	>5	>50	2-4
SAMN05918681	MIC	>5	>50	2-4
SAMN05918682	MIC	>5	>50	2-4
SAMN05918698	MIC	>5	>50	2-4
SAMN05918718	MIC	>5	>50	2-4
SAMN05918753	MIC	>5	>50	2-4
SAMN05918776	MIC	>5	>50	2-4
SAMN06010164	MIC	>5	>50	2-4
SAMN06010190	MIC	>5	>50	2-4
SAMN06010192	MIC	>5	>50	2-4
SAMN06010231	MIC	>5	>50	2-4
SAMN06010255	MIC	>5	>50	2-4
SAMN06010377	MIC	>5	>50	2-4
SAMN06010406	MIC	>5	>50	2-4
SAMN06010460	MIC	>5	>50	2-4
SAMN06010477	MIC	>5	>50	2-4
SAMN06094082	MIC	>5	>50	2-4
SAMN06094116	MIC	>5	>50	2-4
SAMN05915255	MIC	>5	>50	4-6
SAMN05915258	MIC	>5	>50	4-6
SAMN05915293	MIC	>5	>50	4-6
SAMN05916223	MIC	>5	>50	4-6
SAMN05916236	MIC	>5	>50	4-6
SAMN05916265	MIC	>5	>50	4-6
SAMN05916304	MIC	>5	>50	4-6
SAMN05916305	MIC	>5	>50	4-6
SAMN05916324	MIC	>5	>50	4-6
SAMN05916338	MIC	>5	>50	4-6
SAMN05916344	MIC	>5	>50	4-6
SAMN05916354	MIC	>5	>50	4-6
SAMN05916413	MIC	>5	>50	4-6
SAMN05916432	MIC	>5	>50	4-6
SAMN05916445	MIC	>5	>50	4-6
SAMN05918544	MIC	>5	>50	4-6
SAMN05918563	MIC	>5	>50	4-6
SAMN05918591	MIC	>5	>50	4-6
SAMN05918615	MIC	>5	>50	4-6
SAMN05918663	MIC	>5	>50	4-6
SAMN05918665	MIC	>5	>50	4-6
SAMN05918668	MIC	>5	>50	4-6
SAMN05918669	MIC	>5	>50	4-6
SAMN05918677	MIC	>5	>50	4-6
SAMN05918696	MIC	>5	>50	4-6
SAMN05918697	MIC	>5	>50	4-6
SAMN05918705	MIC	>5	>50	4-6
SAMN05918737	MIC	>5	>50	4-6
SAMN05918745	MIC	>5	>50	4-6
SAMN05918752	MIC	>5	>50	4-6
SAMN06010159	MIC	>5	>50	4-6
SAMN06010160	MIC	>5	>50	4-6
SAMN06010225	MIC	>5	>50	4-6
SAMN06010243	MIC	>5	>50	4-6
SAMN06010245	MIC	>5	>50	4-6
SAMN06010249	MIC	>5	>50	4-6
SAMN06010372	MIC	>5	>50	4-6
SAMN06010394	MIC	>5	>50	4-6
SAMN06094070	MIC	>5	>50	4-6
SAMN06094078	MIC	>5	>50	4-6
SAMN06094117	MIC	>5	>50	4-6
SAMN05915275	MIC	>5	>50	6-10
SAMN05915289	MIC	>5	>50	6-10
SAMN05916227	MIC	>5	>50	6-10
SAMN05916253	MIC	>5	>50	6-10
SAMN05916271	MIC	>5	>50	6-10
SAMN05916275	MIC	>5	>50	6-10
SAMN05916276	MIC	>5	>50	6-10
SAMN05916287	MIC	>5	>50	6-10
SAMN05916308	MIC	>5	>50	6-10
SAMN05916315	MIC	>5	>50	6-10
SAMN05916316	MIC	>5	>50	6-10
SAMN05918541	MIC	>5	>50	6-10
SAMN05918545	MIC	>5	>50	6-10
SAMN05918646	MIC	>5	>50	6-10
SAMN05918722	MIC	>5	>50	6-10
SAMN05918765	MIC	>5	>50	6-10
SAMN05918766	MIC	>5	>50	6-10
SAMN05918767	MIC	>5	>50	6-10
SAMN06010241	MIC	>5	>50	6-10
SAMN06010257	MIC	>5	>50	6-10
SAMN06010366	MIC	>5	>50	6-10
SAMN06010388	MIC	>5	>50	6-10
SAMN06010491	MIC	>5	>50	6-10
SAMN06094068	MIC	>5	>50	6-10
SAMN06094069	MIC	>5	>50	6-10
SAMN06094092	MIC	>5	>50	6-10
SAMN05916321	MIC	>5	>50	10-16
SAMN05916322	MIC	>5	>50	10-16
SAMN05916323	MIC	>5	>50	10-16
SAMN05916346	MIC	>5	>50	10-16
SAMN05916348	MIC	>5	>50	10-16
SAMN05916419	MIC	>5	>50	10-16
SAMN05918690	MIC	>5	>50	10-16
SAMN05918691	MIC	>5	>50	10-16
SAMN05918692	MIC	>5	>50	10-16
SAMN05918694	MIC	>5	>50	10-16
SAMN05918695	MIC	>5	>50	10-16
SAMN05918751	MIC	>5	>50	10-16
SAMN06010150	MIC	>5	>50	10-16
SAMN06010161	MIC	>5	>50	10-16
SAMN06010163	MIC	>5	>50	10-16
SAMN06010169	MIC	>5	>50	10-16
SAMN06010219	MIC	>5	>50	10-16
SAMN06010227	MIC	>5	>50	10-16
SAMN06010235	MIC	>5	>50	10-16
SAMN06010386	MIC	>5	>50	10-16
SAMN06010393	MIC	>5	>50	10-16
SAMN06010458	MIC	>5	>50	10-16
SAMN06010480	MIC	>5	>50	10-16
SAMN06094096	MIC	>5	>50	10-16
SAMN06094098	MIC	>5	>50	10-16
SAMN06094113	MIC	>5	>50	10-16
ERR2516457	MIC	>5	>50	<=0.5
ERR2516485	MIC	>5	>50	<=0.5
SAMN05825228	MIC	>5	>50	<=0.5
SAMN05915250	MIC	>5	>50	<=0.5
SAMN05915251	MIC	>5	>50	<=0.5
SAMN05916296	MIC	>5	>50	<=0.5
SAMN05916297	MIC	>5	>50	<=0.5
SAMN05916382	MIC	>5	>50	<=0.5
SAMN05916389	MIC	>5	>50	<=0.5
SAMN05916409	MIC	>5	>50	<=0.5
SAMN05916433	MIC	>5	>50	<=0.5
SAMN05916442	MIC	>5	>50	<=0.5
SAMN05916457	MIC	>5	>50	<=0.5
SAMN05916459	MIC	>5	>50	<=0.5
SAMN05918521	MIC	>5	>50	<=0.5
SAMN05918603	MIC	>5	>50	<=0.5
SAMN05918623	MIC	>5	>50	<=0.5
SAMN05918638	MIC	>5	>50	<=0.5
SAMN05918640	MIC	>5	>50	<=0.5
SAMN05918648	MIC	>5	>50	<=0.5
SAMN05918656	MIC	>5	>50	<=0.5
SAMN05918659	MIC	>5	>50	<=0.5
SAMN05918763	MIC	>5	>50	<=0.5
SAMN05918764	MIC	>5	>50	<=0.5
SAMN05919665	MIC	>5	>50	<=0.5
SAMN06010187	MIC	>5	>50	<=0.5
SAMN06010201	MIC	>5	>50	<=0.5
SAMN06010206	MIC	>5	>50	<=0.5
SAMN06010229	MIC	>5	>50	<=0.5
SAMN06010238	MIC	>5	>50	<=0.5
SAMN06010240	MIC	>5	>50	<=0.5
SAMN06010253	MIC	>5	>50	<=0.5
SAMN06010319	MIC	>5	>50	<=0.5
SAMN06010324	MIC	>5	>50	<=0.5
SAMN06010339	MIC	>5	>50	<=0.5
SAMN06010340	MIC	>5	>50	<=0.5
SAMN06010347	MIC	>5	>50	<=0.5
SAMN06010350	MIC	>5	>50	<=0.5
SAMN06010354	MIC	>5	>50	<=0.5
SAMN06010369	MIC	>5	>50	<=0.5
SAMN06010381	MIC	>5	>50	<=0.5
SAMN06010384	MIC	>5	>50	<=0.5
SAMN06010396	MIC	>5	>50	<=0.5
SAMN06010399	MIC	>5	>50	<=0.5
SAMN06010404	MIC	>5	>50	<=0.5
SAMN06010412	MIC	>5	>50	<=0.5
SAMN06010416	MIC	>5	>50	<=0.5
SAMN06010426	MIC	>5	>50	<=0.5
SAMN06010453	MIC	>5	>50	<=0.5
SAMN06010454	MIC	>5	>50	<=0.5
SAMN06010456	MIC	>5	>50	<=0.5
SAMN06010465	MIC	>5	>50	<=0.5
SAMN06010469	MIC	>5	>50	<=0.5
SAMN06094079	MIC	>5	>50	<=0.5
SAMN06094121	MIC	>5	>50	<=0.5
SAMN05915261	MIC	>5	>50	>100
SAMN05915263	MIC	>5	>50	>100
SAMN05915269	MIC	>5	>50	>100
SAMN05915271	MIC	>5	>50	>100
SAMN05915286	MIC	>5	>50	>100
SAMN05915287	MIC	>5	>50	>100
SAMN05916219	MIC	>5	>50	>100
SAMN05916225	MIC	>5	>50	>100
SAMN05916229	MIC	>5	>50	>100
SAMN05916232	MIC	>5	>50	>100
SAMN05916235	MIC	>5	>50	>100
SAMN05916261	MIC	>5	>50	>100
SAMN05916263	MIC	>5	>50	>100
SAMN05916277	MIC	>5	>50	>100
SAMN05916282	MIC	>5	>50	>100
SAMN05916284	MIC	>5	>50	>100
SAMN05916285	MIC	>5	>50	>100
SAMN05916286	MIC	>5	>50	>100
SAMN05916288	MIC	>5	>50	>100
SAMN05916289	MIC	>5	>50	>100
SAMN05916290	MIC	>5	>50	>100
SAMN05916327	MIC	>5	>50	>100
SAMN05916341	MIC	>5	>50	>100
SAMN05916345	MIC	>5	>50	>100
SAMN05916347	MIC	>5	>50	>100
SAMN05916349	MIC	>5	>50	>100
SAMN05916356	MIC	>5	>50	>100
SAMN05916357	MIC	>5	>50	>100
SAMN05916358	MIC	>5	>50	>100
SAMN05916384	MIC	>5	>50	>100
SAMN05916385	MIC	>5	>50	>100
SAMN05916387	MIC	>5	>50	>100
SAMN05916392	MIC	>5	>50	>100
SAMN05916403	MIC	>5	>50	>100
SAMN05916420	MIC	>5	>50	>100
SAMN05916425	MIC	>5	>50	>100
SAMN05916430	MIC	>5	>50	>100
SAMN05916438	MIC	>5	>50	>100
SAMN05916448	MIC	>5	>50	>100
SAMN05918546	MIC	>5	>50	>100
SAMN05918547	MIC	>5	>50	>100
SAMN05918556	MIC	>5	>50	>100
SAMN05918562	MIC	>5	>50	>100
SAMN05918602	MIC	>5	>50	>100
SAMN05918627	MIC	>5	>50	>100
SAMN05918629	MIC	>5	>50	>100
SAMN05918686	MIC	>5	>50	>100
SAMN05918688	MIC	>5	>50	>100
SAMN05918693	MIC	>5	>50	>100
SAMN05918699	MIC	>5	>50	>100
SAMN05918701	MIC	>5	>50	>100
SAMN05918706	MIC	>5	>50	>100
SAMN05918708	MIC	>5	>50	>100
SAMN05918743	MIC	>5	>50	>100
SAMN05918768	MIC	>5	>50	>100
SAMN05918954	MIC	>5	>50	>100
SAMN05919641	MIC	>5	>50	>100
SAMN06010175	MIC	>5	>50	>100
SAMN06010177	MIC	>5	>50	>100
SAMN06010189	MIC	>5	>50	>100
SAMN06010208	MIC	>5	>50	>100
SAMN06010223	MIC	>5	>50	>100
SAMN06010346	MIC	>5	>50	>100
SAMN06010348	MIC	>5	>50	>100
SAMN06010390	MIC	>5	>50	>100
SAMN06010402	MIC	>5	>50	>100
SAMN06010411	MIC	>5	>50	>100
SAMN06010432	MIC	>5	>50	>100
SAMN06010433	MIC	>5	>50	>100
SAMN06010451	MIC	>5	>50	>100
SAMN06010488	MIC	>5	>50	>100
SAMN06010490	MIC	>5	>50	>100
SAMN06094071	MIC	>5	>50	>100
SAMN06094072	MIC	>5	>50	>100
SAMN06094080	MIC	>5	>50	>100
SAMN06094099	MIC	>5	>50	>100
SAMN06094106	MIC	>5	>50	>100
SAMN06094112	MIC	>5	>50	>100
SAMN06094115	MIC	>5	>50	>100
SAMN05830624	MIC	>5	>50	0.5-1
SAMN05830710	MIC	>5	>50	0.5-1
SAMN05916264	MIC	>5	>50	0.5-1
SAMN05916278	MIC	>5	>50	0.5-1
SAMN05916332	MIC	>5	>50	0.5-1
SAMN05916440	MIC	>5	>50	0.5-1
SAMN05916453	MIC	>5	>50	0.5-1
SAMN05918560	MIC	>5	>50	0.5-1
SAMN05918564	MIC	>5	>50	0.5-1
SAMN05918604	MIC	>5	>50	0.5-1
SAMN05918633	MIC	>5	>50	0.5-1
SAMN05918639	MIC	>5	>50	0.5-1
SAMN05918644	MIC	>5	>50	0.5-1
SAMN05918651	MIC	>5	>50	0.5-1
SAMN05918679	MIC	>5	>50	0.5-1
SAMN05918723	MIC	>5	>50	0.5-1
SAMN05918739	MIC	>5	>50	0.5-1
SAMN05919635	MIC	>5	>50	0.5-1
SAMN05919659	MIC	>5	>50	0.5-1
SAMN05919666	MIC	>5	>50	0.5-1
SAMN06010122	MIC	>5	>50	0.5-1
SAMN06010144	MIC	>5	>50	0.5-1
SAMN06010158	MIC	>5	>50	0.5-1
SAMN06010170	MIC	>5	>50	0.5-1
SAMN06010178	MIC	>5	>50	0.5-1
SAMN06010194	MIC	>5	>50	0.5-1
SAMN06010195	MIC	>5	>50	0.5-1
SAMN06010205	MIC	>5	>50	0.5-1
SAMN06010226	MIC	>5	>50	0.5-1
SAMN06010332	MIC	>5	>50	0.5-1
SAMN06010365	MIC	>5	>50	0.5-1
SAMN06010405	MIC	>5	>50	0.5-1
SAMN06010410	MIC	>5	>50	0.5-1
SAMN06010449	MIC	>5	>50	0.5-1
SAMN06010479	MIC	>5	>50	0.5-1
SAMN06010483	MIC	>5	>50	0.5-1
SAMN06094081	MIC	>5	>50	0.5-1
SAMN06094087	MIC	>5	>50	0.5-1
SAMN06094110	MIC	>5	>50	0.5-1
ERR2516710	MIC	>5	>50	16-20
SAMN05916256	MIC	>5	>50	16-20
SAMN05916259	MIC	>5	>50	16-20
SAMN05916267	MIC	>5	>50	16-20
SAMN05916291	MIC	>5	>50	16-20
SAMN05916339	MIC	>5	>50	16-20
SAMN05916351	MIC	>5	>50	16-20
SAMN05916353	MIC	>5	>50	16-20
SAMN05916418	MIC	>5	>50	16-20
SAMN05916446	MIC	>5	>50	16-20
SAMN05918524	MIC	>5	>50	16-20
SAMN05918662	MIC	>5	>50	16-20
SAMN05918709	MIC	>5	>50	16-20
SAMN05918710	MIC	>5	>50	16-20
SAMN05918711	MIC	>5	>50	16-20
SAMN05918712	MIC	>5	>50	16-20
SAMN06010172	MIC	>5	>50	16-20
SAMN06010211	MIC	>5	>50	16-20
SAMN06010233	MIC	>5	>50	16-20
SAMN06010380	MIC	>5	>50	16-20
SAMN06094077	MIC	>5	>50	16-20
SAMN06094109	MIC	>5	>50	16-20
SAMN06094111	MIC	>5	>50	16-20
SAMN05915254	MIC	>5	>50	20-100
SAMN05915260	MIC	>5	>50	20-100
SAMN05916280	MIC	>5	>50	20-100
SAMN05916350	MIC	>5	>50	20-100
SAMN05916352	MIC	>5	>50	20-100
SAMN05916355	MIC	>5	>50	20-100
SAMN05916396	MIC	>5	>50	20-100
SAMN05916399	MIC	>5	>50	20-100
SAMN05916428	MIC	>5	>50	20-100
SAMN05916429	MIC	>5	>50	20-100
SAMN05916447	MIC	>5	>50	20-100
SAMN05918557	MIC	>5	>50	20-100
SAMN05918596	MIC	>5	>50	20-100
SAMN05918616	MIC	>5	>50	20-100
SAMN05918621	MIC	>5	>50	20-100
SAMN05918634	MIC	>5	>50	20-100
SAMN05918637	MIC	>5	>50	20-100
SAMN05918670	MIC	>5	>50	20-100
SAMN05918702	MIC	>5	>50	20-100
SAMN05918704	MIC	>5	>50	20-100
SAMN05918717	MIC	>5	>50	20-100
SAMN05918738	MIC	>5	>50	20-100
SAMN05918740	MIC	>5	>50	20-100
SAMN05918741	MIC	>5	>50	20-100
SAMN05918742	MIC	>5	>50	20-100
SAMN05918749	MIC	>5	>50	20-100
SAMN05919662	MIC	>5	>50	20-100
SAMN06010165	MIC	>5	>50	20-100
SAMN06010166	MIC	>5	>50	20-100
SAMN06010403	MIC	>5	>50	20-100
SAMN06094083	MIC	>5	>50	20-100
SAMN05918525	MIC	0.05-0.1	>50	<=0.5
SAMN05918578	MIC	0.05-0.1	>50	<=0.5
SAMN05918950	MIC	0.05-0.1	>50	<=0.5
SAMN05919554	MIC	0.05-0.1	>50	<=0.5
SAMN06094097	MIC	0.1-0.2	>50	1-2
SAMN05919582	MIC	0.1-0.2	>50	2-4
SAMN05919548	MIC	0.1-0.2	>50	<=0.5
SAMN05916242	MIC	0.1-0.2	>50	20-100
SAMN06010204	MIC	0.2-0.4	>50	<=0.5
SAMN06010333	MIC	0.2-0.4	>50	<=0.5
SAMN06010373	MIC	0.2-0.4	>50	<=0.5
SAMN06010376	MIC	0.2-0.4	>50	<=0.5
SAMN06010378	MIC	0.2-0.4	>50	<=0.5
SAMN06010452	MIC	0.2-0.4	>50	<=0.5
SAMN06010482	MIC	0.2-0.4	>50	<=0.5
SAMN05916293	MIC	0.4-0.6	>50	1-2
SAMN05918626	MIC	0.4-0.6	>50	1-2
SAMN06010193	MIC	0.4-0.6	>50	1-2
SAMN05916318	MIC	0.4-0.6	>50	<=0.5
SAMN05918647	MIC	0.4-0.6	>50	<=0.5
SAMN06010331	MIC	0.4-0.6	>50	<=0.5
SAMN06010337	MIC	0.4-0.6	>50	<=0.5
SAMN06010362	MIC	0.4-0.6	>50	<=0.5
SAMN06010392	MIC	0.4-0.6	>50	<=0.5
SAMN06010485	MIC	0.4-0.6	>50	<=0.5
SAMN05916262	MIC	0.4-0.6	>50	>100
SAMN06010326	MIC	0.4-0.6	>50	0.5-1
SAMN05915249	MIC	0.4-0.6	>50	20-100
SAMN05916274	MIC	0.6-1	>50	1-2
SAMN05919591	MIC	0.6-1	>50	1-2
ERR2516682	MIC	0.6-1	>50	2-4
SAMN05918725	MIC	0.6-1	>50	2-4
SAMN05918573	MIC	0.6-1	>50	<=0.5
SAMN05918731	MIC	0.6-1	>50	<=0.5
SAMN05919652	MIC	0.6-1	>50	<=0.5
SAMN06010470	MIC	0.6-1	>50	<=0.5
SAMN06010247	MIC	1-2	0.25-0.5	4-6
SAMN06010478	MIC	1-2	0.25-0.5	<=0.5
SAMN05918582	MIC	2-4	0.25-0.5	1-2
SAMN05919576	MIC	2-4	0.25-0.5	2-4
SAMN05919636	MIC	2-4	0.25-0.5	2-4
SAMN05918945	MIC	2-4	0.25-0.5	0.5-1
SAMN05918957	MIC	4-5	0.25-0.5	2-4
SAMN05918537	MIC	<=0.05	0.25-0.5	<=0.5
SAMN05919581	MIC	<=0.05	0.25-0.5	<=0.5
SAMN06010134	MIC	<=0.05	0.25-0.5	<=0.5
SAMN05919647	MIC	>5	0.25-0.5	2-4
SAMN05919627	MIC	>5	0.25-0.5	4-6
SAMN05918635	MIC	>5	0.25-0.5	6-10
SAMN05918715	MIC	>5	0.25-0.5	6-10
SAMN05919551	MIC	>5	0.25-0.5	<=0.5
SAMN05919579	MIC	>5	0.25-0.5	<=0.5
SAMN05919597	MIC	>5	0.25-0.5	<=0.5
SAMN06010168	MIC	>5	0.25-0.5	<=0.5
SAMN05915284	MIC	>5	0.25-0.5	>100
SAMN05919643	MIC	>5	0.25-0.5	>100
SAMN06010216	MIC	>5	0.25-0.5	>100
SAMN06094095	MIC	>5	0.25-0.5	>100
SAMN05918528	MIC	0.05-0.1	0.25-0.5	1-2
SAMN05919563	MIC	0.05-0.1	0.25-0.5	1-2
SAMN05916411	MIC	0.05-0.1	0.25-0.5	<=0.5
SAMN05918571	MIC	0.05-0.1	0.25-0.5	<=0.5
SAMN05918587	MIC	0.05-0.1	0.25-0.5	<=0.5
SAMN05918589	MIC	0.05-0.1	0.25-0.5	<=0.5
SAMN05918590	MIC	0.05-0.1	0.25-0.5	<=0.5
SAMN05918594	MIC	0.05-0.1	0.25-0.5	<=0.5
SAMN05918931	MIC	0.05-0.1	0.25-0.5	<=0.5
SAMN05918932	MIC	0.05-0.1	0.25-0.5	<=0.5
SAMN05918953	MIC	0.05-0.1	0.25-0.5	<=0.5
SAMN05918958	MIC	0.05-0.1	0.25-0.5	<=0.5
SAMN05919598	MIC	0.05-0.1	0.25-0.5	<=0.5
SAMN05919601	MIC	0.05-0.1	0.25-0.5	<=0.5
SAMN05919603	MIC	0.05-0.1	0.25-0.5	<=0.5
SAMN05919607	MIC	0.05-0.1	0.25-0.5	<=0.5
SAMN05919625	MIC	0.05-0.1	0.25-0.5	<=0.5
SAMN05919626	MIC	0.05-0.1	0.25-0.5	<=0.5
SAMN05919637	MIC	0.05-0.1	0.25-0.5	<=0.5
SAMN05919640	MIC	0.05-0.1	0.25-0.5	<=0.5
SAMN05919648	MIC	0.05-0.1	0.25-0.5	<=0.5
SAMN05919664	MIC	0.05-0.1	0.25-0.5	<=0.5
SAMN06010121	MIC	0.05-0.1	0.25-0.5	<=0.5
SAMN06010234	MIC	0.05-0.1	0.25-0.5	<=0.5
SAMN06010320	MIC	0.05-0.1	0.25-0.5	<=0.5
SAMN06010439	MIC	0.05-0.1	0.25-0.5	<=0.5
SAMN05918570	MIC	0.05-0.1	0.25-0.5	0.5-1
SAMN05918944	MIC	0.05-0.1	0.25-0.5	0.5-1
SAMN05918530	MIC	0.1-0.2	0.25-0.5	<=0.5
SAMN05919559	MIC	0.1-0.2	0.25-0.5	<=0.5
SAMN06010428	MIC	0.1-0.2	0.25-0.5	<=0.5
SAMN06010444	MIC	0.1-0.2	0.25-0.5	<=0.5
SAMN05919586	MIC	0.1-0.2	0.25-0.5	0.5-1
SAMN05918922	MIC	0.2-0.4	0.25-0.5	<=0.5
SAMN05919585	MIC	0.2-0.4	0.25-0.5	<=0.5
SAMN06010413	MIC	0.2-0.4	0.25-0.5	<=0.5
SAMN05918730	MIC	0.4-0.6	0.25-0.5	1-2
SAMN05918526	MIC	0.4-0.6	0.25-0.5	2-4
SAMN05918955	MIC	0.4-0.6	0.25-0.5	2-4
SAMN05919547	MIC	0.4-0.6	0.25-0.5	2-4
SAMN05918586	MIC	0.4-0.6	0.25-0.5	<=0.5
SAMN05916443	MIC	1-2	0.5-1	1-2
SAMN06010133	MIC	1-2	0.5-1	<=0.5
SAMN05918606	MIC	1-2	0.5-1	0.5-1
SAMN05919605	MIC	4-5	0.5-1	<=0.5
SAMN05916221	MIC	>5	0.5-1	2-4
SAMN06010220	MIC	>5	0.5-1	2-4
SAMN06010492	MIC	>5	0.5-1	4-6
SAMN05918671	MIC	>5	0.5-1	<=0.5
SAMN05918924	MIC	>5	0.5-1	0.5-1
SAMN05915288	MIC	0.05-0.1	0.5-1	2-4
SAMN05918533	MIC	0.05-0.1	0.5-1	2-4
SAMN05918572	MIC	0.05-0.1	0.5-1	<=0.5
SAMN05918595	MIC	0.05-0.1	0.5-1	<=0.5
SAMN05918628	MIC	0.05-0.1	0.5-1	<=0.5
SAMN05918942	MIC	0.05-0.1	0.5-1	<=0.5
SAMN05919557	MIC	0.05-0.1	0.5-1	<=0.5
SAMN05919573	MIC	0.05-0.1	0.5-1	<=0.5
SAMN05919595	MIC	0.05-0.1	0.5-1	<=0.5
SAMN05919616	MIC	0.05-0.1	0.5-1	<=0.5
SAMN05919634	MIC	0.05-0.1	0.5-1	<=0.5
SAMN05919642	MIC	0.05-0.1	0.5-1	<=0.5
SAMN05919645	MIC	0.05-0.1	0.5-1	<=0.5
SAMN05919646	MIC	0.05-0.1	0.5-1	<=0.5
SAMN06010196	MIC	0.05-0.1	0.5-1	<=0.5
SAMN06010209	MIC	0.05-0.1	0.5-1	<=0.5
SAMN05919617	MIC	0.05-0.1	0.5-1	0.5-1
SAMN06010237	MIC	0.05-0.1	0.5-1	0.5-1
SAMN05918926	MIC	0.1-0.2	0.5-1	<=0.5
SAMN05918938	MIC	0.1-0.2	0.5-1	<=0.5
SAMN05918579	MIC	0.2-0.4	0.5-1	1-2
SAMN05919632	MIC	0.2-0.4	0.5-1	1-2
SAMN06010448	MIC	0.2-0.4	0.5-1	1-2
SAMN05919608	MIC	0.2-0.4	0.5-1	2-4
SAMN05918568	MIC	0.2-0.4	0.5-1	4-6
SAMN05919611	MIC	0.2-0.4	0.5-1	4-6
SAMN05918919	MIC	0.2-0.4	0.5-1	<=0.5
SAMN05918920	MIC	0.2-0.4	0.5-1	0.5-1
SAMN05919552	MIC	0.2-0.4	0.5-1	0.5-1
SAMN06010422	MIC	0.4-0.6	0.5-1	<=0.5
SAMN05919553	MIC	0.6-1	0.5-1	2-4
SAMN05919609	MIC	0.6-1	0.5-1	>100
SAMN06094105	MIC	0.6-1	0.5-1	0.5-1
ERR2516483	MIC	0.2-1	NA	2-10
SAMN05915253	MIC	NA	NA	NA
SAMN05915270	MIC	NA	NA	NA
SAMN05916234	MIC	NA	NA	NA
SAMN05916238	MIC	NA	NA	NA
SAMN05916241	MIC	NA	NA	NA
SAMN05916246	MIC	NA	NA	NA
SAMN05916249	MIC	NA	NA	NA
SAMN05916266	MIC	NA	NA	NA
SAMN05916336	MIC	NA	NA	NA
SAMN05916383	MIC	NA	NA	NA
SAMN05916397	MIC	NA	NA	NA
SAMN05916415	MIC	NA	NA	NA
SAMN05918620	MIC	NA	NA	NA
SAMN05918636	MIC	NA	NA	NA
SAMN05918660	MIC	NA	NA	NA
SAMN05918689	MIC	NA	NA	NA
SAMN05918703	MIC	NA	NA	NA
SAMN05918721	MIC	NA	NA	NA
SAMN05918729	MIC	NA	NA	NA
SAMN05919628	MIC	NA	NA	NA
SAMN05919667	MIC	NA	NA	NA
SAMN05919671	MIC	NA	NA	NA
SAMN06010147	MIC	NA	NA	NA
SAMN06010154	MIC	NA	NA	NA
SAMN06010155	MIC	NA	NA	NA
SAMN06010171	MIC	NA	NA	NA
SAMN06010176	MIC	NA	NA	NA
SAMN06010181	MIC	NA	NA	NA
SAMN06010212	MIC	NA	NA	NA
SAMN06010351	MIC	NA	NA	NA
SAMN06010409	MIC	NA	NA	NA
SAMN06010436	MIC	NA	NA	NA
SAMN06094088	MIC	NA	NA	NA
SAMN06094094	MIC	NA	NA	NA
SAMN06094103	MIC	NA	NA	NA
SAMN06094108	MIC	NA	NA	NA
