# Supplementary material for: Mutations in dnaA and a cryptic interaction site increase drug resistance in Mycobacterium tuberculosis
Source: PLoS Pathog. 2020 Nov 30;16(11):e1009063. doi: 10.1371/journal.ppat.1009063 (PMC7738170; doi:10.1371/journal.ppat.1009063)
Supplement: S14 Table — (XLSX) [file ppat.1009063.s026.xlsx]

## Sheet: Table S14
Table S14. Source datasets for global analysis in Figure 5B
PRJNA598981
PRJNA598949
PRJNA595834
PRJEB35201
PRJEB33896
PRJNA591498
PRJDB8553
PRJDB8544
PRJNA589048
PRJNA587747
PRJNA586859
PRJNA578162
PRJEB29604
PRJNA573497
PRJNA566379
PRJDB6149
PRJEB32773
PRJEB31905
PRJEB32341
PRJNA549270
PRJEB23245
PRJEB32684
PRJEB31023
PRJEB32589
PRJEB32234
PRJEB30933
PRJNA540911
PRJNA533314
PRJEB32037
PRJEB24463
PRJDB7006
PRJEB30782
PRJNA526078
PRJNA524863
PRJEB27244
PRJNA523499
PRJEB23996
PRJNA523164
PRJNA522942
PRJEB29435
PRJEB29276
PRJEB30463
PRJNA512266
PRJNA509547
PRJEB29199
PRJEB28842
PRJNA506272
PRJEB29408
PRJEB29446
PRJNA497102
PRJNA497101
PRJEB27847
PRJEB26002
PRJEB26001
PRJEB26000
PRJEB25999
PRJEB25998
PRJEB25997
PRJEB25991
PRJEB25972
PRJEB25971
PRJEB25968
PRJNA492975
PRJEB28497
PRJNA488426
PRJNA488343
PRJNA486713
PRJEB27354
PRJNA482865
PRJNA482716
PRJNA482095
PRJNA481638
PRJNA481625
PRJNA480888
PRJNA480117
PRJEB27446
PRJEB27366
PRJNA475771
PRJNA475130
PRJEB25506
PRJEB25543
PRJEB23648
PRJNA454477
PRJEB25814
PRJNA453687
PRJNA448595
PRJEB25592
PRJNA438921
PRJNA436997
PRJNA436223
PRJEB21888
PRJEB23664
PRJNA431049
PRJNA430531
PRJEB23495
PRJNA429460
PRJNA428596
PRJNA422870
PRJNA421446
PRJNA421323
PRJNA419964
PRJNA414758
PRJNA413593
PRJEB21922
PRJNA407704
PRJEB21685
PRJNA401515
PRJNA401368
PRJNA393924
PRJNA393923
PRJNA393378
PRJNA390471
PRJNA390291
PRJNA390065
PRJNA388806
PRJEB20214
PRJEB15076
PRJNA385247
PRJDB3875
PRJNA384815
PRJNA384765
PRJNA384604
PRJEB13325
PRJNA379070
PRJEB18529
PRJNA377769
PRJNA376471
PRJEB14199
PRJNA369219
PRJNA361483
PRJEB12011
PRJEB15857
PRJNA356104
PRJNA355614
PRJNA354716
PRJNA353873
PRJEB15382
PRJNA352769
PRJEB9709
PRJEB11460
PRJEB13960
PRJEB13764
PRJEB6273
PRJNA323744
PRJEB12179
PRJNA318002
PRJEB10533
PRJEB10950
PRJEB12764
PRJEB12184
PRJEB11778
PRJEB9003
PRJNA308536
PRJEB11653
PRJNA306588
PRJNA305488
PRJNA302362
PRJEB10577
PRJNA300846
PRJEB10385
PRJEB9201
PRJEB9976
PRJNA295328
PRJEB9545
PRJEB9680
PRJEB8311
PRJNA287858
PRJEB9308
PRJEB8432
PRJEB9206
PRJEB8689
PRJNA282721
PRJEB7727
PRJEB7669
PRJEB7056
PRJEB7798
PRJNA270137
PRJEB7281
PRJNA268900
PRJEB5899
PRJEB6717
PRJNA259657
PRJEB6945
PRJNA254678
PRJEB5925
PRJEB5280
PRJNA244659
ERP001037
PRJEB2794
PRJEB2358
PRJNA200335
PRJNA217391
PRJNA219826
PRJNA220218
PRJNA229360
PRJNA233386
PRJNA235852
PRJNA237443
PRJEB10385
ERP002611
ERP008770
PRJEB5162
PRJEB9680
PRJNA282721
PRJEB26000
PRJEB31023
PRJNA343736
