# Supplementary material for: Mutations in dnaA and a cryptic interaction site increase drug resistance in Mycobacterium tuberculosis
Source: PLoS Pathog. 2020 Nov 30;16(11):e1009063. doi: 10.1371/journal.ppat.1009063 (PMC7738170; doi:10.1371/journal.ppat.1009063)
Supplement: S15 Table — (XLSX) [file ppat.1009063.s027.xlsx]

## Sheet: Table S15
Table S15. Raw values used to calculate prevalence of dnaA variants on a country by country basis in figure 5B
Country	All DS isolates	Isolate with dnaA NS mutations	Ratio
Australia	98	2	0.0204082
Belarus	173	11	0.0635838
Belgium	56	3	0.0535714
Brazil	89	2	0.0224719
Canada	1365	28	0.0205128
China	98	2	0.0204082
Congo	203	11	0.0541872
Danmark	1168	1	0.000856164
Djibouti	165	3	0.0181818
Ethiopia	82	5	0.0609756
Finland	197	12	0.0609137
Georgia	85	1	0.0117647
Ghana	40	8	0.2
Greeland	166	1	0.0060241
Hawaii	49	1	0.0204082
India	1015	20	0.0197044
Italy	229	9	0.0393013
Japan	204	12	0.0588235
Kazakhstan	39	4	0.102564
Liberia	27	5	0.185185
Mali	44	2	0.0454545
Mexico	15	1	0.0666667
Moldova	360	16	0.0444444
Netherlands	1297	67	0.0516577
New Zealand	21	2	0.0952381
Nigeria	20	3	0.15
Norway	119	11	0.092437
Peru	1368	45	0.0328947
Portugal	57	5	0.0877193
Russia	330	5	0.0151515
South Africa	257	8	0.0311284
Sudan	134	3	0.0223881
Sweden	164	10	0.0609756
Switzerland	334	8	0.0239521
Thailand	112	4	0.0357143
Uganda	175	3	0.0171429
UK	108	3	0.0277778
USA	53	1	0.0188679
Vietnam	1202	32	0.0266223
