# Supplementary material for: Mutations in dnaA and a cryptic interaction site increase drug resistance in Mycobacterium tuberculosis
Source: PLoS Pathog. 2020 Nov 30;16(11):e1009063. doi: 10.1371/journal.ppat.1009063 (PMC7738170; doi:10.1371/journal.ppat.1009063)
Supplement: S16 Table — (XLSX) [file ppat.1009063.s028.xlsx]

## Sheet: Table S16
Table S16. Primers used in this study
Use	Primer Short Name	Primer Purpose	Sequence
dnaA mutant construction	NH610	hyg stop codon repair oligo	CAGGCGGTCCAGCAGCCGGGGCGAGAGGTAGCCCCACCCGCGGTGGTCCTCGACGGTCGCCGCGCGGCGT
dnaA mutant construction	NH605	MTB dnaA I282T	gacgacatccaattcattgaaggcaaagagggtaCtcaagaggagttcttccacaccttcaacaccttgc
dnaA mutant construction	NH606	MTB dnaA R400H	ccaatcgacaaagcgctggccgagattgtgcttcAcgatctgatcgccgacgccaacaccatgcaaatca
dnaA mutant construction	NH607	MTB dnaA E430K	tgccaccgccgaatacttcgacactaccgtcgaaAagcttcgcgggcccggcaagacccgagcactggcc
dnaA mutant construction	NH608	MTB dnaA G467S	cgatctttcgttgcccaaaatcggccaagcgttcAgccgtgatcacacaaccgtcatgtacgcccaacgc
dnaA mutant construction	NH609	MTB dnaA M484I	tcatgtacgcccaacgcaagatcctgtccgagatAgccgagcgccgtgaggtctttgatcacgtcaaaga
dnaA mutant construction	NH611	dnaA amplification F	cttggcgatcgcagaagca
dnaA mutant construction	NH612	dnaA amplification R	GACGGATGCGAGTGGTGAGTTC
dnaA mutant construction	NH613	dnaA sequencing 1	gtccggtctcggcaagacaca
dnaA mutant construction	NH614	dnaA sequencing 2	CGCAATATCCGTGAACTCGAG
Nanostring probes		atpH probe A	GGTTAATGCCCTCCGGCTGGCTGAGCGCATCTTGGCCAGCAGCACCGTGTGGACGGCAACTCAGAGATAACGCATAT
Nanostring probes		sigA probe A	GGGCATCCTTGGGCGCCCGTGGCTTGGTCGCCTGGAGTTTATGTATTGCCAACGAGTTTGTCTTT
Nanostring probes		sigJ probe A	AACCGGACCACCTTGTCGGATCCGCGGACGGCCCGTACCGCTGTGGCTGGTCAAGACTTGCATGAGGACCCGCAAATTCCT
Nanostring probes		sigG probe A	CGGCCATGTCCAGCACGTGTAGCTGAAAAGGCAGGTGCACGTCACCAGATAAGGTTGTTATTGTGGAGGATGTTACTACA
Nanostring probes		katG probe A	AACAATCAGGTCCGCCCATGAGAGCTTCTTGCCGTACTTCTTCTTGCAAACTGGAGAGAGAAGTGAAGACGATTTAACCCA
Nanostring probes		inhA probe A	CCAATCGAATGCACCACCCCGTCGAGCTTGTTGCCCCTGCCAATGCACTCGATCTTGTCATTTTTTTGCG
Nanostring probes		atpH probe B	CGAAAGCCATGACCTCCGATCACTCCCTTGATGGTCGAGGTCCTGGGCCATGGTGCCGAACCAATCCACCAGGCT
Nanostring probes		sigA probe B	CGAAAGCCATGACCTCCGATCACTCCAGGGCGTCCTCGGGATCCGTTGCGGCTTCGTGCT
Nanostring probes		sigJ probe B	CGAAAGCCATGACCTCCGATCACTCGATTCGCGCCGAAGAGCCCCGGGCCGTAACGCTGGACCAGCCCGAGTATG
Nanostring probes		sigG probe B	CGAAAGCCATGACCTCCGATCACTCGAACAAGGTGGTGTCGAGGAAGGCCACCACGTGTGACACGCGGTCGG
Nanostring probes		katG probe B	CGAAAGCCATGACCTCCGATCACTCAACCCGAACGTCTTGAAGCCCATCGATTCCAGCGCGCAGTTGCCGGCGAA
Nanostring probes		inhA probe B	CGAAAGCCATGACCTCCGATCACTCCGAAGAACGGGTTGATGCCCATCCCGGTCTGCGGCATGAAC
EMSA probes	NH739	oriC forward step 1	CCCTACACGACGCTCTTCCcatccgtcagcgctcc
EMSA probes	NH738	oriC reverse step 1/2	ttgcgccctttcacctcacgatg
EMSA probes	NH772	sigA forward step 1	CCCTACACGACGCTCTTCCgcgaagtccgctagtggctc
EMSA probes	NH771	sigA reverse step 1/2	ccttgccgatctgtttgaggtag
EMSA probes	NH740	IRDye 800 universal forward	/5IRD800/CCCTACACGACGCTCTTCC
EMSA probes	NH756	IRDye 700 universal forward	/5IRD700/CCCTACACGACGCTCTTCC
EMSA probes	NH759	Rv0010c forward step 1	CCCTACACGACGCTCTTCCgaccctctcaccactgcagac
EMSA probes	NH758	Rv0010c reverse step 1/2	cgccgccgatagaatgaattca
Rv0010c mutant construction		A13629G	gccagcaaccttttggtcactcaatcacacgcatgCgattcatccccactgttgatagcgtctgtggataa
Rv0010c mutant construction		A13631G	gtgccagcaaccttttggtcactcaatcacacgcaCgtgattcatccccactgttgatagcgtctgtggat
Rv0010c mutant construction		T13636C	ttactgtgccagcaaccttttggtcactcaatcacGcgcatgtgattcatccccactgttgatagcgtctg
Rv0010c mutant construction	NH757	Rv0010c sequencing F	gaccctctcaccactgcagac
Rv0010c mutant construction	NH758	Rv0010c sequencing R	cgccgccgatagaatgaattca
Rv0010c competition sequencing		Step 1 PCR F1	CCCTACACGACGCTCTTCCGATCTGCCNNNCNNNCNNNgaccctctcaccactgcagac
Rv0010c competition sequencing		Step 1 PCR F2	CCCTACACGACGCTCTTCCGATCTTCNNNCNNNCNNNgaccctctcaccactgcagac
Rv0010c competition sequencing		Step 1 PCR F3	CCCTACACGACGCTCTTCCGATCTCNNNCNNNCNNNgaccctctcaccactgcagac
Rv0010c competition sequencing		Step 1 PCR F4	CCCTACACGACGCTCTTCCGATCTAACNNNCNNNCNNNgaccctctcaccactgcagac
Rv0010c competition sequencing		Step 1 PCR F5	CCCTACACGACGCTCTTCCGATCTCTGCNNNCNNNCNNNgaccctctcaccactgcagac
Rv0010c competition sequencing		Step 1 PCR R1	GTGACTGGAGTTCAGACGTGTGCTCTTCCGATCTTcgccgccgatagaatgaattca
Rv0010c competition sequencing		Step 1 PCR R2	GTGACTGGAGTTCAGACGTGTGCTCTTCCGATCTcgccgccgatagaatgaattca
Rv0010c competition sequencing		Step 1 PCR R3	GTGACTGGAGTTCAGACGTGTGCTCTTCCGATCTAcgccgccgatagaatgaattca
Rv0010c competition sequencing		Step 1 PCR R4	GTGACTGGAGTTCAGACGTGTGCTCTTCCGATCTCGcgccgccgatagaatgaattca
Rv0010c competition sequencing		Step 1 PCR R5	GTGACTGGAGTTCAGACGTGTGCTCTTCCGATCTCATcgccgccgatagaatgaattca
